# Supplementary material for: Bioengineering the metabolic network of CAR T cells with GLP-1 and Urolithin A increases persistence and long-term anti-tumor activity
Source: Cell Rep Med. 2025 Mar 18;6(3):102021. doi: 10.1016/j.xcrm.2025.102021 (PMC11970383; doi:10.1016/j.xcrm.2025.102021)
Supplement: Table S1. Excel file containing the autophagy and mitophagy reporter assay for the drug molecules, related to Figures 3A, 3B, and 3C [file mmc2.xlsx]

## Sheet: ALL
		Autophagy Reporter						Mitophagy Reporter
S. No	Drug	T1	T2	T3	Average			T1	T2	T3	Average
	VEH-1 (media)	0.65	0.63	0.62	0.633333			0.58	0.63	0.41	0.54
	VEH-2 (DMSO)	0.74	0.59	0.71	0.68			0.74	0.53	0.48	0.583333
	VEH-3 (EtOH)	0.64	0.43	0.73	0.6			0.63	0.59	0.868421	0.69614
	FCCP (1 µM)	2.13	2.2	2.24	2.19			1.89	1.69	1.93	1.83667
	Acarbose
1	1 µM	1.05	1.1	1.05	1.06667			0.887001	0.882737	0.93391	0.901216
2	5 µM	0.95	1.15	1.25	1.11667			0.865679	0.925381	0.904059	0.898373
3	10 µM	0.9	1.05	1.15	1.03333			0.916852	0.869943	0.882737	0.889844
	Brefeldin A
4	0.1 µM	1.3	0.7	1.2	1.06667			0.912588	0.89553	0.85715	0.888423
5	1 µM	0.96	0.99	1.15	1.03333			0.831564	0.840092	0.89553	0.855729
6	5 µM	1.16	1.055	1	1.07167			0.891266	0.916852	0.835828	0.881315
	Canagliflozin
7	1 µM	1.1	1.35	0.95	1.13333			0.882737	0.874208	0.861415	0.872786
8	5 µM	0.95	1.1	1.25	1.1			0.929645	0.921117	0.925381	0.925381
9	10 µM	0.9	1.25	1.35	1.16667			0.844357	0.861415	0.899794	0.868522
	Curcumin
10	5 µM	1.39	0.99	1.06	1.14667			0.89553	0.908323	0.869943	0.891266
11	10 µM	1.15	1.05	1.05	1.08333			0.861415	0.891266	0.887001	0.879894
12	20 µM	0.95	1.115	1.15	1.07167			0.899794	0.929645	0.908323	0.912588
	Dapagliflozin
13	1 µM	1.2	1.156	1.161	1.17233			0.81877	0.904059	0.938174	0.887001
14	5 µM	0.95	1.1605	1.35	1.1535			0.878472	0.921117	0.912588	0.904059
15	10 µM	1.2	1.166	1.35	1.23867			0.869943	0.869943	0.878472	0.872786
	Epitalon
16	10 nM	1.165	0.95	1.166	1.09367			0.942439	0.908323	0.823035	0.891266
17	100 nM	1.1605	1.1	1.156	1.13883			0.852886	0.93391	0.916852	0.901216
18	500 nM	0.95	1.15	1.1105	1.07017			0.912588	0.878472	0.925381	0.90548
	Hydralazine
19	0.1 µM	0.99	0.9915	1.1105	1.03067			0.89553	0.899794	0.929645	0.908323
20	1 µM	1.216	1.156	1.0715	1.14783			0.887001	0.831564	0.865679	0.861415
21	5 µM	1.165	1.3365	1.165	1.22217			0.861415	0.93391	0.921117	0.90548
	Melatonin
22	5 µM	1.0615	1.2165	1.0615	1.11317			0.897698	0.858668	0.902035	0.886134
23	10 µM	1.1665	1.2	1.0615	1.14267			0.945402	0.880352	0.923719	0.916491
24	50 µM	1.0465	0.9915	1.016	1.018			0.836984	0.928055	0.871678	0.878906
	Metformin
25	10 µM	1.056	1.016	1.0665	1.04617			0.915045	0.902035	0.936729	0.917936
26	100 µM	0.8915	1.106	1.0155	1.00433			0.880352	0.932392	0.897698	0.903481
27	1000 µM	1.166	1.1105	1.336	1.20417			0.954076	0.871678	0.854331	0.893362
	MitoTEMPO
28	1 µM	1.0165	1.1565	1.281	1.15133			0.984211	0.919382	0.868421	0.924004
29	5 µM	1.73	1.165	1.1655	1.3535			1.00526	0.936842	0.868421	0.936842
30	10 µM	1.2155	1.166	1.1565	1.17933			1.09211	0.988579	0.936842	1.00584
	N-acetyl cysteine
31	10 µM	1.055	0.9915	0.9515	0.999333			0.910709	0.932392	0.910709	0.917936
32	100 µM	1.1055	1.016	1.1155	1.079			0.841321	0.906372	0.880352	0.876015
33	1000 µM	1.1155	1.161	1.1565	1.14433			0.919382	0.884688	0.928055	0.910709
	NMN
34	100 µM	1.1115	1.1565	1.3	1.18933			0.984211	1.01647	0.954211	0.984965
35	250 µM	1.157	1.41	1.206	1.25767			1.06911	1.11579	1.16316	1.11602
36	500 µM	1.3865	1.36	1.491	1.4125			1.11737	1.07	1.217	1.13479
	PQQ							0	0	0
37	1 µM	1.2	1.05	1.202	1.15067			1.02737	0.936842	0.903316	0.955842
38	10 µM	1.15	1.216	1.306	1.224			1.21053	1.11158	1.19789	1.17333
39	20 µM	1.25	1.2055	1.481	1.31217			1.20947	1.11737	1.26158	1.19614
	Rapamycin
40	0.1 nM	1.115	1.255	1.265	1.21167			0.845658	0.897698	0.923719	0.889025
41	1 nM	1.4915	1.616	1.661	1.5895			0.902035	0.915045	0.897698	0.904926
42	10 nM	1.67	1.725	1.438	1.611			0.915045	0.949739	0.954076	0.93962
	Resveratrol
43	1 µM	1.225	1.327	1.25	1.26733			0.919382	0.889025	0.889025	0.899144
44	2.5 µM	1.156	1.17	1.225	1.18367			0.910709	0.841321	0.919382	0.890471
45	5 µM	1.2705	1.2065	1.165	1.214			0.941065	0.919382	0.902035	0.920827
	Rosiglitazone
46	5 µM	1.056	1.0165	1.056	1.04283			0.903775	0.895596	0.903775	0.901048
47	10 µM	1.05	1.061	1.1	1.07033			0.883327	0.887417	0.891506	0.887417
48	20 µM	1.1105	1.15	1.1945	1.15167			0.895596	0.911954	0.899685	0.902411
	Semaglutide
49	1 nM	1.3275	1.55	1.561	1.4795			1.00368	0.913158	1.04368	0.986842
50	5 nM	1.561	1.6115	1.5715	1.58133			1.01579	0.966105	1.07684	1.01958
51	10 nM	1.6105	1.6715	1.716	1.666			1.16895	1.21684	1.21737	1.20105
	Spermidine
52	1 µM	1.05	1.1	1.15	1.1			0.911954	0.911954	0.887417	0.903775
53	5 µM	1.15	1.1	1.15	1.13333			0.887417	0.879238	0.875148	0.880601
54	10 µM	1.15	1.1	1.2	1.15			0.907864	0.895596	0.903775	0.902411
	Spautin-1
55	100 nM	0.9	0.95	1.05	0.966667			0.879238	0.875148	0.899685	0.88469
56	250 nM	0.8	0.8665	0.75	0.8055			0.899685	0.887417	0.891506	0.892869
57	500 nM	0.8	0.8365	0.75	0.7955			0.871059	0.903775	0.911954	0.895596
	Simvastatin
58	1 µM	1.55	1.05	1.0605	1.22017			0.883327	0.911954	0.895596	0.896959
59	5 µM	1.05	1.1155	1.2	1.12183			0.895596	0.891506	0.907864	0.898322
60	10 µM	1.05	0.95	0.9	0.966667			0.875148	0.899685	0.871059	0.881964
	Thapsigargin
61	100 nM	0.95	1.1105	0.95	1.0035			0.887417	0.879238	0.899685	0.88878
62	500 nM	0.95	0.8515	1	0.933833			0.891506	0.907864	0.875148	0.891506
63	1000 nM	0.85	0.936	1	0.928667			0.903775	0.895596	0.891506	0.896959
	Torin 1
64	100 nM	1.16	1.465	1.365	1.33			0.947368	0.903775	0.879238	0.910127
65	250 nM	1.61	1.607	1.5635	1.5935			1.01053	0.887417	0.907864	0.935269
66	500 nM	1.605	1.785	1.7675	1.71917			1.01158	0.911954	1.01158	0.97837
	Torin 2
67	100 nM	1.0615	1.0445	1.166	1.09067			0.871059	0.899685	0.883327	0.88469
68	250 nM	1.408	1.427	1.49	1.44167			0.907864	0.871059	0.871059	0.883327
69	500 nM	1.4465	1.396	1.54	1.46083			0.984211	1.00526	0.963158	0.984211
	Trehalose
70	1 mM	0.95	0.95	1.05	0.983333			0.903775	0.879238	0.875148	0.886054
71	10 mM	0.9	1.05	0.5	0.816667			0.883327	0.907864	0.879238	0.890143
72	20 mM	0.85	0.95	1	0.933333			0.899685	0.895596	0.907864	0.901048
	Urolithin A
73	10 µM	1.2965	1.2265	1.23	1.251			1.05842	1.27895	1.21579	1.18439
74	20 µM	1.225	1.325	1.33	1.29333			1.17579	1.27947	1.23316	1.22947
75	50 µM	1.489	1.38	1.415	1.428			1.16474	1.29316	1.33684	1.26491
	Verapamil
76	1 µM	0.95	0.9	0.95	0.933333			0.878947	0.897436	0.836842	0.871075
77	5 µM	1.1	1.15	1.2	1.15			0.912281	0.973144	0.917679	0.934368
78	10 µM	1.1	1.2	1.25	1.18333			0.952637	0.917679	0.989474	0.953263
	Zidovudine
79	1 µM	0.95	0.9	0.85	0.9			0.859419	0.859379	0.933225	0.884008
80	10 µM	1.05	0.95	1	1			0.881476	0.822672	0.85305	0.852399
81	20 µM	0.85	1.05	1	0.966667			0.859539	0.854116	0.985007	0.899554
82	Acarbose+Brefeldin A	1.11454	0.992792	0.995833	1.03439			0.837697	0.823482	0.909892	0.857024
83	Acarbose+Canagliflozin	1.09233	1.06223	1.03333	1.06263			0.8624	0.846019	0.87475	0.861056
84	Acarbose+Curcumin	1.03775	1.01594	0.997917	1.0172			0.916777	0.826856	0.93058	0.891404
85	Acarbose+Dapagliflozin	1.09052	1.07381	0.98125	1.04853			0.983508	0.839001	0.859987	0.894165
86	Acarbose+Epitalon	1.12733	1.01594	1.02292	1.0554			0.926595	0.829285	0.961889	0.905923
87	Acarbose+Hydralazine	1.01854	1.06454	1.06042	1.04783			0.91096	0.856275	0.946478	0.904571
88	Acarbose+Melatonin	1.04627	1.01594	1.02292	1.02838			0.963083	0.851687	0.901457	0.905409
89	Acarbose+Metformin	1.11017	1.05117	1.00417	1.05517			0.661269	0.71525	0.647773	0.674764
90	Acarbose+MitoTEMPO	1.08192	0.992792	0.985417	1.02004			0.620783	0.580297	0.661269	0.620783
91	Acarbose+N-acetyl cysteine	1.01669	1.06223	1.05625	1.04506			0.844686	0.833603	0.978475	0.885588
92	Acarbose+NMN	1.06454	1.01594	1.00208	1.02752			0.852721	0.817409	0.874912	0.848347
93	Acarbose+PQQ	1.13681	1.07381	1.05208	1.08757			0.912094	0.860189	0.908394	0.893559
94	Acarbose+Rapamycin	1.02062	1.01594	1.0375	1.02469			0.794872	0.861943	0.723347	0.793387
95	Acarbose+Resveratrol	1.10158	1.06454	1.06042	1.07551			0.969627	0.849933	0.885275	0.901611
96	Acarbose+Rosiglitazone	1.06692	1.01594	1.07083	1.05123			0.958523	0.84332	0.88791	0.896584
97	Acarbose+Semaglutide	1.4	1.25	1.3	1.31667			1.04211	0.848313	1.01579	0.968736
98	Acarbose+Spermidine	1.4	0.992792	0.975	1.1226			0.982204	0.819973	0.848005	0.883394
99	Acarbose+Spautin-1	1.07404	1.06223	1.06042	1.06556			0.880761	0.838866	0.935037	0.884888
100	Acarbose+Simvastatin	1.1039	1.01594	1.01875	1.04619			0.901415	0.845209	0.950934	0.899186
101	Acarbose+Thapsigargin	1.03423	1.07381	1.04583	1.05129			0.985113	0.822942	0.86925	0.892435
102	Acarbose+Torin 1	1.1201	1.01594	1.05417	1.0634			0.566802	0.634278	0.634278	0.611786
103	Acarbose+Torin 1	1.08771	1.06454	1.02917	1.06047			0.982197	0.856275	0.882993	0.907155
104	Acarbose+Trehalose	1.13912	1.01594	0.98125	1.04544			0.923725	0.813495	0.872369	0.869863
105	Acarbose+Urolithin A	1.04256	1.05117	1.02708	1.04027			0.971202	0.853576	0.864562	0.896447
106	Acarbose+Verapamil	1.13169	0.992792	1.05417	1.05955			0.886192	0.852497	0.98081	0.9065
107	Acarbose+Zidovudine	1.0185	1.06223	1.03125	1.03733			0.922829	0.81336	0.859723	0.865304
108	Brefeldin A+Canagliflozin	1.11085	1.01594	1.04792	1.05824			0.936752	0.834548	0.970069	0.91379
109	Brefeldin A+Curcumin	1.05692	1.07381	1.06458	1.0651			0.871171	0.816599	0.932679	0.873483
110	Brefeldin A+Dapagliflozin	1.12058	1.01594	1	1.04551			0.855742	0.850877	0.952091	0.886237
111	Brefeldin A+Epitalon	1.0451	1.06454	1.0625	1.05738			0.971324	0.835088	0.906292	0.904234
112	Brefeldin A+Hydralazine	1.02033	1.01594	1.00417	1.01348			0.910676	0.82915	0.963148	0.900991
113	Brefeldin A+Melatonin	1.13169	1.05117	1.05625	1.0797			0.937264	0.823617	0.963641	0.908174
114	Brefeldin A+Metformin	1.09465	0.992792	0.979167	1.0222			0.947237	0.850607	0.979031	0.925625
115	Brefeldin A+MitoTEMPO	1.02802	1.06223	1.05625	1.04883			0.945448	0.833738	0.857716	0.878968
116	Brefeldin A+N-acetyl cysteine	1.12496	1.01594	0.98125	1.04072			0.975343	0.860054	0.939624	0.925007
117	Brefeldin A+NMN	1.00233	1.07381	1.01667	1.03094			0.93957	0.85668	0.952202	0.91615
118	Brefeldin A+PQQ	1.05992	1.01594	1.03125	1.0357			0.958485	0.812821	0.951888	0.907731
119	Brefeldin A+Rapamycin	1.11779	1.06454	1.07917	1.08717			0.829978	0.812551	0.92433	0.85562
120	Brefeldin A+Resveratrol	1.0185	1.01594	0.99375	1.0094			0.826013	0.809852	0.955696	0.863854
121	Brefeldin A+Rosiglitazone	1.0715	1.05117	1.06875	1.06381			0.9741	0.826721	0.954589	0.91847
122	Brefeldin A+Semaglutide	1.3	1.4	1.35	1.35			0.968302	0.848178	0.90755	0.90801
123	Brefeldin A+Spermidine	1.13912	1.06223	1.04792	1.08309			0.966932	0.849663	0.950426	0.92234
124	Brefeldin A+Spautin-1	1.11085	1.01594	1.05833	1.06171			0.976335	0.812146	0.915722	0.901401
125	Brefeldin A+Simvastatin	1.03215	1.07381	0.985417	1.03046			0.953784	0.84359	0.981346	0.92624
126	Brefeldin A+Thapsigargin	1.10413	1.01594	1.02292	1.04766			0.971272	0.816194	0.921505	0.90299
127	Brefeldin A+Torin 1	1.01594	1.06454	1.01875	1.03308			0.900177	0.85857	0.972132	0.910293
128	Brefeldin A+Torin 2	1.06692	1.01594	1.05	1.04428			0.970319	0.84251	0.931128	0.914653
129	Brefeldin A+Trehalose	1.11548	1.05117	1.02917	1.06527			0.921266	0.824426	0.980856	0.90885
130	Brefeldin A+Urolithin A	1.02802	0.992792	0.9875	1.00277			0.964934	0.816869	0.935329	0.90571
131	Brefeldin A+Verapamil	1.1039	1.06223	1.025	1.06371			0.855565	0.846694	0.90729	0.86985
132	Brefeldin A+Zidovudine	1.13681	1.01594	0.995833	1.04953			0.902023	0.811201	0.889065	0.86743
133	Canagliflozin+Curcumin	1.10927	1.07381	1.02708	1.07006			0.837702	0.830904	0.84852	0.839042
134	Canagliflozin+Dapagliflozin	1.06454	1.01594	1.07083	1.05044			0.967608	0.828745	0.912969	0.903107
135	Canagliflozin+Epitalon	1.00233	1.06454	1.06458	1.04382			0.832127	0.8139	0.883445	0.843157
136	Canagliflozin+Hydralazine	1.08983	1.01594	1.025	1.04359			0.891279	0.832928	0.969664	0.897957
137	Canagliflozin+Melatonin	1.04371	1.05117	1.02292	1.03926			0.900134	0.852227	0.843337	0.865233
138	Canagliflozin+Metformin	1.13169	0.992792	1.04375	1.05608			0.919172	0.834143	0.981853	0.911723
139	Canagliflozin+MitoTEMPO	1.02062	1.06223	1.03958	1.04081			0.9115	0.825641	0.94724	0.894794
140	Canagliflozin+N-acetyl cysteine	1.06223	1.01594	0.997917	1.02536			0.92009	0.850607	0.888415	0.886371
141	Canagliflozin+NMN	1.09233	1.07381	1.07083	1.07899			0.957012	0.85722	0.978026	0.930752
142	Canagliflozin+PQQ	1.00233	1.01594	1.0375	1.01859			0.960665	0.81417	0.850316	0.87505
143	Canagliflozin+Rapamycin	1.11454	1.06454	1.01667	1.06525			0.963763	0.834683	0.961913	0.92012
144	Canagliflozin+Resveratrol	1.07844	1.01594	1.07708	1.05715			0.973819	0.838731	0.963888	0.92548
145	Canagliflozin+Rosiglitazone	1.04673	1.05117	1.05625	1.05138			0.956926	0.820918	0.860078	0.879307
146	Canagliflozin+Semaglutide	1.2165	1.3	1.16	1.2255			0.964737	1.01737	1.04158	1.00789
147	Canagliflozin+Spermidine	1.09927	1.06223	1.02292	1.06147			0.872191	0.859379	0.926003	0.885858
148	Canagliflozin+Spautin-1	1.06454	1.01594	1.075	1.05183			0.853017	0.819568	0.867826	0.846804
149	Canagliflozin+Simvastatin	1.12242	1.07381	1.02917	1.07513			0.837636	0.825371	0.976879	0.879962
150	Canagliflozin+Thapsigargin	1.0185	1.01594	1.04167	1.02537			0.968487	0.84332	0.904449	0.905419
151	Canagliflozin+Torin 1	1.08771	1.06454	1.00833	1.05353			0.970923	0.852632	0.848911	0.890822
152	Canagliflozin+Torin 2	1.04885	1.01594	1.03958	1.03479			0.886992	0.845884	0.86692	0.866599
153	Canagliflozin+Trehalose	1.10187	1.05117	0.979167	1.04407			0.925794	0.836032	0.86598	0.875935
154	Canagliflozin+Urolithin A	1.1315	0.992792	1.05833	1.06088			0.946936	0.860324	0.964033	0.923764
155	Canagliflozin+Verapamil	1.08306	1.06223	0.979167	1.04149			0.930257	0.820783	0.971569	0.907536
156	Canagliflozin+Zidovudine	1.13681	1.01594	1.03125	1.06133			0.942092	0.836167	0.945799	0.908019
157	Curcumin+Dapagliflozin	1.00233	1.07381	1.04583	1.04066			0.928637	0.829015	0.981402	0.913018
158	Curcumin+Epitalon	1.05579	1.01594	1.05625	1.04266			0.939865	0.818758	0.939028	0.899217
159	Curcumin+Hydralazine	1.08771	1.06454	0.99375	1.04867			0.934696	0.81525	0.891575	0.880507
160	Curcumin+Melatonin	1.12275	1.01594	1.02083	1.05317			0.926991	0.834683	0.901045	0.887573
161	Curcumin+Metformin	1.03908	1.05117	1.05	1.04675			0.943279	0.817139	0.916346	0.892255
162	Curcumin+MitoTEMPO	1.11085	0.992792	0.985417	1.02969			0.930405	0.823482	0.97577	0.909886
163	Curcumin+N-acetyl cysteine	1.07844	1.06223	0.979167	1.03994			0.938138	0.825776	0.923968	0.895961
164	Curcumin+NMN	1.05529	1.01594	1.0375	1.03624			0.935344	0.842375	0.91254	0.896753
165	Curcumin+PQQ	1.13169	1.07381	0.997917	1.06781			0.935547	0.831444	0.909459	0.89215
166	Curcumin+Rapamycin	1.03677	1.01594	1.07083	1.04118			0.92668	0.813225	0.930682	0.890196
167	Curcumin+Resveratrol	1.08306	1.06454	1.05625	1.06795			0.923806	0.840351	0.879239	0.881132
168	Curcumin+Rosiglitazone	1.11085	1.01594	1.00417	1.04365			0.93448	0.834278	0.960856	0.909872
169	Curcumin+Semaglutide	1.605	1.56	1.49	1.55167			1.04579	0.975789	1	1.00719
170	Curcumin+Spermidine	1.1039	0.992792	1.06667	1.05445			0.940013	0.81444	0.873705	0.876053
171	Curcumin+Spautin-1	1.09233	1.06223	1.02292	1.05916			0.934899	0.834548	0.855638	0.875028
172	Curcumin+Simvastatin	1.02062	1.01594	1.05625	1.03094			0.933401	0.846289	0.967866	0.915852
173	Curcumin+Thapsigargin	1.11085	1.07381	1.04167	1.07544			0.942092	0.853171	0.935415	0.910226
174	Curcumin+Torin 1	1.08075	1.01594	0.979167	1.02528			0.942132	0.826586	0.93028	0.899666
175	Curcumin+Torin 2	1.1039	1.06454	1.05208	1.07351			0.937301	0.832119	0.91854	0.895987
176	Curcumin+Trehalose	1.02062	1.01594	0.995833	1.0108			0.939703	0.826586	0.923348	0.896545
177	Curcumin+Urolithin A	1.08771	1.05117	0.985417	1.04143			0.936694	0.863158	0.951375	0.917075
178	Curcumin+Verapamil	1.13169	0.992792	1.06042	1.06163			0.926356	0.835223	0.898053	0.886544
179	Curcumin+Zidovudine	1.02062	1.06223	1.00833	1.0304			0.938502	0.821727	0.849068	0.869766
180	Dapagliflozin+Epitalon	1.1039	1.01594	1.03125	1.05036			0.941673	0.845749	0.911193	0.899539
181	Dapagliflozin+Hydralazine	1.0576	1.07381	1.05208	1.06117			0.938839	0.840081	0.885693	0.888205
182	Dapagliflozin+Melatonin	1.13169	1.01594	1.075	1.07421			0.941147	0.82888	0.902363	0.890797
183	Dapagliflozin+Metformin	1.02062	1.06454	1.05625	1.04714			0.939852	0.810391	0.91744	0.889227
184	Dapagliflozin+MitoTEMPO	1.1039	1.01594	1.04167	1.05383			0.94031	0.854791	0.912546	0.902549
185	Dapagliflozin+N-acetyl cysteine	1.09233	1.05117	1.02083	1.05478			0.938043	0.849933	0.843589	0.877188
186	Dapagliflozin+NMN	1.00233	0.992792	1.00625	1.00046			0.941808	0.856275	0.957002	0.918362
187	Dapagliflozin+PQQ	1.07844	1.06223	1.06667	1.06911			0.935385	0.826721	0.975496	0.912534
188	Dapagliflozin+Rapamycin	1.11085	1.01594	1	1.04226			0.942132	0.840351	0.874384	0.885622
189	Dapagliflozin+Resveratrol	1.05529	1.07381	0.975	1.0347			0.936532	0.826991	0.909018	0.890847
190	Dapagliflozin+Rosiglitazone	1.13681	1.01594	1.05833	1.07036			0.942483	0.846289	0.878409	0.88906
191	Dapagliflozin+Semaglutide	1.25	1.25	1.2	1.23333			0.937449	0.843995	0.947462	0.909635
192	Dapagliflozin+Spermidine	1.11085	1.01594	0.985417	1.0374			0.755735	0.830769	0.836707	0.807737
193	Dapagliflozin+Spautin-1	1.09233	1.05117	1.05	1.0645			0.940904	0.840351	0.920929	0.900728
194	Dapagliflozin+Simvastatin	1.00233	0.992792	1.04375	1.01296			0.94108	0.839676	0.971024	0.91726
195	Dapagliflozin+Thapsigargin	1.07844	1.06223	1.07083	1.0705			0.942888	0.824291	0.846367	0.871182
196	Dapagliflozin+Torin 1	1.11085	1.01594	1.01458	1.04713			0.936883	0.810796	0.844098	0.863926
197	Dapagliflozin+Torin 2	1.05529	1.07381	1.01875	1.04928			0.939852	0.841296	0.974388	0.918512
198	Dapagliflozin+Trehalose	1.13681	1.01594	1.05625	1.06967			0.938165	0.840621	0.858981	0.879256
199	Dapagliflozin+Urolithin A	1.02062	1.06454	0.997917	1.02769			0.940864	0.817139	0.851095	0.869699
200	Dapagliflozin+Verapamil	1.11085	1.01594	1.06667	1.06449			0.939096	0.822537	0.87834	0.879991
201	Dapagliflozin+Zidovudine	1.09233	1.05117	1.02083	1.05478			0.939946	0.860189	0.849383	0.883173
202	Epitalon+Hydralazine	1.00233	0.992792	1.01042	1.00185			0.938502	0.842375	0.863193	0.881357
203	Epitalon +Melatonin	1.07844	1.06223	1.025	1.05522			0.937854	0.8278	0.849921	0.871859
204	Epitalon +Metformin	1.11085	1.01594	1.025	1.0506			0.940189	0.810661	0.932751	0.894534
205	Epitalon +MitoTEMPO	1.05529	1.07381	1.04792	1.05901			0.942078	0.835088	0.953804	0.910323
206	Epitalon +N-acetyl cysteine	1.13681	1.01594	1.00208	1.05161			0.938772	0.861538	0.975002	0.925104
207	Epitalon +NMN	1.02062	1.06454	1.07083	1.052			0.944035	0.82915	0.984757	0.919314
208	Epitalon +PQQ	1.11085	1.01594	1.01875	1.04851			0.94004	0.846964	0.948888	0.911964
209	Epitalon +Rapamycin	1.09233	1.05117	1.05833	1.06728			0.940013	0.853441	0.911768	0.901741
210	Epitalon +Resveratrol	1.00233	0.992792	1.01667	1.00393			0.938043	0.839271	0.982363	0.919892
211	Epitalon +Rosiglitazone	1.07844	1.06223	1.04583	1.06217			0.942213	0.81471	0.844616	0.86718
212	Epitalon +Semaglutide	1.3	1.2	1.25	1.25			0.942105	0.815789	0.954746	0.904213
213	Epitalon +Spermidine	1.05529	1.07381	1.02708	1.05206			0.938016	0.849258	0.903772	0.897015
214	Epitalon +Spautin-1	1.13681	1.01594	1.04375	1.0655			0.821053	0.813495	0.836707	0.823752
215	Epitalon +Simvastatin	1.02062	1.06454	0.975	1.02006			0.94135	0.824291	0.957308	0.90765
216	Epitalon +Thapsigargin	1.11085	1.01594	1.0625	1.0631			0.938043	0.857085	0.967139	0.920756
217	Epitalon +Torin 1	1.09233	1.05117	1.04583	1.06311			0.937598	0.85857	0.870266	0.888811
218	Epitalon +Torin 2	1.00233	0.992792	1.025	1.00671			0.941093	0.818219	0.863763	0.874358
219	Epitalon +Trehalose	1.07844	1.06223	1.03958	1.06008			0.94363	0.829285	0.892251	0.888389
220	Epitalon +Urolithin A	1.11085	1.01594	1.06458	1.06379			0.940013	0.84305	0.956961	0.913342
221	Epitalon +Verapamil	1.05529	1.07381	1.0375	1.05553			0.94139	0.851822	0.879237	0.890816
222	Epitalon +Zidovudine	1.13681	1.01594	1.04167	1.06481			0.938084	0.822672	0.959712	0.906823
223	Hydralazine +Melatonin	1.02062	1.06454	1.06458	1.04992			0.939852	0.84224	0.973778	0.918623
224	Hydralazine +Metformin	1.11085	1.01594	1.02917	1.05199			0.939703	0.860729	0.874533	0.891655
225	Hydralazine +MitoTEMPO	1.09233	1.05117	1.07292	1.07214			0.942092	0.818489	0.942112	0.900897
226	Hydralazine +N-acetyl cysteine	1.00233	0.992792	0.991667	0.995597			0.942753	0.836437	0.945773	0.908321
227	Hydralazine +NMN	1.07844	1.06223	1.02292	1.05453			0.939433	0.846694	0.952732	0.912953
228	Hydralazine +PQQ	1.11085	1.01594	0.9875	1.0381			0.94135	0.851957	0.876315	0.889874
229	Hydralazine +Rapamycin	1.05529	1.07381	1.04167	1.05692			0.942065	0.819973	0.981417	0.914485
230	Hydralazine +Resveratrol	1.13681	1.01594	1.00417	1.05231			0.943158	0.834548	0.961819	0.913175
231	Hydralazine +Rosiglitazone	1.02062	1.06454	1	1.02839			0.938354	0.833333	0.969376	0.913688
232	Hydralazine +Semaglutide	1.2	1.2	1.35	1.25			1.01579	1.04211	0.981579	1.01316
233	Hydralazine +Spermidine	1.09233	1.05117	1.07917	1.07422			0.937598	0.824696	0.906404	0.889566
234	Hydralazine +Spautin-1	1.00233	0.992792	0.997917	0.997681			0.942416	0.846019	0.962883	0.917106
235	Hydralazine +Simvastatin	1.07844	1.06223	1.01875	1.05314			0.877193	0.85803	0.769231	0.834818
236	Hydralazine +Thapsigargin	1.11085	1.01594	1.00625	1.04435			0.940229	0.852227	0.95668	0.916379
237	Hydralazine +Torin 1	1.05529	1.07381	1.04583	1.05831			0.938947	0.811471	0.964419	0.904946
238	Hydralazine +Torin 2	1.13681	1.01594	1.02083	1.05786			0.941606	0.820918	0.877828	0.880117
239	Hydralazine +Trehalose	1.02062	1.06454	0.979167	1.02144			0.939852	0.814845	0.980973	0.91189
240	Hydralazine +Urolithin A	1.11085	1.01594	1.01667	1.04782			0.938623	0.816734	0.901013	0.885457
241	Hydralazine +Verapamil	1.09233	1.05117	1.06875	1.07075			0.940634	0.832254	0.906644	0.893177
242	Hydralazine +Zidovudine	1.00233	0.992792	1.05	1.01504			0.941498	0.836842	0.877076	0.885139
243	Melatonin +Metformin	1.07844	1.06223	0.985417	1.04203			0.942942	0.851417	0.914043	0.902801
244	Melatonin +MitoTEMPO	1.11085	1.01594	1.02708	1.05129			0.938799	0.836167	0.953455	0.909474
245	Melatonin +N-acetyl cysteine	1.05529	1.07381	1.06042	1.06317			0.938057	0.843995	0.913459	0.898503
246	Melatonin +NMN	1.13681	1.01594	1.05417	1.06897			0.94139	0.82969	0.84811	0.873063
247	Melatonin +PQQ	1.02062	1.06454	1.05625	1.04714			0.941269	0.861404	0.92178	0.908151
248	Melatonin +Rapamycin	1.11085	1.01594	1.03125	1.05268			0.941282	0.847908	0.968149	0.919113
249	Melatonin +Resveratrol	1.09233	1.05117	1.02292	1.05547			0.941984	0.847233	0.91183	0.900349
250	Melatonin +Rosiglitazone	1.00233	0.992792	1	0.998375			0.939703	0.821188	0.946994	0.902628
251	Melatonin +Semaglutide	1.25	1.35	1.45	1.35			0.940864	0.821053	0.946284	0.902733
252	Melatonin +Spermidine	1.11085	1.01594	1.075	1.06726			0.937908	0.827395	0.957227	0.90751
253	Melatonin +Spautin-1	1.05529	1.07381	1.01875	1.04928			0.940324	0.858165	0.884566	0.894352
254	Melatonin +Simvastatin	1.13681	1.01594	1.05417	1.06897			0.939838	0.839001	0.889018	0.889286
255	Melatonin +Thapsigargin	1.02062	1.06454	0.99375	1.02631			0.769231	0.820108	0.796221	0.795187
256	Melatonin +Torin 1	1.11085	1.01594	1.03333	1.05337			0.938273	0.839001	0.943962	0.907079
257	Melatonin +Torin 2	1.09233	1.05117	1.025	1.05617			0.942551	0.825776	0.866244	0.87819
258	Melatonin +Trehalose	1.00233	0.992792	0.995833	0.996986			0.939514	0.826181	0.965292	0.910329
259	Melatonin +Urolithin A	1.07844	1.06223	1.04375	1.06147			0.941282	0.837787	0.852847	0.877305
260	Melatonin +Verapamil	1.11085	1.01594	1.03958	1.05546			0.941943	0.822807	0.957249	0.907333
261	Melatonin +Zidovudine	1.05529	1.07381	1.05625	1.06178			0.941795	0.819433	0.961097	0.907442
262	Metformin +MitoTEMPO	1.13681	1.01594	1.06042	1.07106			0.938057	0.836977	0.948123	0.907719
263	Metformin +N-acetyl cysteine	1.02062	1.06454	0.99375	1.02631			0.939366	0.821323	0.957745	0.906145
264	Metformin +NMN	1.11085	1.01594	1.02083	1.04921			0.937962	0.810121	0.920876	0.889653
265	Metformin +PQQ	1.09233	1.05117	0.997917	1.04714			0.941538	0.835628	0.96482	0.913995
266	Metformin +Rapamycin	1.00233	0.992792	0.991667	0.995597			0.940418	0.846424	0.882268	0.889703
267	Metformin +Resveratrol	1.07844	1.06223	0.979167	1.03994			0.940783	0.82834	0.856532	0.875218
268	Metformin +Rosiglitazone	1.11085	1.01594	1.03958	1.05546			0.939703	0.823482	0.877788	0.880324
269	Metformin +Semaglutide	1.3	1.3	1.35	1.31667			0.939852	0.852497	0.962487	0.918278
270	Metformin +Spermidine	1.13681	1.01594	1.01875	1.05717			0.939906	0.827935	0.971178	0.913006
271	Metformin +Spautin-1	1.02062	1.06454	1.05833	1.04783			0.939433	0.82969	0.887142	0.885422
272	Metformin +Simvastatin	1.11085	1.01594	1.02917	1.05199			0.940027	0.84224	0.923781	0.902016
273	Metformin +Thapsigargin	1.09233	1.05117	1.03333	1.05894			0.938165	0.831039	0.939208	0.902804
274	Metformin +Torin 1	1.00233	0.992792	1.03958	1.01157			0.938151	0.836437	0.901064	0.891884
275	Metformin +Torin 2	1.07844	1.06223	1.06667	1.06911			0.938084	0.81336	0.953115	0.90152
276	Metformin +Trehalose	1.11085	1.01594	1.05833	1.06171			0.941053	0.85803	0.861771	0.886951
277	Metformin +Urolithin A	1.05529	1.07381	1.01458	1.0479			0.938623	0.862888	0.95563	0.919047
278	Metformin +Verapamil	1.13681	1.01594	1.05417	1.06897			0.93973	0.836167	0.85531	0.877069
279	Metformin +Zidovudine	1.02062	1.06454	0.985417	1.02353			0.938691	0.812146	0.961342	0.90406
280	MitoTEMPO +N-acetyl cysteine	1.11085	1.01594	1.05417	1.06032			0.938583	0.81525	0.911856	0.888563
281	MitoTEMPO +NMN	1.09233	1.05117	1.04375	1.06242			0.9417	0.82834	0.939157	0.903066
282	MitoTEMPO +PQQ	1.00233	0.992792	1.04583	1.01365			0.939933	0.828475	0.955689	0.908032
283	MitoTEMPO +Rapamycin	1.07844	1.06223	1.075	1.07189			0.939595	0.830634	0.957629	0.909286
284	MitoTEMPO +Resveratrol	1.11085	1.01594	1.02708	1.05129			0.938111	0.831714	0.877112	0.882312
285	MitoTEMPO +Rosiglitazone	1.05529	1.07381	1.0375	1.05553			0.938043	0.81552	0.939306	0.897623
286	MitoTEMPO +Semaglutide	1.22	1.18	1.325	1.24167			1.04526	0.966842	1.06281	1.02497
287	MitoTEMPO +Spermidine	1.02062	1.06454	1.03542	1.04019			0.938489	0.828745	0.857236	0.874823
288	MitoTEMPO +Spautin-1	1.11085	1.01594	1.00417	1.04365			0.938354	0.81471	0.90258	0.885215
289	MitoTEMPO +Simvastatin	1.09233	1.05117	0.979167	1.04089			0.939838	0.82915	0.864938	0.877975
290	MitoTEMPO +Thapsigargin	1.00233	0.992792	1.03333	1.00949			0.938583	0.848583	0.870547	0.885904
291	MitoTEMPO +Torin 1	1.07844	1.06223	1.02708	1.05592			0.938259	0.815789	0.919518	0.891189
292	MitoTEMPO +Torin 2	1.11085	1.01594	1.00833	1.04504			0.938907	0.836572	0.884241	0.886573
293	MitoTEMPO +Trehalose	1.05529	1.07381	1.07083	1.06665			0.938758	0.823617	0.970618	0.910998
294	MitoTEMPO +Urolithin A	1.13681	1.01594	1.04583	1.06619			0.938772	0.839541	0.909584	0.895966
295	MitoTEMPO +Verapamil	1.02062	1.06454	1.06875	1.05131			0.939028	0.826991	0.902369	0.889463
296	MitoTEMPO +Zidovudine	1.11085	1.01594	1.0125	1.04643			0.939703	0.839811	0.952347	0.91062
297	N-acetyl cysteine +NMN	1.09233	1.05117	1.01667	1.05339			0.938839	0.846019	0.972546	0.919135
298	N-acetyl cysteine +PQQ	1.00233	0.992792	0.99375	0.996292			0.939703	0.835762	0.959882	0.911783
299	N-acetyl cysteine +Rapamycin	1.07844	1.06223	1.06875	1.06981			0.938151	0.81552	0.960127	0.904599
300	N-acetyl cysteine +Resveratrol	1.11085	1.01594	1.02917	1.05199			0.938448	0.820783	0.983207	0.914146
301	N-acetyl cysteine +Rosiglitazone	1.05529	1.07381	1.04375	1.05762			0.938151	0.81525	0.877846	0.877082
302	N-acetyl cysteine +Semaglutide	1.25	1.35	1.35	1.31667			0.93857	0.81417	0.950326	0.901022
303	N-acetyl cysteine +Spermidine	1.02062	1.06454	1.06667	1.05061			0.938516	0.82942	0.959448	0.909128
304	N-acetyl cysteine +Spautin-1	1.11085	1.01594	1.01042	1.04574			0.938219	0.84278	0.875858	0.885619
305	N-acetyl cysteine +Simvastatin	1.09233	1.05117	0.985417	1.04297			0.938016	0.838327	0.863194	0.879846
306	N-acetyl cysteine +Thapsigargin	1.00233	0.992792	1.02292	1.00601			0.938057	0.843725	0.88901	0.890264
307	N-acetyl cysteine +Torin 1	1.07844	1.06223	1.0625	1.06772			0.937949	0.836977	0.865632	0.880186
308	N-acetyl cysteine +Torin 2	1.11085	1.01594	1.0125	1.04643			0.9383	0.840216	0.911269	0.896595
309	N-acetyl cysteine +Trehalose	1.05529	1.07381	1.03958	1.05623			0.769231	0.850202	0.71525	0.778228
310	N-acetyl cysteine +Urolithin A	1.13681	1.01594	1.06667	1.07314			0.938151	0.862888	0.903629	0.901556
311	N-acetyl cysteine +Verapamil	1.02062	1.06454	1.01667	1.03394			0.938448	0.810256	0.91666	0.888455
312	N-acetyl cysteine +Zidovudine	1.11085	1.01594	1.03542	1.05407			0.938043	0.819298	0.905584	0.887642
313	NMN+PQQ	1.09233	1.05117	1.04375	1.06242			0.938246	0.852497	0.94813	0.912957
314	NMN+Rapamycin	1.00233	0.95	1.025	0.992444			0.998947	0.978947	1.04105	1.00632
315	NMN+Resveratrol	1.07844	1.06223	1.03542	1.05869			0.938246	0.81417	0.928151	0.893522
316	NMN+Rosiglitazone	1.11085	1.01594	1.03125	1.05268			0.938246	0.822537	0.923315	0.894699
317	NMN+Semaglutide	1.49	1.56	1.48	1.51			1.10526	1.04211	1.02368	1.05702
318	NMN+Spermidine	1.13681	1.01594	1.03958	1.06411			0.938084	0.826181	0.976415	0.91356
319	NMN+Spautin-1	1.02062	1.06454	1.04375	1.04297			0.938435	0.813225	0.971674	0.907778
320	NMN+Simvastatin	1.11085	1.01594	1.03333	1.05337			0.938084	0.82969	0.922335	0.896703
321	NMN+Thapsigargin	1.09233	1.05117	1.00625	1.04992			0.938354	0.822537	0.937618	0.899503
322	NMN+Torin 1	1.00233	0.992792	1.02708	1.0074			0.938165	0.837787	0.961811	0.912587
323	NMN+Torin 2	1.07844	1.06223	1.05417	1.06494			0.938313	0.819703	0.902551	0.886856
324	NMN+Trehalose	1.11085	1.01594	1.03333	1.05337			0.938246	0.821592	0.912604	0.890814
325	NMN+Urolithin A	1.2275	1.105	1.1075	1.14667			1.04579	0.987895	1.11579	1.04982
326	NMN+Verapamil	1.13681	1.01594	1.06042	1.07106			0.938151	0.836572	0.871012	0.881912
327	NMN+Zidovudine	1.02062	1.06454	0.997917	1.02769			0.938246	0.812011	0.860011	0.870089
328	PQQ+Rapamycin	1.11085	1.01594	0.914583	1.01379			0.938084	0.861538	0.95492	0.918181
329	PQQ+Resveratrol	1.09233	1.05117	1.00417	1.04922			0.938286	0.841161	0.854916	0.878121
330	PQQ+Rosiglitazone	1.00233	0.992792	1.06875	1.02129			0.938219	0.838462	0.975403	0.917361
331	PQQ+Semaglutide	1.49	1.4615	1.56	1.50383			1.33684	1.29158	1.45579	1.3614
332	PQQ+Spermidine	1.11085	1.01594	1.06042	1.0624			0.938151	0.85587	0.9781	0.924041
333	PQQ+Spautin-1	1.05529	1.07381	1.00208	1.04373			0.938165	0.833603	0.972509	0.914759
334	PQQ+Simvastatin	1.13681	1.01594	1.025	1.05925			0.938165	0.810121	0.882819	0.877035
335	PQQ+Thapsigargin	1.02062	1.06454	1.00417	1.02978			0.938219	0.840351	0.867368	0.881979
336	PQQ+Torin 1	1.11085	1.01594	1.01667	1.04782			0.938246	0.817544	0.940099	0.89863
337	PQQ+Torin 2	1.09233	1.05117	0.958333	1.03394			0.769231	0.861943	0.796221	0.809132
338	PQQ+Trehalose	1.3915	1.345	1.365	1.36717			0.938313	0.850337	0.921879	0.90351
339	PQQ+Urolithin A	1.07844	1.06223	1.05208	1.06425			0.938246	0.81444	0.919396	0.890694
340	PQQ+Verapamil	1.11085	1.01594	1.03542	1.05407			0.769231	0.71525	0.661269	0.71525
341	PQQ+Zidovudine	1.05529	1.07381	0.964583	1.03123			0.938165	0.836842	0.976975	0.917327
342	Rapamycin+Resveratrol	1.13681	1.01594	0.983333	1.04536			0.938097	0.821188	0.931357	0.89688
343	Rapamycin+Rosiglitazone	1.02062	1.06454	1.04792	1.04436			0.938151	0.845884	0.936903	0.906979
344	Rapamycin+Semaglutide	1.11085	1.25	1.2	1.18695			1.04211	0.987368	1.07632	1.03526
345	Rapamycin+Spermidine	1.09233	1.05117	1.05208	1.06519			0.938165	0.862618	0.931039	0.910607
346	Rapamycin+Spautin-1	1.00233	0.992792	1	0.998375			0.938165	0.82888	0.947948	0.904998
347	Rapamycin+Simvastatin	1.07844	1.06223	0.960417	1.03369			0.938151	0.837112	0.959614	0.911626
348	Rapamycin+Thapsigargin	1.11085	1.01594	1.02917	1.05199			0.755735	0.661269	0.769231	0.728745
349	Rapamycin+Torin 1	1.05529	1.07381	1.06875	1.06595			0.938151	0.846424	0.88266	0.889078
350	Rapamycin+Torin 2	1.13681	1.01594	0.964583	1.03911			0.938151	0.851012	0.851439	0.880201
351	Rapamycin+Trehalose	1.02062	1.06454	1.02292	1.03603			0.938165	0.815385	0.872455	0.875335
352	Rapamycin+Urolithin a	1.11085	1.01594	1.03333	1.05337			0.938097	0.850877	0.853748	0.880907
353	Rapamycin+Verapamil	1.09233	1.05117	0.964583	1.03603			0.938151	0.819568	0.964113	0.907278
354	Rapamycin+Zidovudine	1.00233	0.992792	1.01042	1.00185			0.701754	0.566802	0.553306	0.607287
355	Resveratrol+Rosiglitazone	1.07844	1.06223	1.02083	1.05383			0.854386	0.849258	0.854594	0.852746
356	Resveratrol+Semaglutide	1.488	1.455	1.355	1.43267			0.845749	0.841296	0.946262	0.877769
357	Resveratrol+Spermidine	1.05529	1.07381	1.04583	1.05831			0.832389	0.824966	0.916945	0.8581
358	Resveratrol+Spautin-1	1.13681	1.01594	0.977083	1.04328			0.814305	0.812281	0.96627	0.864285
359	Resveratrol+Simvastatin	1.02062	1.06454	1.05417	1.04644			0.833333	0.837382	0.947521	0.872745
360	Resveratrol+Thapsigargin	1.11085	1.01594	0.9625	1.02976			0.854926	0.82942	0.973211	0.885852
361	Resveratrol+Torin 1	1.09233	1.05117	0.9875	1.04367			0.849123	0.842375	0.855407	0.848968
362	Resveratrol+Torin 2	1.00233	0.992792	1.07083	1.02199			0.821323	0.821997	0.911531	0.851617
363	Resveratrol+Trehalose	1.00233	1.06223	0.98125	1.01527			0.847368	0.837787	0.964286	0.883147
364	Resveratrol+Urolithin a	1.11085	1.01594	0.954167	1.02699			0.826721	0.848313	0.856829	0.843954
365	Resveratrol+Verapamil	1.05529	1.07381	0.9625	1.03053			0.852767	0.840891	0.983104	0.892254
366	Resveratrol+Zidovudine	1.13681	1.01594	1.04583	1.06619			0.822267	0.82888	0.871844	0.840997
367	Rosiglitazone+Semaglutide	1.2	1.35	1.1	1.21667			0.853441	0.782726	0.71525	0.783806
368	Rosiglitazone+Spermidine	1.11085	1.01594	0.958333	1.02838			0.810796	0.818084	0.909763	0.846214
369	Rosiglitazone+Spautin-1	1.09233	1.05117	1.04375	1.06242			0.852632	0.837247	0.867675	0.852518
370	Rosiglitazone+Simvastatin	1.00233	0.992792	1.06042	1.01851			0.846424	0.82753	0.960672	0.878209
371	Rosiglitazone+Thapsigargin	1.07844	1.06223	1.02917	1.05661			0.836167	0.826586	0.890703	0.851152
372	Rosiglitazone+Torin 1	1.11085	1.01594	1.05208	1.05962			0.810121	0.823752	0.967103	0.866992
373	Rosiglitazone+Torin 2	1.05529	1.07381	1.01458	1.0479			0.855196	0.831174	0.961237	0.882536
374	Rosiglitazone+Trehalose	1.13681	1.01594	1.04375	1.0655			0.823347	0.816194	0.959614	0.866385
375	Rosiglitazone+Urolithin a	1.02062	1.06454	0.975	1.02006			0.846019	0.856005	0.848448	0.850158
376	Rosiglitazone+Verapamil	1.11085	1.01594	1.02292	1.0499			0.842645	0.847908	0.976695	0.889083
377	Rosiglitazone+Zidovudine	1.09233	1.05117	1.06458	1.06936			0.823347	0.845614	0.921385	0.863449
378	Semaglutide+Spermidine	1.3	1.1	1.3	1.23333			1.04211	0.936842	1.03737	1.00544
379	Semaglutide+Spautin-1	1.07844	1.06223	0.958333	1.033			0.926269	0.834818	0.861143	0.874077
380	Semaglutide+Simvastatin	1.11085	1.01583	0.964583	1.03042			0.851547	0.849528	0.922808	0.874628
381	Semaglutide+Thapsigargin	1.15	1.35	1.3	1.26667			0.946305	0.828205	0.970205	0.914905
382	Semaglutide+Torin 1	1.52	1.49	1.58	1.53			0.827406	0.84305	0.912821	0.861092
383	Semaglutide+Torin 2	1.02062	1.10419	1.06667	1.06383			0.853283	0.836977	0.856699	0.848986
384	Semaglutide+Trehalose	1.11085	1.18215	0.960417	1.08447			0.965306	0.820918	0.857822	0.881348
385	Semaglutide+Urolithin A	1.88	1.66	1.985	1.84167			1.36842	1.52105	1.39474	1.42807
386	Semaglutide+Verapamil	1.00233	1.06737	0.983333	1.01768			0.928131	0.826586	0.898958	0.884558
387	Semaglutide+Zidovudine	1.025	1.025	0.975	1.00833			0.973306	0.835897	0.909187	0.90613
388	Spermidine+Spautin-1	1.11085	1.13681	1.00625	1.08464			0.877504	0.812551	0.946284	0.878779
389	Spermidine+Simvastatin	1.05529	1.0859	1.00833	1.04984			0.881322	0.821053	0.970561	0.890978
390	Spermidine+Thapsigargin	1.13681	1.06223	0.997917	1.06565			0.907979	0.822402	0.836707	0.855696
391	Spermidine+Torin 1	1.02062	1.17798	0.952083	1.05023			0.826698	0.828745	0.890118	0.84852
392	Spermidine+Torin 2	1.11085	1.22427	1.02917	1.12143			0.968191	0.831444	0.890277	0.896637
393	Spermidine+Trehalose	1.09233	1.13169	1.0375	1.08717			0.896313	0.84197	0.962257	0.90018
394	Spermidine+Urolithin A	1.09233	1.04379	1.02292	1.05301			0.974573	0.862618	0.977069	0.938087
395	Spermidine+Verapamil	1.07844	1.08544	0.98125	1.04838			0.954282	0.848718	0.965969	0.92299
396	Spermidine+Zidovudine	1.11085	1.15483	1.07292	1.11287			0.940399	0.852092	0.898044	0.896845
397	Spautin-1+Simvastatin	1.05529	1.06737	1	1.04089			0.984194	0.845749	0.897399	0.909114
398	Spautin-1+Thapsigargin	1.13681	1.1831	1.06458	1.12817			0.840911	0.845614	0.968208	0.884911
399	Spautin-1+Torin 1	1.02062	1.13169	1.03958	1.06397			0.903948	0.863158	0.948036	0.905048
400	Spautin-1+Torin 2	1.11085	1.04379	1.07083	1.07516			0.979446	0.836842	0.899844	0.905377
401	Spautin-1+Trehalose	1.09233	1.09052	0.989583	1.05748			0.793363	0.81525	0.823212	0.810608
402	Spautin-1+Urolithin a	1.00233	1.13169	1.06875	1.06759			0.819963	0.818758	0.975659	0.87146
403	Spautin-1+Verapamil	1.07844	1.17798	1.04792	1.10144			0.832421	0.835897	0.92026	0.862859
404	Spautin-1+Zidovudine	1.11085	1.20606	1.04375	1.12022			0.804091	0.814305	0.936319	0.851572
405	Simvastatin+Thapsigargin	1.05529	1.11367	0.979167	1.04938			0.799523	0.858974	0.877422	0.845306
406	Simvastatin+Torin 1	1.13681	1.13681	1.00417	1.0926			0.83282	0.812281	0.890024	0.845041
407	Simvastatin+Torin 2	1.02062	1.04423	0.964583	1.00981			0.819365	0.830364	0.948682	0.866137
408	Simvastatin+Trehalose	1.11085	1.20112	1.06875	1.12691			0.836122	0.537112	0.481781	0.618338
409	Simvastatin+Urolithin a	1.09233	1.13169	1.05208	1.09203			0.822598	0.820108	0.976419	0.873042
410	Simvastatin+Verapamil	1.00233	1.06223	1.03542	1.03333			0.81434	0.816599	0.898353	0.843097
411	Simvastatin+Zidovudine	1.07844	1.0859	0.9625	1.04228			0.819691	0.862618	0.964271	0.882193
412	Thapsigargin+Torin 1	1.11085	1.20606	0.989583	1.10217			0.837378	0.818893	0.938369	0.86488
413	Thapsigargin+Torin 2	1.05529	1.11367	1.02292	1.06396			0.836224	0.827395	0.966367	0.876662
414	Thapsigargin+Trehalose	1.13681	1.13681	1.05417	1.10926			0.824065	0.833333	0.926016	0.861138
415	Thapsigargin+Urolithin a	1.02062	1.04423	1.05417	1.03967			0.804297	0.81417	0.969812	0.86276
416	Thapsigargin+Verapamil	1.11085	1.20112	1.03333	1.1151			0.824603	0.823347	0.965312	0.871087
417	Thapsigargin+Zidovudine	1.09233	1.13169	1	1.07467			0.821641	0.837247	0.939741	0.86621
418	Torin 1+Torin 2	1.00233	1.06223	1.0375	1.03402			0.792722	0.85722	0.967655	0.872532
419	Torin 1+Trehalose	1.07844	1.0859	1.0125	1.05894			0.814644	0.810526	0.965302	0.863491
420	Torin 1+Urolithin a	1.11085	1.20606	1.01667	1.11119			0.813363	0.815385	0.881183	0.836644
421	Torin 1+Verapamil	1.05529	1.11367	1.03958	1.06951			0.793942	0.823617	0.945584	0.854381
422	Torin 1+Zidovudine	1.13681	1.13681	0.983333	1.08565			0.829087	0.858974	0.928987	0.87235
423	Torin 2+Trehalose	1.02062	1.04423	0.960417	1.00842			0.800557	0.818489	0.970436	0.86316
424	Torin 2+Urolithin a	1.11085	1.20112	1.00625	1.10608			0.891053	0.838192	0.891313	0.873519
425	Torin 2+Verapamil	1.09233	1.13169	0.997917	1.07398			0.802105	0.815385	0.887734	0.835075
426	Torin 2+Zidovudine	1.00233	1.06223	1.00417	1.02291			0.913684	0.829825	0.955041	0.899517
427	Trehalose+Urolithin a	1.07844	1.0859	1.0125	1.05894			0.884737	0.812955	0.905753	0.867815
428	Trehalose+Verapamil	1.11085	1.20606	1.0125	1.10981			0.773158	0.837652	0.973053	0.861287
429	Trehalose+Zidovudine	1.05529	1.11367	1.01667	1.06188			0.869474	0.829555	0.964059	0.887696
430	Urolithin A+Verapamil	1.13681	1.13681	1.03958	1.1044			0.902632	0.860189	0.886517	0.883112
431	Urolithin A+Zidovudine	1.02062	1.04423	0.983333	1.01606			0.774737	0.822132	0.878482	0.825117
432	Verapamil+Zidovudine	1.11085	1.20112	0.960417	1.0908			0.856842	0.840081	0.955473	0.884132
433	Acarbose + Brefeldin A + Canagliflozin	1.09233	1.13169	1.00625	1.07676			0.917368	0.841161	0.887163	0.881897
434	Acarbose + Brefeldin A + Curcumin	1.00233	1.06223	0.997917	1.02083			0.782632	0.85668	0.903542	0.847618
435	Acarbose + Brefeldin A + Dapagliflozin	1.07844	1.0859	1.00417	1.05617			0.853158	0.814575	0.97892	0.882218
436	Acarbose + Brefeldin A + Epitalon	1.11085	1.20606	1.0125	1.10981			0.914737	0.818758	0.937256	0.89025
437	Acarbose + Brefeldin A + Hydralazine	1.05529	1.11367	0.989583	1.05285			0.788421	0.827126	0.97935	0.864965
438	Acarbose + Brefeldin A + Melatonin	1.13681	1.13681	1.02708	1.10024			0.881053	0.839541	0.940753	0.887116
439	Acarbose + Brefeldin A + Metformin	1.02062	1.04423	1.06458	1.04315			0.924211	0.84332	0.88441	0.88398
440	Acarbose + Brefeldin A + MitoTEMPO	1.11085	1.20112	0.9875	1.09983			0.785263	0.834143	0.959667	0.859691
441	Acarbose + Brefeldin A + N-acetyl cysteine	1.09233	1.13169	1.03958	1.08787			0.862632	0.837382	0.955904	0.885306
442	Acarbose + Brefeldin A + NMN	1.00233	1.06223	1.02708	1.03055			0.779474	0.81525	0.951864	0.848863
443	Acarbose + Brefeldin A + PQQ	1.07844	1.0859	1.05	1.07144			0.907368	0.820783	0.944898	0.891016
444	Acarbose + Brefeldin A + Rapamycin	1.11085	1.20606	1.02292	1.11328			0.838421	0.829825	0.955486	0.874577
445	Acarbose + Brefeldin A + Resveratrol	1.05529	1.11367	1.02083	1.06326			0.882105	0.849798	0.901051	0.877651
446	Acarbose + Brefeldin A + Rosiglitazone	1.13681	1.13681	0.99375	1.08912			0.804737	0.822807	0.983853	0.870466
447	Acarbose + Brefeldin A + Semaglutide	1.39	1.405	1.423	1.406			0.896316	0.837652	0.893228	0.875732
448	Acarbose + Brefeldin A + Spermidine	1.11085	1.20112	1.05833	1.12344			0.776842	0.811471	0.927074	0.838462
449	Acarbose + Brefeldin A + Spautin-1	1.09233	1.13169	1.025	1.08301			0.872632	0.835897	0.857697	0.855409
450	Acarbose + Brefeldin A + Simvastatin	1.00233	1.06223	0.958333	1.00763			0.902632	0.849798	0.854289	0.868906
451	Acarbose + Brefeldin A + Thapsigargin	1.07844	1.0859	1.0625	1.07561			0.77	0.863428	0.961669	0.865032
452	Acarbose + Brefeldin A + Torin 1	1.11085	1.20606	1.04583	1.12092			0.886316	0.846559	0.880718	0.871197
453	Acarbose + Brefeldin A + Torin 2	1.05529	1.11367	1.04792	1.07229			0.916316	0.843725	0.969044	0.909695
454	Acarbose + Brefeldin A + Trehalose	1.13681	1.13681	1.03958	1.1044			0.791579	0.826856	0.949586	0.856007
455	Acarbose + Brefeldin A + Urolithin A	1.02062	1.04423	1.025	1.02995			0.885789	0.817139	0.922333	0.875087
456	Acarbose + Brefeldin A + Verapamil	1.11085	1.20112	1.04583	1.11927			0.784737	0.820648	0.958157	0.854514
457	Acarbose + Brefeldin A + Zidovudine	1.09233	1.13169	1.05	1.09134			0.873158	0.817409	0.942991	0.877853
458	Acarbose + Canagliflozin + Curcumin	1.00233	1.06223	1.05833	1.04097			0.914737	0.839676	0.862966	0.87246
459	Acarbose + Canagliflozin + Dapagliflozin	1.07844	1.0859	1.01875	1.06103			0.782632	0.811741	0.9566	0.850324
460	Acarbose + Canagliflozin + Epitalon	1.11085	1.20606	1.02708	1.11467			0.877368	0.817274	0.969843	0.888162
461	Acarbose + Canagliflozin + Hydralazine	1.05529	1.11367	1.03958	1.06951			0.925789	0.84332	0.94659	0.905233
462	Acarbose + Canagliflozin + Melatonin	1.13681	1.13681	1.02917	1.10093			0.776842	0.841835	0.975256	0.864645
463	Acarbose + Canagliflozin + Metformin	1.02062	1.04423	1.03542	1.03342			0.857368	0.81444	0.862736	0.844848
464	Acarbose + Canagliflozin + MitoTEMPO	1.11085	1.20112	1.01667	1.10955			0.895789	0.809987	0.868027	0.857934
465	Acarbose + Canagliflozin + N-acetyl cysteine	1.09233	1.13169	0.989583	1.0712			0.788421	0.848313	0.854417	0.830384
466	Acarbose + Canagliflozin + NMN	1.00233	1.06223	1.07083	1.04513			0.866842	0.834413	0.905234	0.86883
467	Acarbose + Canagliflozin + PQQ	1.07844	1.0859	1.0125	1.05894			0.912105	0.831579	0.892264	0.878649
468	Acarbose + Canagliflozin + Rapamycin	1.11085	1.20606	1.01875	1.11189			0.805789	0.810526	0.980781	0.865699
469	Acarbose + Canagliflozin + Resveratrol	1.05529	1.11367	1.04792	1.07229			0.891579	0.824426	0.940058	0.885354
470	Acarbose + Canagliflozin + Rosiglitazone	1.13681	1.13681	1.05417	1.10926			0.920526	0.837382	0.897613	0.885174
471	Acarbose + Canagliflozin + Semaglutide	1.2	1.35	1.2	1.25			0.779474	0.831579	0.962157	0.857736
472	Acarbose + Canagliflozin + Spermidine	1.11085	1.20112	1.02292	1.11163			0.854737	0.837652	0.974111	0.888833
473	Acarbose + Canagliflozin + Spautin-1	1.09233	1.13169	1.06042	1.09481			0.890526	0.852092	0.959483	0.9007
474	Acarbose + Canagliflozin + Simvastatin	1.00233	1.06223	1.02292	1.02916			0.791579	0.811606	0.94836	0.850515
475	Acarbose + Canagliflozin + Thapsigargin	1.07844	1.0859	1	1.05478			0.871053	0.857085	0.893095	0.873744
476	Acarbose + Canagliflozin + Torin 1	1.11085	1.20606	0.979167	1.09869			0.916842	0.833873	0.903806	0.88484
477	Acarbose + Canagliflozin + Torin 2	1.05529	1.11367	1.00208	1.05701			0.773158	0.836572	0.943845	0.851192
478	Acarbose + Canagliflozin + Trehalose	1.13681	1.13681	1.03125	1.10163			0.874737	0.832389	0.92434	0.877155
479	Acarbose + Canagliflozin + Urolithin A	1.02062	1.04423	0.98125	1.01537			0.915263	0.831579	0.862451	0.869764
480	Acarbose + Canagliflozin + Verapamil	1.11085	1.20112	1.04792	1.11997			0.785789	0.839541	0.916624	0.847318
481	Acarbose + Canagliflozin + Zidovudine	1.09233	1.13169	0.989583	1.0712			0.863684	0.818623	0.972732	0.885013
482	Acarbose + Curcumin + Dapagliflozin	1.00233	1.06223	1.06042	1.04166			0.907368	0.810661	0.971643	0.896558
483	Acarbose + Curcumin + Epitalon	1.07844	1.0859	1.04792	1.07075			0.782105	0.822537	0.94928	0.851307
484	Acarbose + Curcumin + Hydralazine	1.11085	1.20606	0.997917	1.10494			0.885789	0.833738	0.946035	0.888521
485	Acarbose + Curcumin + Melatonin	1.05529	1.11367	0.977083	1.04868			0.923158	0.829825	0.967139	0.906707
486	Acarbose + Curcumin + Metformin	1.13681	1.13681	1.02708	1.10024			0.788421	0.84359	0.877652	0.836554
487	Acarbose + Curcumin + MitoTEMPO	1.02062	1.04423	1.04167	1.03551			0.860526	0.826046	0.851428	0.846
488	Acarbose + Curcumin + N-acetyl cysteine	1.12242	1.20112	1.0625	1.12868			0.892632	0.829285	0.973406	0.898441
489	Acarbose + Curcumin + NMN	1.06275	1.13169	1.01458	1.06967			0.798947	0.861538	0.890314	0.850266
490	Acarbose + Curcumin + PQQ	1.10071	1.06223	1.0375	1.06681			0.874211	0.826721	0.945043	0.881991
491	Acarbose + Curcumin + Rapamycin	1.04423	1.0859	1.025	1.05171			0.917368	0.839811	0.958172	0.905117
492	Acarbose + Curcumin + Resveratrol	1.11779	1.20606	1.06667	1.13017			0.774737	0.846424	0.925137	0.848766
493	Acarbose + Curcumin + Rosiglitazone	1.02802	1.11367	1.05833	1.06667			0.86	0.85668	0.893252	0.869977
494	Acarbose + Curcumin + Semaglutide	1.08104	1.13681	1.3	1.17262			0.909474	0.833873	0.855482	0.866276
495	Acarbose + Curcumin + Spermidine	1.12704	1.04423	0.9875	1.05292			0.772105	0.835897	0.899124	0.835709
496	Acarbose + Curcumin + Spautin-1	1.0576	1.20112	1.06875	1.10916			0.885789	0.851147	0.882666	0.873201
497	Acarbose + Curcumin + Simvastatin	1.02062	1.13169	0.977083	1.04313			0.920526	0.811336	0.948409	0.893424
498	Acarbose + Curcumin + Thapsigargin	1.11085	1.06223	1.03333	1.06881			0.78	0.833198	0.900212	0.837804
499	Acarbose + Curcumin + Torin 1	1.09696	1.0859	1.06458	1.08248			0.856316	0.843185	0.937781	0.879094
500	Acarbose + Curcumin + Torin 2	1.00233	1.20606	0.991667	1.06669			0.892105	0.848313	0.864674	0.868364
501	Acarbose + Curcumin + Trehalose	1.06454	1.11367	1.0125	1.06357			0.803158	0.841026	0.886126	0.843437
502	Acarbose + Curcumin + Urolithin A	1.13169	1.13681	1.06042	1.10964			0.869474	0.834278	0.951797	0.885183
503	Acarbose + Curcumin + Verapamil	1.02062	1.04423	0.98125	1.01537			0.904737	0.859514	0.94271	0.90232
504	Acarbose + Curcumin + Zidovudine	1.11085	1.20112	1.02708	1.11302			0.772105	0.819973	0.956744	0.849607
505	Acarbose + Dapagliflozin + Epitalon	1.09233	1.13169	0.985417	1.06981			0.862632	0.84251	0.88485	0.863331
506	Acarbose + Dapagliflozin + Hydralazine	1.00233	1.06223	1.05625	1.04027			0.896842	0.822402	0.892525	0.87059
507	Acarbose + Dapagliflozin + Melatonin	1.07844	1.0859	1.04583	1.07006			0.774737	0.8278	0.958393	0.853644
508	Acarbose + Dapagliflozin + Metformin	1.11085	1.20606	0.960417	1.09244			0.884737	0.835762	0.865617	0.862039
509	Acarbose + Dapagliflozin + MitoTEMPO	1.05529	1.11367	1.01667	1.06188			0.923158	0.840486	0.945496	0.903046
510	Acarbose + Dapagliflozin + N-acetyl cysteine	1.13681	1.13681	1.03333	1.10232			0.787895	0.816869	0.943553	0.849439
511	Acarbose + Dapagliflozin + NMN	1.02062	1.04423	1.06458	1.04315			0.856842	0.854386	0.850136	0.853788
512	Acarbose + Dapagliflozin + PQQ	1.11085	1.20112	1.00625	1.10608			0.902105	0.82807	0.881398	0.870524
513	Acarbose + Dapagliflozin + Rapamycin	1.09233	1.13169	1.06667	1.0969			0.78	0.813495	0.957954	0.850483
514	Acarbose + Dapagliflozin + Resveratrol	1.00233	1.06223	1.05833	1.04097			0.881053	0.822807	0.963641	0.889167
515	Acarbose + Dapagliflozin + Rosiglitazone	1.07844	1.0859	1.01875	1.06103			0.913684	0.837922	0.882828	0.878145
516	Acarbose + Dapagliflozin + Semaglutide	1.25	1.20606	1.2	1.21869			0.773158	0.836167	0.951762	0.853696
517	Acarbose + Dapagliflozin + Spermidine	1.05529	1.11367	1.07083	1.07993			0.857368	0.842915	0.973243	0.891176
518	Acarbose + Dapagliflozin + Spautin-1	1.13681	1.13681	1.02083	1.09815			0.906316	0.81525	0.980134	0.900566
519	Acarbose + Dapagliflozin + Simvastatin	1.02062	1.04423	1.01042	1.02509			0.797895	0.835897	0.959628	0.864474
520	Acarbose + Dapagliflozin + Thapsigargin	1.11085	1.20112	1.01875	1.11024			0.874737	0.842375	0.947798	0.888303
521	Acarbose + Dapagliflozin + Torin 1	1.09233	1.13169	1.04375	1.08926			0.918421	0.826316	0.914367	0.886368
522	Acarbose + Dapagliflozin + Torin 2	1.00233	1.06223	1.03125	1.03194			0.785263	0.816734	0.965653	0.855883
523	Acarbose + Dapagliflozin + Trehalose	1.07844	1.0859	1.02083	1.06172			0.870526	0.816329	0.955456	0.88077
524	Acarbose + Dapagliflozin + Urolithin A	1.11085	1.20606	1.04792	1.12161			0.890526	0.822672	0.978269	0.897156
525	Acarbose + Dapagliflozin + Verapamil	1.05529	1.11367	0.975	1.04799			0.775263	0.819838	0.940716	0.845272
526	Acarbose + Dapagliflozin + Zidovudine	1.13681	1.13681	1.05208	1.10857			0.886842	0.838866	0.904759	0.876823
527	Acarbose + Epitalon + Hydralazine	1.02062	1.04423	1.06458	1.04315			0.914737	0.814305	0.919242	0.882761
528	Acarbose + Epitalon + Melatonin	1.11085	1.20112	1.01667	1.10955			0.779474	0.848988	0.971916	0.866792
529	Acarbose + Epitalon + Metformin	1.09233	1.13169	0.972917	1.06565			0.852105	0.848988	0.954905	0.885333
530	Acarbose + Epitalon + MitoTEMPO	1.00233	1.06223	1.04167	1.03541			0.895263	0.819568	0.936503	0.883778
531	Acarbose + Epitalon + N-acetyl cysteine	1.07844	1.0859	1.04792	1.07075			0.785263	0.836167	0.904347	0.841926
532	Acarbose + Epitalon + NMN	1.11085	1.20606	0.979167	1.09869			0.867368	0.820918	0.9004	0.862895
533	Acarbose + Epitalon + PQQ	1.05529	1.11367	0.991667	1.05354			0.907368	0.810256	0.883535	0.867053
534	Acarbose + Epitalon + Rapamycin	1.13681	1.13681	1.03125	1.10163			0.782632	0.818489	0.929118	0.843413
535	Acarbose + Epitalon + Resveratrol	1.02062	1.04423	0.9875	1.01745			0.883158	0.829825	0.933199	0.88206
536	Acarbose + Epitalon + Rosiglitazone	1.11085	1.20112	1.05417	1.12205			0.925789	0.835897	0.95245	0.904712
537	Acarbose + Epitalon + Semaglutide	1.25	1.13169	1.2	1.1939			0.784737	0.82888	0.882939	0.832185
538	Acarbose + Epitalon + Spermidine	1.00233	1.06223	0.975	1.01319			0.859474	0.84251	0.950794	0.884259
539	Acarbose + Epitalon + Spautin-1	1.07844	1.0859	1.03125	1.06519			0.896842	0.833198	0.976696	0.902245
540	Acarbose + Epitalon + Simvastatin	1.11085	1.20606	1.0625	1.12647			0.804737	0.858839	0.856673	0.840083
541	Acarbose + Epitalon + Thapsigargin	1.05529	1.11367	1	1.05632			0.876316	0.85587	0.854311	0.862166
542	Acarbose + Epitalon + Torin 1	1.13681	1.13681	1.05	1.10787			0.918947	0.858839	0.868919	0.882235
543	Acarbose + Epitalon + Torin 2	1.02062	1.04423	1.03333	1.03273			0.776842	0.832794	0.95047	0.853369
544	Acarbose + Epitalon + Trehalose	1.11085	1.20112	1.04583	1.11927			0.872632	0.832119	0.90572	0.870157
545	Acarbose + Epitalon + Urolithin A	1.09233	1.13169	1.02292	1.08231			0.895789	0.826316	0.969384	0.897163
546	Acarbose + Epitalon + Verapamil	1.00233	1.06223	1.06667	1.04374			0.774737	0.822402	0.962885	0.853341
547	Acarbose + Epitalon + Zidovudine	1.07844	1.0859	0.983333	1.04922			0.862632	0.818758	0.965359	0.88225
548	Acarbose + Hydralazine + Melatonin	1.11085	1.20606	0.964583	1.09383			0.914211	0.828745	0.91129	0.884749
549	Acarbose + Hydralazine + Metformin	1.05529	1.11367	1.01875	1.06257			0.773158	0.818623	0.970338	0.85404
550	Acarbose + Hydralazine + MitoTEMPO	1.13681	1.13681	1.04792	1.10718			0.857368	0.818893	0.894889	0.85705
551	Acarbose + Hydralazine + N-acetyl cysteine	1.02062	1.04423	1.03333	1.03273			0.904737	0.860054	0.971914	0.912235
552	Acarbose + Hydralazine + NMN	1.11085	1.20112	0.997917	1.1033			0.785263	0.824426	0.951177	0.853622
553	Acarbose + Hydralazine + PQQ	1.09233	1.13169	0.98125	1.06842			0.870526	0.821188	0.902528	0.864747
554	Acarbose + Hydralazine + Rapamycin	1.00233	1.06223	1.05625	1.04027			0.918947	0.833738	0.964795	0.905827
555	Acarbose + Hydralazine + Resveratrol	1.07844	1.0859	1	1.05478			0.779474	0.848448	0.927796	0.851906
556	Acarbose + Hydralazine + Rosiglitazone	1.11085	1.20606	0.983333	1.10008			0.885789	0.820783	0.853515	0.853362
557	Acarbose + Hydralazine + Semaglutide	1.2	1.35	1.4	1.31667			0.895263	0.833198	0.970881	0.899781
558	Acarbose + Hydralazine + Spermidine	1.13681	1.13681	0.977083	1.08357			0.802105	0.818623	0.95845	0.859726
559	Acarbose + Hydralazine + Spautin-1	1.02062	1.04423	1.02292	1.02926			0.867895	0.814035	0.866775	0.849568
560	Acarbose + Hydralazine + Simvastatin	1.11085	1.20112	1.07083	1.1276			0.912105	0.81444	0.951446	0.892664
561	Acarbose + Hydralazine + Thapsigargin	1.09233	1.13169	1.02292	1.08231			0.785263	0.819973	0.863715	0.822984
562	Acarbose + Hydralazine + Torin 1	1.00233	1.06223	0.985417	1.01666			0.875263	0.827665	0.959281	0.887403
563	Acarbose + Hydralazine + Torin 2	1.07844	1.0859	1.01875	1.06103			0.921579	0.820108	0.950573	0.89742
564	Acarbose + Hydralazine + Trehalose	1.11085	1.20606	1.02917	1.11536			0.782105	0.823347	0.949459	0.851637
565	Acarbose + Hydralazine + Urolithin A	1.05529	1.11367	1.05625	1.07507			0.856316	0.815924	0.947109	0.873116
566	Acarbose + Hydralazine + Verapamil	1.13681	1.13681	0.975	1.08288			0.915263	0.847908	0.939891	0.901021
567	Acarbose + Hydralazine + Zidovudine	1.02062	1.04423	0.991667	1.01884			0.796842	0.817409	0.856566	0.823606
568	Acarbose + Melatonin + Metformin	1.11085	1.20112	1	1.10399			0.881579	0.84386	0.894992	0.873477
569	Acarbose + Melatonin + MitoTEMPO	1.09233	1.13169	1.01667	1.08023			0.906842	0.818084	0.904262	0.876396
570	Acarbose + Melatonin + N-acetyl cysteine	1.00233	1.06223	1.06458	1.04305			0.775263	0.830904	0.926479	0.844215
571	Acarbose + Melatonin + NMN	1.07844	1.0859	1.04583	1.07006			0.877895	0.823482	0.911089	0.870822
572	Acarbose + Melatonin + PQQ	1.11085	1.20606	0.983333	1.10008			0.920526	0.817409	0.888931	0.875622
573	Acarbose + Melatonin + Rapamycin	1.05529	1.11367	1.03333	1.06743			0.782105	0.828205	0.854962	0.821757
574	Acarbose + Melatonin + Resveratrol	1.13681	1.13681	0.9875	1.08704			0.866842	0.844399	0.978669	0.896637
575	Acarbose + Melatonin + Rosiglitazone	1.02062	1.04423	1.02917	1.03134			0.895263	0.81336	0.943467	0.88403
576	Acarbose + Melatonin + Semaglutide	1.11085	1.20112	1.35	1.22066			0.788421	0.846964	0.896143	0.843843
577	Acarbose + Melatonin + Spermidine	1.09233	1.13169	1.0125	1.07884			0.873158	0.8139	0.859117	0.848725
578	Acarbose + Melatonin + Spautin-1	1.00233	1.06223	0.98125	1.01527			0.908421	0.858839	0.855261	0.874174
579	Acarbose + Melatonin + Simvastatin	1.07844	1.0859	1.01875	1.06103			0.779474	0.834683	0.938301	0.850819
580	Acarbose + Melatonin + Thapsigargin	1.11085	1.20606	1.04167	1.11953			0.88	0.813225	0.946944	0.880056
581	Acarbose + Melatonin + Torin 1	1.05529	1.11367	1.06667	1.07854			0.912632	0.847908	0.9755	0.912013
582	Acarbose + Melatonin + Torin 2	1.13681	1.13681	1.00417	1.0926			0.773158	0.821592	0.964959	0.853236
583	Acarbose + Melatonin + Trehalose	1.02062	1.04423	0.995833	1.02023			0.864737	0.811336	0.941043	0.872372
584	Acarbose + Melatonin + Urolithin A	1.11085	1.20112	1.03542	1.1158			0.901579	0.830229	0.856367	0.862725
585	Acarbose + Melatonin + Verapamil	1.09233	1.13169	1.06875	1.09759			0.785789	0.82807	0.949454	0.854438
586	Acarbose + Melatonin + Zidovudine	1.00233	1.06223	0.964583	1.00972			0.874211	0.832524	0.893006	0.86658
587	Acarbose + Metformin + MitoTEMPO	1.07844	1.0859	1.02083	1.06172			0.916842	0.811606	0.915585	0.881344
588	Acarbose + Metformin + N-acetyl cysteine	1.11085	1.20606	0.964583	1.09383			0.782632	0.85668	0.969878	0.86973
589	Acarbose + Metformin + NMN	1.05529	1.11367	1.03333	1.06743			0.882632	0.82942	0.887118	0.86639
590	Acarbose + Metformin + PQQ	1.13681	1.13681	0.98125	1.08496			0.904737	0.840216	0.967249	0.904067
591	Acarbose + Metformin + Rapamycin	1.02062	1.04423	1.02083	1.02856			0.785789	0.849933	0.983237	0.872986
592	Acarbose + Metformin + Resveratrol	1.11085	1.20112	1.05417	1.12205			0.866316	0.852092	0.913938	0.877448
593	Acarbose + Metformin + Rosiglitazone	1.09233	1.13169	1.0375	1.08717			0.911053	0.819433	0.91908	0.883189
594	Acarbose + Metformin + Semaglutide	1.2	1.2	1.15	1.18333			0.830567	0.831984	0.870335	0.844295
595	Acarbose + Metformin + Spermidine	1.07844	1.0859	1.025	1.06311			0.841552	0.82942	0.933066	0.868012
596	Acarbose + Metformin + Spautin-1	1.11085	1.20606	1	1.10564			0.861727	0.827395	0.929451	0.872858
597	Acarbose + Metformin + Simvastatin	1.05529	1.11367	1.00417	1.05771			0.87197	0.830364	0.907967	0.870101
598	Acarbose + Metformin + Thapsigargin	1.13681	1.13681	0.96875	1.08079			0.90753	0.810256	0.911605	0.876464
599	Acarbose + Metformin + Torin 1	1.02062	1.04423	0.972917	1.01259			0.913968	0.839676	0.90735	0.886998
600	Acarbose + Metformin + Torin 2	1.11085	1.20112	1.06458	1.12552			0.839285	0.84224	0.917035	0.866187
601	Acarbose + Metformin + Trehalose	1.09233	1.13169	1.05625	1.09342			0.916694	0.836167	0.955423	0.902761
602	Acarbose + Metformin + Urolithin A	1.00233	1.06223	1.0375	1.03402			0.865398	0.852227	0.923291	0.880305
603	Acarbose + Metformin + Verapamil	1.07844	1.0859	1.05417	1.07283			0.899042	0.814035	0.974923	0.896
604	Acarbose + Metformin + Zidovudine	1.11085	1.20606	0.99375	1.10356			0.927611	0.818893	0.808829	0.851778
605	Acarbose + MitoTEMPO + N-acetyl cysteine	1.05529	1.11367	0.989583	1.05285			0.91834	0.820378	0.857783	0.8655
606	Acarbose + MitoTEMPO + NMN	1.13681	1.13681	1.01458	1.09607			0.914926	0.837538	0.970455	0.90764
607	Acarbose + MitoTEMPO + PQQ	1.02062	1.04423	1.02708	1.03065			0.824494	0.847312	0.855608	0.842471
608	Acarbose + MitoTEMPO + Rapamycin	1.11085	1.20112	0.960417	1.0908			0.869528	0.831815	0.840914	0.847419
609	Acarbose + MitoTEMPO + Resveratrol	1.09233	1.13169	1.04375	1.08926			0.927301	0.829328	0.954878	0.903836
610	Acarbose + MitoTEMPO + Rosiglitazone	1.00233	1.06223	0.964583	1.00972			0.867085	0.827303	0.810736	0.835041
611	Acarbose + MitoTEMPO + Semaglutide	1.07844	1.25	1.4	1.24281			0.895371	0.84199	0.880699	0.872687
612	Acarbose + MitoTEMPO + Spermidine	1.11085	1.20606	1.02917	1.11536			0.923954	0.823196	0.967225	0.904792
613	Acarbose + MitoTEMPO + Spautin-1	1.05529	1.11367	1.05	1.07299			0.86471	0.827961	0.984203	0.892291
614	Acarbose + MitoTEMPO + Simvastatin	1.13681	1.13681	1.00208	1.0919			0.840607	0.841257	0.855396	0.845754
615	Acarbose + MitoTEMPO + Thapsigargin	1.02062	1.04423	1.04167	1.03551			0.872969	0.850929	0.848227	0.857375
616	Acarbose + MitoTEMPO + Torin 1	1.11085	1.20112	0.997917	1.1033			0.834507	0.850501	0.864508	0.849839
617	Acarbose + MitoTEMPO + Torin 2	1.09233	1.13169	1.04375	1.08926			0.842051	0.838722	0.875505	0.852093
618	Acarbose + MitoTEMPO + Trehalose	1.00233	1.06223	1.04792	1.03749			0.860661	0.844314	0.891207	0.865394
619	Acarbose + MitoTEMPO + Urolithin A	1.07844	1.0859	1.02917	1.0645			0.901633	0.82258	0.934407	0.886207
620	Acarbose + MitoTEMPO + Verapamil	1.11085	1.20606	1.02083	1.11258			0.914696	0.82649	0.955947	0.899044
621	Acarbose + MitoTEMPO + Zidovudine	1.05529	1.11367	1.0375	1.06882			0.818286	0.844705	0.8978	0.853597
622	Acarbose + N-acetyl cysteine + NMN	1.13681	1.13681	1.04583	1.10649			0.877166	0.832697	0.87153	0.860464
623	Acarbose + N-acetyl cysteine + PQQ	1.02062	1.04423	1.0625	1.04245			0.903752	0.845849	0.907928	0.885843
624	Acarbose + N-acetyl cysteine + Rapamycin	1.11085	1.20112	1.05625	1.12274			0.899555	0.824911	0.894118	0.872861
625	Acarbose + N-acetyl cysteine + Resveratrol	1.09233	1.13169	1.00625	1.07676			0.882065	0.845423	0.86702	0.864836
626	Acarbose + N-acetyl cysteine + Rosiglitazone	1.00233	1.06223	1.01667	1.02708			0.899001	0.846347	0.818323	0.854557
627	Acarbose + N-acetyl cysteine + Semaglutide	1.3	1.2	1.2	1.23333			0.882955	0.835457	0.918849	0.879087
628	Acarbose + N-acetyl cysteine + Spermidine	1.11085	1.20606	0.958333	1.09175			0.92108	0.851641	0.927123	0.899948
629	Acarbose + N-acetyl cysteine + Spautin-1	1.05529	1.11367	1.05625	1.07507			0.840324	0.842504	0.842555	0.841794
630	Acarbose + N-acetyl cysteine + Simvastatin	1.13681	1.13681	1.02292	1.09885			0.883563	0.818796	0.831897	0.844752
631	Acarbose + N-acetyl cysteine + Thapsigargin	1.02062	1.04423	0.995833	1.02023			0.929055	0.850461	0.844516	0.874678
632	Acarbose + N-acetyl cysteine + Torin 1	1.11085	1.20112	0.99375	1.10191			0.848408	0.838856	0.926791	0.871352
633	Acarbose + N-acetyl cysteine + Torin 2	1.09233	1.13169	1.05417	1.09273			0.847895	0.826723	0.97848	0.884366
634	Acarbose + N-acetyl cysteine + Trehalose	1.00233	1.06223	1.02917	1.03124			0.892105	0.820083	0.804218	0.838802
635	Acarbose + N-acetyl cysteine + Urolithin A	1.07844	1.0859	1.025	1.06311			0.818516	0.83133	0.892365	0.847404
636	Acarbose + N-acetyl cysteine + Verapamil	1.11085	1.20606	1.02292	1.11328			0.886464	0.840487	0.915951	0.880967
637	Acarbose + N-acetyl cysteine + Zidovudine	1.05529	1.11367	0.995833	1.05493			0.880202	0.851388	0.85813	0.86324
638	Acarbose + NMN + PQQ	1.13681	1.13681	0.985417	1.08635			0.904561	0.831417	0.951687	0.895889
639	Acarbose + NMN + Rapamycin	1.02062	1.04423	1.03125	1.03203			0.930297	0.834951	0.912502	0.892583
640	Acarbose + NMN + Resveratrol	1.11085	1.20112	0.975	1.09566			0.876005	0.819889	0.884577	0.860157
641	Acarbose + NMN + Rosiglitazone	1.09233	1.13169	0.991667	1.0719			0.914561	0.837728	0.836039	0.862776
642	Acarbose + NMN + Semaglutide	1.35	1.3	1.3	1.31667			0.833117	0.829512	0.916926	0.859852
643	Acarbose + NMN + Spermidine	1.07844	1.0859	0.985417	1.04992			0.8383	0.833722	0.97213	0.881384
644	Acarbose + NMN + Spautin-1	1.11085	1.20606	1.05208	1.123			0.828731	0.837461	0.891184	0.852459
645	Acarbose + NMN + Simvastatin	1.05529	1.11367	0.98125	1.05007			0.914022	0.822819	0.970227	0.902356
646	Acarbose + NMN + Thapsigargin	1.13681	1.13681	0.972917	1.08218			0.902497	0.845635	0.862318	0.87015
647	Acarbose + NMN + Torin 1	1.02062	1.04423	1.02708	1.03065			0.824615	0.839756	0.945722	0.870031
648	Acarbose + NMN + Torin 2	1.11085	1.20112	1.02292	1.11163			0.868354	0.828056	0.896232	0.864214
649	Acarbose + NMN + Trehalose	1.09233	1.13169	0.997917	1.07398			0.86726	0.836309	0.984045	0.895872
650	Acarbose + NMN + Urolithin A	1.00233	1.06223	1.03333	1.03263			0.882078	0.848146	0.970846	0.900357
651	Acarbose + NMN + Verapamil	1.07844	1.0859	1.025	1.06311			0.841012	0.832241	0.838886	0.837379
652	Acarbose + NMN + Zidovudine	1.11085	1.20606	0.977083	1.098			0.92112	0.82728	0.933893	0.894097
653	Acarbose + PQQ + Rapamycin	1.05529	1.11367	0.960417	1.04313			0.912132	0.845664	0.875863	0.877887
654	Acarbose + PQQ + Resveratrol	1.13681	1.13681	1.04167	1.1051			0.91448	0.823615	0.96184	0.899978
655	Acarbose + PQQ + Rosiglitazone	1.02062	1.04423	0.997917	1.02092			0.830418	0.846657	0.956802	0.877959
656	Acarbose + PQQ + Semaglutide	1.2	1.4	1.25	1.28333			0.887665	0.827126	0.810338	0.84171
657	Acarbose + PQQ + Spermidine	1.09233	1.13169	0.99375	1.07259			0.86475	0.850005	0.948386	0.887714
658	Acarbose + PQQ + Spautin-1	1.00233	1.06223	0.997917	1.02083			0.83166	0.836253	0.874587	0.8475
659	Acarbose + PQQ + Simvastatin	1.07844	1.0859	1	1.05478			0.869852	0.848865	0.865573	0.86143
660	Acarbose + PQQ + Thapsigargin	1.11085	1.20606	1.01875	1.11189			0.853225	0.830711	0.846526	0.843487
661	Acarbose + PQQ + Torin 1	1.05529	1.11367	1.03958	1.06951			0.897206	0.839062	0.84692	0.861063
662	Acarbose + PQQ + Torin 2	1.13681	1.13681	1.04375	1.10579			0.933306	0.825049	0.880911	0.879755
663	Acarbose + PQQ + Trehalose	1.02062	1.04423	0.99375	1.01953			0.817099	0.824625	0.886393	0.842705
664	Acarbose + PQQ + Urolithin A	1.11085	1.20112	0.964583	1.09219			0.928313	0.823389	0.810546	0.854083
665	Acarbose + PQQ + Verapamil	1.09233	1.13169	1.02708	1.0837			0.903684	0.84119	0.958862	0.901245
666	Acarbose + PQQ + Zidovudine	1.00233	1.06223	0.96875	1.0111			0.837139	0.829988	0.943325	0.870151
667	Acarbose + Rapamycin + Resveratrol	1.07844	1.0859	0.989583	1.05131			0.85637	0.839216	0.974915	0.890167
668	Acarbose + Rapamycin + Rosiglitazone	1.11085	1.20606	1.00833	1.10842			0.84664	0.849255	0.953275	0.883057
669	Acarbose + Rapamycin + Semaglutide	1.25	1.11367	1.25	1.20456			0.891417	0.81816	0.970521	0.893366
670	Acarbose + Rapamycin + Spermidine	1.13681	1.13681	1.01042	1.09468			0.916896	0.845948	0.880845	0.881229
671	Acarbose + Rapamycin + Spautin-1	1.02062	1.04423	1.05417	1.03967			0.912321	0.830964	0.910897	0.884727
672	Acarbose + Rapamycin + Simvastatin	1.11085	1.20112	0.960417	1.0908			0.828974	0.838868	0.810869	0.826237
673	Acarbose + Rapamycin + Thapsigargin	1.09233	1.13169	1.07083	1.09828			0.881957	0.832598	0.972385	0.895647
674	Acarbose + Rapamycin + Torin 1	1.00233	1.06223	1.02917	1.03124			0.83726	0.843308	0.868798	0.849789
675	Acarbose + Rapamycin + Torin 2	1.07844	1.0859	0.9875	1.05061			0.904548	0.840567	0.957799	0.900971
676	Acarbose + Rapamycin + Trehalose	1.11085	1.20606	0.96875	1.09522			0.912402	0.818886	0.817005	0.849431
677	Acarbose + Rapamycin + Urolithin A	1.05529	1.11367	0.997917	1.05563			0.83278	0.822383	0.84334	0.832834
678	Acarbose + Rapamycin + Verapamil	1.13681	1.13681	0.99375	1.08912			0.862982	0.839396	0.929794	0.877391
679	Acarbose + Rapamycin + Zidovudine	1.02062	1.04423	1.01875	1.02787			0.887166	0.852889	0.814771	0.851609
680	Acarbose + Resveratrol + Rosiglitazone	1.11085	1.20112	1.02917	1.11372			0.893698	0.851294	0.957767	0.900919
681	Acarbose + Resveratrol + Semaglutide	1.09233	1.25	1.3	1.21411			0.8222	0.852207	0.910708	0.861705
682	Acarbose + Resveratrol + Spermidine	1.00233	1.06223	1.02708	1.03055			0.808003	0.83639	0.971195	0.871863
683	Acarbose + Resveratrol + Spautin-1	1.07844	1.0859	1.025	1.06311			0.84108	0.83323	0.976384	0.883565
684	Acarbose + Resveratrol + Simvastatin	1.11085	1.20606	1.04583	1.12092			0.819676	0.83199	0.978984	0.876884
685	Acarbose + Resveratrol + Thapsigargin	1.05529	1.11367	1.01667	1.06188			0.874507	0.850608	0.906693	0.87727
686	Acarbose + Resveratrol + Torin 1	1.13681	1.13681	0.972917	1.08218			0.827598	0.836454	0.849663	0.837905
687	Acarbose + Resveratrol + Torin 2	1.02062	1.04423	1.02917	1.03134			0.861727	0.847205	0.810887	0.83994
688	Acarbose + Resveratrol + Trehalose	1.06223	1.20112	1.00417	1.08917			0.836667	0.823804	0.947879	0.86945
689	Acarbose + Resveratrol + Urolithin A	1.04256	1.13169	1.03958	1.07128			0.864899	0.851482	0.865923	0.860768
690	Acarbose + Resveratrol + Verapamil	1.02408	1.06223	0.983333	1.02322			0.891174	0.828922	0.864393	0.861497
691	Acarbose + Resveratrol + Zidovudine	1.00669	1.0859	1.00417	1.03225			0.854211	0.834165	0.897249	0.861875
692	Acarbose + Rosiglitazone + Rosiglitazone	1.0715	1.20606	1.02292	1.10016			0.867881	0.837319	0.845189	0.85013
693	Acarbose + Rosiglitazone + Semaglutide	1.35	1.3	1.25	1.3			0.818421	0.822042	0.942211	0.860891
694	Acarbose + Rosiglitazone + Spermidine	1.08283	1.13681	0.98125	1.06697			0.849231	0.852821	0.822926	0.841659
695	Acarbose + Rosiglitazone + Spautin-1	1.06462	1.04423	1.01875	1.04253			0.87027	0.834111	0.945595	0.883325
696	Acarbose + Rosiglitazone + Simvastatin	1.05529	1.20112	1.0375	1.09797			0.887571	0.837383	0.975343	0.900099
697	Acarbose + Rosiglitazone + Thapsigargin	0.999271	1.13169	1.05833	1.0631			0.839366	0.823686	0.849661	0.837571
698	Acarbose + Rosiglitazone + Torin 1	1.08613	1.06223	1.03958	1.06265			0.826667	0.836028	0.968056	0.876917
699	Acarbose + Rosiglitazone + Torin 2	1.01483	1.0859	1.03542	1.04538			0.850823	0.849286	0.941841	0.88065
700	Acarbose + Rosiglitazone + Trehalose	1.04817	1.20606	0.983333	1.07919			0.853684	0.845418	0.964681	0.887928
701	Acarbose + Rosiglitazone + Urolithin A	1.06481	1.11367	0.997917	1.0588			0.859069	0.828144	0.969745	0.885653
702	Acarbose + Rosiglitazone + Verapamil	1.02635	1.13681	1.02292	1.06203			0.893171	0.838535	0.976655	0.902787
703	Acarbose + Rosiglitazone + Zidovudine	1.05737	1.04423	1.01667	1.03942			0.88587	0.840787	0.902617	0.876425
704	Acarbose + Semaglutide + Spermidine	1.2	1.20112	1.2	1.20037			0.83753	0.831953	0.81753	0.829004
705	Acarbose + Semaglutide + Spautin-1	1.01854	1.13169	0.977083	1.04244			0.878664	0.837269	0.966684	0.894206
706	Acarbose + Semaglutide + Simvastatin	0.997938	1.06223	1	1.02006			0.860297	0.822281	0.97589	0.886156
707	Acarbose + Semaglutide + Thapsigargin	1.08127	1.0859	1.03958	1.06892			0.84865	0.836589	0.89346	0.859567
708	Acarbose + Semaglutide + Torin 1	0.997188	1.20606	1.0375	1.08025			0.83749	0.824765	0.910092	0.857449
709	Acarbose + Semaglutide + Torin 2	1.225	1.325	1.28	1.27667			0.821957	0.840753	0.963771	0.875494
710	Acarbose + Semaglutide + Trehalose	1.06548	1.13681	0.989583	1.06396			0.836613	0.838919	0.899455	0.858329
711	Acarbose + Semaglutide + Urolithin A	0.997708	1.04423	0.960417	1.00078			0.823023	0.829456	0.905325	0.852601
712	Acarbose + Semaglutide + Verapamil	1.05117	1.20112	1.02917	1.09382			0.872942	0.836907	0.921525	0.877125
713	Acarbose + Semaglutide + Zidovudine	1.00487	1.13169	1.00833	1.0483			0.858893	0.820996	0.874643	0.851511
714	Acarbose + Spermidine + Spautin-1	1.0315	1.06223	1.03333	1.04235			0.844602	0.820037	0.950394	0.871677
715	Acarbose + Spermidine + Simvastatin	1.01594	1.0859	0.991667	1.03117			0.844413	0.850307	0.925434	0.873385
716	Acarbose + Spermidine + Thapsigargin	1.05117	1.20606	1	1.08574			0.845749	0.838671	0.955679	0.880033
717	Acarbose + Spermidine + Torin 1	1.0576	1.11367	1.04583	1.07237			0.863495	0.833185	0.822777	0.839819
718	Acarbose + Spermidine + Torin 2	1.04192	1.13681	1.03333	1.07069			0.849663	0.821068	0.928918	0.866549
719	Acarbose + Spermidine + Trehalose	1.05025	1.04423	1.0375	1.04399			0.843009	0.828583	0.919022	0.863538
720	Acarbose + Spermidine + Urolithin A	1.04233	1.20112	1.01458	1.08601			0.850121	0.830691	0.834038	0.838284
721	Acarbose + Spermidine + Verapamil	1.0414	1.13169	1.00625	1.05978			0.898421	0.847922	0.93602	0.894121
722	Acarbose + Spermidine + Zidovudine	1.03544	1.06223	1.03958	1.04575			0.864008	0.831127	0.963996	0.886377
723	Acarbose + Spautin-1 + Simvastatin	1.02965	1.0859	1.03958	1.05171			0.880378	0.846414	0.928796	0.885196
724	Acarbose + Spautin-1 + Thapsigargin	1.06919	1.20606	1.00417	1.09314			0.858583	0.841951	0.964496	0.888343
725	Acarbose + Spautin-1 + Torin 1	1.0826	1.11367	1.03542	1.07723			0.885749	0.85184	0.868405	0.868665
726	Acarbose + Spautin-1 + Torin 2	1.01275	1.13681	0.99375	1.04777			0.841876	0.834726	0.854912	0.843838
727	Acarbose + Spautin-1 + Trehalose	1.01733	1.04423	1.00208	1.02122			0.851147	0.830818	0.822065	0.834677
728	Acarbose + Spautin-1 + Urolithin A	1.0065	1.20112	1.05417	1.08726			0.842375	0.823412	0.853029	0.839606
729	Acarbose + Spautin-1 + Verapamil	1.06692	1.13169	1.01042	1.06967			0.855978	0.839326	0.970945	0.88875
730	Acarbose + Spautin-1 + Zidovudine	1.08192	1.06223	1.02708	1.05708			0.823617	0.846325	0.959	0.876314
731	Acarbose + Simvastatin + Thapsigargin	1.02658	1.0859	0.972917	1.02847			0.895182	0.840327	0.867321	0.86761
732	Acarbose + Simvastatin + Torin 1	1.05298	1.20606	1.04583	1.10163			0.829298	0.840513	0.97817	0.88266
733	Acarbose + Simvastatin + Torin 2	1.00719	1.11367	0.989583	1.03681			0.879177	0.81962	0.966021	0.888273
734	Acarbose + Simvastatin + Trehalose	1.03908	1.13681	1.00833	1.06141			0.878718	0.85108	0.968916	0.899571
735	Acarbose + Simvastatin + Urolithin A	1.0634	1.04423	1.06458	1.0574			0.84274	0.836446	0.96135	0.880178
736	Acarbose + Simvastatin + Verapamil	1.08283	1.20112	0.99375	1.09257			0.839649	0.837468	0.957217	0.878111
737	Acarbose + Simvastatin + Zidovudine	1.05275	1.13169	1.04375	1.07606			0.825371	0.842651	0.822894	0.830306
738	Acarbose + Thapsigargin + Torin 1	0.997938	1.06223	1.02708	1.02908			0.877436	0.849082	0.94555	0.890689
739	Acarbose + Thapsigargin + Torin 2	1.02867	1.0859	1.03125	1.0486			0.879285	0.851936	0.9568	0.896007
740	Acarbose + Thapsigargin + Trehalose	1.02612	1.20606	1.02708	1.08642			0.851592	0.84107	0.951662	0.881441
741	Acarbose + Thapsigargin + Urolithin A	1.06044	1.11367	1.0375	1.07053			0.8761	0.849838	0.919049	0.881662
742	Acarbose + Thapsigargin + Verapamil	0.998396	1.13681	0.9875	1.0409			0.836424	0.845189	0.97305	0.884887
743	Acarbose + Thapsigargin + Zidovudine	1.06481	1.04423	1.02708	1.04537			0.835951	0.824241	0.955569	0.871921
744	Acarbose + Torin 1 + Torin 2	0.997938	1.20112	1.01042	1.06983			0.845789	0.824398	0.965608	0.878598
745	Acarbose + Torin 1 + Trehalose	1.07894	1.13169	1.02917	1.07993			0.868381	0.851699	0.923286	0.881122
746	Acarbose + Torin 1 + Urolithin A	1.05858	1.06223	0.96875	1.02985			0.876572	0.843314	0.810386	0.843424
747	Acarbose + Torin 1 + Verapamil	1.01594	1.0859	1.00208	1.03464			0.847018	0.825979	0.960517	0.877838
748	Acarbose + Torin 1 + Zidovudine	1.0271	1.20606	1.03542	1.08953			0.824305	0.838049	0.918606	0.86032
749	Acarbose + Torin 2 + Trehalose	1.08192	1.11367	1.03958	1.07839			0.847517	0.837574	0.966423	0.883838
750	Acarbose + Torin 2 + Urolithin A	0.999958	1.13681	0.960417	1.0324			0.832996	0.824604	0.849163	0.835588
751	Acarbose + Torin 2 + Verapamil	1.034	1.04423	0.99375	1.02399			0.855101	0.841262	0.960802	0.885722
752	Acarbose + Torin 2 + Zidovudine	1.01644	1.20112	1.01667	1.07808			0.884912	0.833771	0.961437	0.893373
753	Acarbose + Trehalose + Urolithin A	1.04233	1.13169	1.05833	1.07745			0.836923	0.845419	0.977643	0.886662
754	Acarbose + Trehalose + Verapamil	1.06435	1.06223	1.02292	1.04983			0.878192	0.839291	0.826806	0.848096
755	Acarbose + Trehalose + Zidovudine	1.08075	1.0859	1.03542	1.06735			0.86892	0.846432	0.975036	0.896796
756	Acarbose + Urolithin A + Verapamil	1.07502	1.20606	1.00208	1.09439			0.834548	0.846663	0.961787	0.880999
757	Acarbose + Urolithin A + Zidovudine	1.01067	1.11367	0.997917	1.04075			0.835209	0.844678	0.880464	0.853451
758	Acarbose + Verapamil + Zidovudine	1.02317	1.13681	0.98125	1.04708			0.827031	0.818089	0.952709	0.865943
759	Brefeldin A + Canagliflozin + Curcumin	1.02635	1.04423	0.989583	1.02006			0.822928	0.832107	0.859006	0.838014
760	Brefeldin A + Canagliflozin + Dapagliflozin	1.02294	1.20112	1.00833	1.07747			0.839271	0.844545	0.957729	0.880515
761	Brefeldin A + Canagliflozin + Epitalon	1.04325	1.13169	1.04583	1.07359			0.85525	0.844	0.824697	0.841316
762	Brefeldin A + Canagliflozin + Hydralazine	1.03329	1.06223	1.03333	1.04295			0.843374	0.835394	0.965923	0.881564
763	Brefeldin A + Canagliflozin + Melatonin	1.01085	1.0859	1.02083	1.03919			0.864008	0.833195	0.967799	0.888334
764	Brefeldin A + Canagliflozin + Metformin	1.03775	1.20606	0.977083	1.07363			0.883144	0.828158	0.915206	0.875503
765	Brefeldin A + Canagliflozin + MitoTEMPO	1.03677	1.11367	0.995833	1.04876			0.872308	0.829199	0.984012	0.895173
766	Brefeldin A + Canagliflozin + N-acetyl cysteine	1.04835	1.13681	1	1.06172			0.890837	0.829165	0.897558	0.87252
767	Brefeldin A + Canagliflozin + NMN	1.07983	1.04423	0.9875	1.03719			0.88498	0.847601	0.92329	0.88529
768	Brefeldin A + Canagliflozin + PQQ	1.05442	1.20112	1.03333	1.09629			0.843428	0.852868	0.970374	0.88889
769	Brefeldin A + Canagliflozin + Rapamycin	1.05117	1.13169	1.04792	1.07692			0.873023	0.839455	0.856074	0.856184
770	Brefeldin A + Canagliflozin + Resveratrol	1.03173	1.06223	1.02917	1.04104			0.877665	0.830998	0.962329	0.890331
771	Brefeldin A + Canagliflozin + Rosiglitazone	1.06692	1.0859	1.03542	1.06274			0.847706	0.834612	0.872774	0.851697
772	Brefeldin A + Canagliflozin + Semaglutide	1.1	1.20606	1.15	1.15202			0.852051	0.820519	0.822684	0.831751
773	Brefeldin A + Canagliflozin + Spermidine	1.04423	1.11367	1.025	1.06097			0.890175	0.851963	0.975104	0.905748
774	Brefeldin A + Canagliflozin + Spautin-1	1.05067	1.13681	0.979167	1.05555			0.860715	0.833862	0.950422	0.881666
775	Brefeldin A + Canagliflozin + Simvastatin	1.062	1.04423	0.960417	1.02222			0.83973	0.844682	0.872544	0.852319
776	Brefeldin A + Canagliflozin + Thapsigargin	1.019	1.20112	0.972917	1.06435			0.839703	0.845295	0.840927	0.841975
777	Brefeldin A + Canagliflozin + Torin 1	1.01646	1.13169	1.02917	1.0591			0.855601	0.840346	0.980935	0.892294
778	Brefeldin A + Canagliflozin + Torin 2	1.02821	1.06223	1.03542	1.04195			0.883387	0.826621	0.978628	0.896212
779	Brefeldin A + Canagliflozin + Trehalose	1.05067	1.0859	1.025	1.05385			0.892888	0.852864	0.963393	0.903048
780	Brefeldin A + Canagliflozin + Urolithin A	1.03983	1.20606	1.00833	1.08474			0.83135	0.84703	0.968216	0.882198
781	Brefeldin A + Canagliflozin + Verapamil	1.04233	1.11367	1.0375	1.0645			0.863887	0.83728	0.97331	0.891492
782	Brefeldin A + Canagliflozin + Zidovudine	1.04654	1.13681	0.983333	1.05556			0.832969	0.838984	0.941534	0.871162
783	Brefeldin A + Curcumin + Dapagliflozin	1.03608	1.04423	1.00625	1.02885			0.82861	0.833691	0.841865	0.834722
784	Brefeldin A + Curcumin + Epitalon	1.0576	1.20112	1.01667	1.0918			0.887787	0.830969	0.913476	0.877411
785	Brefeldin A + Curcumin + Hydralazine	1.07798	1.13169	1.02083	1.07683			0.88251	0.852352	0.982463	0.905775
786	Brefeldin A + Curcumin + Melatonin	1.02752	1.06223	0.99375	1.02783			0.831215	0.821618	0.825757	0.826197
787	Brefeldin A + Curcumin + Metformin	1.04835	1.0859	1.02083	1.05169			0.874184	0.834698	0.959485	0.889456
788	Brefeldin A + Curcumin + MitoTEMPO	1.01644	1.20606	1.01875	1.08042			0.849676	0.838497	0.855682	0.847952
789	Brefeldin A + Curcumin + N-acetyl cysteine	1.03265	1.11367	0.960417	1.03558			0.869973	0.846773	0.946613	0.887787
790	Brefeldin A + Curcumin + NMN	1.06223	1.13681	0.979167	1.0594			0.888259	0.827718	0.890289	0.868755
791	Brefeldin A + Curcumin + PQQ	1.08006	1.04835	0.983333	1.03725			0.840013	0.829966	0.848501	0.839494
792	Brefeldin A + Curcumin + Rapamycin	1.02294	0.997708	1.01042	1.01035			0.85969	0.842951	0.941711	0.88145
793	Brefeldin A + Curcumin + Resveratrol	1.05067	1.03446	1.01458	1.03324			0.83861	0.826212	0.967257	0.877359
794	Brefeldin A + Curcumin + Rosiglitazone	1.07296	1.06454	1.03333	1.05694			0.839825	0.827198	0.985004	0.884009
795	Brefeldin A + Curcumin + Semaglutide	1.15	1.01594	1.03958	1.06851			0.882955	0.840495	0.842299	0.85525
796	Brefeldin A + Curcumin + Spermidine	1.02544	1.0715	1.01042	1.03578			0.888138	0.843062	0.972612	0.901271
797	Brefeldin A + Curcumin + Spautin-1	1.01275	0.983542	1	0.998764			0.83529	0.831501	0.842294	0.836362
798	Brefeldin A + Curcumin + Simvastatin	1.02867	1.08306	1.02708	1.04627			0.87058	0.84062	0.928089	0.879763
799	Brefeldin A + Curcumin + Thapsigargin	1.01877	1.01594	1.01042	1.01504			0.83108	0.823997	0.972512	0.875863
800	Brefeldin A + Curcumin + Torin 1	1.06067	1.0576	1.00208	1.04012			0.871107	0.823813	0.842355	0.845758
801	Brefeldin A + Curcumin + Torin 2	1.05067	1.00669	1.0375	1.03162			0.866019	0.832255	0.856787	0.851687
802	Brefeldin A + Curcumin + Trehalose	1.07296	1.10158	0.99375	1.0561			0.855398	0.83534	0.949873	0.880204
803	Brefeldin A + Curcumin + Urolithin A	1.05394	1.03908	1.03125	1.04142			0.85305	0.851246	0.863033	0.855776
804	Brefeldin A + Curcumin + Verapamil	1.01965	1.07381	0.960417	1.01796			0.832321	0.824612	0.974146	0.877026
805	Brefeldin A + Curcumin + Zidovudine	1.04325	1.01594	1.02708	1.02876			0.841889	0.826648	0.978652	0.882396
806	Brefeldin A + Dapagliflozin + Epitalon	1.0021	1.08771	1.04167	1.04383			0.852483	0.837198	0.95245	0.88071
807	Brefeldin A + Dapagliflozin + Hydralazine	1.03215	0.969646	1.0375	1.0131			0.844049	0.84138	0.903477	0.862969
808	Brefeldin A + Dapagliflozin + Melatonin	1.04256	1.11367	0.99375	1.04999			0.860621	0.841806	0.816352	0.839593
809	Brefeldin A + Dapagliflozin + Metformin	1.08306	1.03677	1.01875	1.04619			0.860351	0.838871	0.862134	0.853785
810	Brefeldin A + Dapagliflozin + MitoTEMPO	1.07381	1.09002	1	1.05461			0.897517	0.828144	0.822181	0.849281
811	Brefeldin A + Dapagliflozin + N-acetyl cysteine	1.06177	0.997708	1	1.01983			0.882497	0.828304	0.867912	0.859571
812	Brefeldin A + Dapagliflozin + NMN	1.05877	1.05529	0.995833	1.03663			0.862874	0.850931	0.824811	0.846206
813	Brefeldin A + Dapagliflozin + PQQ	1.05367	1.01594	1.0375	1.0357			0.872969	0.848214	0.835357	0.85218
814	Brefeldin A + Dapagliflozin + Rapamycin	1.03102	1.08306	1.02292	1.04567			0.871498	0.824594	0.833316	0.843136
815	Brefeldin A + Dapagliflozin + Resveratrol	1.0609	0.969646	1.02917	1.0199			0.858165	0.841253	0.850227	0.849881
816	Brefeldin A + Dapagliflozin + Rosiglitazone	1.03127	1.12938	1.02292	1.06119			0.852348	0.820072	0.826712	0.833044
817	Brefeldin A + Dapagliflozin + Semaglutide	1.1	1.15	1.15	1.13333			0.842078	0.822952	0.929421	0.864817
818	Brefeldin A + Dapagliflozin + Spermidine	1.06737	1.04835	1.03542	1.05038			0.858758	0.833711	0.842325	0.844932
819	Brefeldin A + Dapagliflozin + Spautin-1	1.00575	0.997708	1.03125	1.01157			0.896991	0.821836	0.831413	0.85008
820	Brefeldin A + Dapagliflozin + Simvastatin	1.06852	1.07381	1.02083	1.05439			0.838043	0.83248	0.956496	0.875673
821	Brefeldin A + Dapagliflozin + Thapsigargin	1.01108	1.01594	0.991667	1.00623			0.863833	0.832124	0.929918	0.875292
822	Brefeldin A + Dapagliflozin + Torin 1	1.02612	1.10158	1.02917	1.05229			0.833252	0.847669	0.972504	0.884475
823	Brefeldin A + Dapagliflozin + Torin 2	1.07381	0.969646	1	1.01449			0.839042	0.82854	0.923933	0.863838
824	Brefeldin A + Dapagliflozin + Trehalose	1.05529	1.0576	1.06042	1.05777			0.841768	0.828769	0.970406	0.880314
825	Brefeldin A + Dapagliflozin + Urolithin A	1.02848	1.01594	0.991667	1.01203			0.86251	0.849172	0.883674	0.865119
826	Brefeldin A + Dapagliflozin + Verapamil	1.05579	1.09002	1.03125	1.05902			0.874561	0.822539	0.93799	0.878364
827	Brefeldin A + Dapagliflozin + Zidovudine	1.4055	1.435	1.356	1.39883			0.824453	0.841444	0.974547	0.880148
828	Brefeldin A + Epitalon + Hydralazine	1.03446	1.06223	1.01042	1.0357			0.863698	0.844438	0.85548	0.854538
829	Brefeldin A + Epitalon + Melatonin	1.02269	1.01594	1.03958	1.02607			0.826113	0.847518	0.958133	0.877255
830	Brefeldin A + Epitalon + Metformin	1.02802	1.07612	1.00208	1.03541			0.856599	0.846336	0.834468	0.845801
831	Brefeldin A + Epitalon + MitoTEMPO	1.04835	1.01594	0.9875	1.01726			0.824507	0.82548	0.944569	0.864852
832	Brefeldin A + Epitalon + N-acetyl cysteine	1.04885	1.10854	1.01458	1.05733			0.848313	0.85159	0.971251	0.890385
833	Brefeldin A + Epitalon + NMN	0.999729	0.969646	1.0125	0.993958			0.83448	0.827614	0.862406	0.8415
834	Brefeldin A + Epitalon + PQQ	1.00669	1.09002	0.98125	1.02599			0.867679	0.830889	0.92187	0.873479
835	Brefeldin A + Epitalon + Rapamycin	1.05506	1.01594	0.977083	1.01603			0.869487	0.837335	0.979334	0.895386
836	Brefeldin A + Epitalon + Resveratrol	1.05048	1.0576	0.991667	1.03325			0.876667	0.825572	0.946742	0.882993
837	Brefeldin A + Epitalon + Rosiglitazone	1.03265	0.969646	1.03958	1.01396			0.852267	0.84656	0.84098	0.846603
838	Brefeldin A + Epitalon + Semaglutide	1.1	1.08306	1.1	1.09435			0.826059	0.834566	0.926806	0.862477
839	Brefeldin A + Epitalon + Spermidine	1.05135	1.01594	1.03125	1.03285			0.835358	0.829421	0.848974	0.837918
840	Brefeldin A + Epitalon + Spautin-1	1.08306	1.11085	0.977083	1.057			0.882065	0.849105	0.819391	0.850187
841	Brefeldin A + Epitalon + Simvastatin	1.04835	0.969646	0.979167	0.999056			0.88027	0.840465	0.811526	0.844087
842	Brefeldin A + Epitalon + Thapsigargin	1.02848	1.09002	1.03125	1.04992			0.866181	0.83554	0.952318	0.884679
843	Brefeldin A + Epitalon + Torin 1	1.04256	1.01594	0.979167	1.01256			0.87135	0.822747	0.846849	0.846982
844	Brefeldin A + Epitalon + Torin 2	1.00737	1.0576	1.03542	1.03347			0.856707	0.829529	0.929346	0.871861
845	Brefeldin A + Epitalon + Trehalose	1.02821	0.969646	0.99375	0.997201			0.844089	0.845143	0.878929	0.856054
846	Brefeldin A + Epitalon + Urolithin A	1.02752	1.08306	1.03333	1.04797			0.831471	0.820463	0.907587	0.853173
847	Brefeldin A + Epitalon + Verapamil	1.06737	1.01594	1.02708	1.0368			0.870351	0.838922	0.973123	0.894132
848	Brefeldin A + Epitalon + Zidovudine	1.02408	1.11085	1.00208	1.04567			0.832645	0.832919	0.975063	0.880209
849	Brefeldin A + Hydralazine + Melatonin	1.04885	0.969646	1.02292	1.01381			0.850405	0.829003	0.963914	0.881107
850	Brefeldin A + Hydralazine + Metformin	1.08173	1.09002	1.03125	1.06767			0.861404	0.835732	0.882395	0.859844
851	Brefeldin A + Hydralazine + MitoTEMPO	1.02062	1.01594	0.997917	1.01149			0.843549	0.837323	0.96045	0.880441
852	Brefeldin A + Hydralazine + N-acetyl cysteine	1.0826	1.0576	1.01458	1.0516			0.845236	0.81876	0.822871	0.828956
853	Brefeldin A + Hydralazine + NMN	1.00719	0.969646	1.03958	1.00547			0.863401	0.841526	0.917537	0.874155
854	Brefeldin A + Hydralazine + PQQ	1.03283	1.08306	0.975	1.0303			0.866667	0.846003	0.926013	0.879561
855	Brefeldin A + Hydralazine + Rapamycin	1.01525	1.01594	1.02292	1.01803			0.841471	0.847583	0.930113	0.873056
856	Brefeldin A + Hydralazine + Resveratrol	1.03727	1.11085	1.02083	1.05632			0.860553	0.836212	0.897835	0.864867
857	Brefeldin A + Hydralazine + Rosiglitazone	1.03585	0.969646	1.0375	1.01433			0.86915	0.842128	0.955601	0.88896
858	Brefeldin A + Hydralazine + Semaglutide	1.15	1.09002	1.15	1.13001			0.895601	0.836053	0.833043	0.854899
859	Brefeldin A + Hydralazine + Spermidine	1.01733	1.01594	1.0375	1.02359			0.875263	0.852708	0.862102	0.863358
860	Brefeldin A + Hydralazine + Spautin-1	1.03677	1.0576	1.0375	1.04396			0.827935	0.834177	0.917804	0.859972
861	Brefeldin A + Hydralazine + Simvastatin	1.01802	0.969646	1.01667	1.00144			0.836802	0.837579	0.959355	0.877912
862	Brefeldin A + Hydralazine + Thapsigargin	1.01362	1.08306	1.02083	1.03917			0.85166	0.83753	0.843208	0.844133
863	Brefeldin A + Hydralazine + Torin 1	1.037	1.01594	1.02292	1.02528			0.841741	0.842523	0.922221	0.868829
864	Brefeldin A + Hydralazine + Torin 2	1.04423	1.11085	0.975	1.04336			0.854791	0.825503	0.959698	0.879997
865	Brefeldin A + Hydralazine + Trehalose	1.02752	0.969646	1	0.999056			0.851781	0.831531	0.979299	0.887537
866	Brefeldin A + Hydralazine + Urolithin A	1.08306	1.09002	0.991667	1.05492			0.830135	0.829769	0.872624	0.844176
867	Brefeldin A + Hydralazine + Verapamil	1.02502	1.01594	0.995833	1.01226			0.852753	0.844011	0.969444	0.888736
868	Brefeldin A + Hydralazine + Zidovudine	1.0259	1.0576	1.025	1.03617			0.868246	0.845159	0.821663	0.845023
869	Brefeldin A + Melatonin + Metformin	1.01571	0.969646	0.99375	0.993035			0.863374	0.848674	0.860031	0.85736
870	Brefeldin A + Melatonin + MitoTEMPO	1.01525	1.08306	1.02292	1.04041			0.852321	0.839055	0.861448	0.850941
871	Brefeldin A + Melatonin + N-acetyl cysteine	1.04654	1.01594	0.99375	1.01874			0.86363	0.835435	0.908814	0.869293
872	Brefeldin A + Melatonin + NMN	1.01435	1.11085	1.00208	1.04243			0.835695	0.825688	0.902054	0.854479
873	Brefeldin A + Melatonin + PQQ	1.03608	0.969646	1.02292	1.00955			0.836896	0.834153	0.855596	0.842215
874	Brefeldin A + Melatonin + Rapamycin	1.0546	1.09002	0.9875	1.04404			0.878354	0.821047	0.91888	0.87276
875	Brefeldin A + Melatonin + Resveratrol	1.0826	1.01594	1.02708	1.04188			0.828178	0.849025	0.951582	0.876262
876	Brefeldin A + Melatonin + Rosiglitazone	1.05992	1.0576	1.01458	1.04403			0.849784	0.840346	0.94685	0.878993
877	Brefeldin A + Melatonin + Semaglutide	1.03862	1.1	1.1	1.07954			0.857854	0.827096	0.928882	0.871277
878	Brefeldin A + Melatonin + Spermidine	1.04817	1.08306	1.02917	1.05347			0.832051	0.852179	0.956637	0.880289
879	Brefeldin A + Melatonin + Spautin-1	1.05969	1.01594	1.02917	1.03493			0.868812	0.821124	0.958258	0.882731
880	Brefeldin A + Melatonin + Simvastatin	1.03885	1.11085	1.02083	1.05685			0.849163	0.85225	0.962389	0.887934
881	Brefeldin A + Melatonin + Thapsigargin	1.04977	0.969646	0.983333	1.00092			0.848502	0.823833	0.967109	0.879814
882	Brefeldin A + Melatonin + Torin 1	1.04465	1.09002	1.00417	1.04628			0.888772	0.820414	0.930348	0.879845
883	Brefeldin A + Melatonin + Torin 2	1.03933	1.01594	0.989583	1.01495			0.887719	0.822272	0.943038	0.884343
884	Brefeldin A + Melatonin + Trehalose	1.02477	1.0576	1.03542	1.03926			0.848691	0.840689	0.975198	0.888193
885	Brefeldin A + Melatonin + Urolithin A	1.0384	0.969646	0.989583	0.999208			0.898003	0.828216	0.92103	0.882416
886	Brefeldin A + Melatonin + Verapamil	1.02685	1.08306	1.00417	1.03803			0.884318	0.84987	0.959996	0.898061
887	Brefeldin A + Melatonin + Zidovudine	1.04215	1.01594	0.997917	1.01867			0.859892	0.837308	0.823263	0.840154
888	Brefeldin A + Metformin + MitoTEMPO	1.07798	1.11085	1.02708	1.07197			0.885371	0.832372	0.909493	0.875745
889	Brefeldin A + Metformin + N-acetyl cysteine	1.04279	0.969646	0.995833	1.00276			0.876937	0.851407	0.956957	0.8951
890	Brefeldin A + Metformin + NMN	1.01756	1.09002	1.0375	1.04836			0.830081	0.839821	0.840357	0.836753
891	Brefeldin A + Metformin + PQQ	1.07983	1.01594	0.9875	1.02776			0.883941	0.833599	0.954124	0.890554
892	Brefeldin A + Metformin + Rapamycin	1.04533	1.0576	1.0375	1.04681			0.863914	0.84814	0.866655	0.85957
893	Brefeldin A + Metformin + Resveratrol	1.02658	0.969646	1.0375	1.01124			0.846343	0.84766	0.924946	0.872983
894	Brefeldin A + Metformin + Rosiglitazone	1.04233	1.08306	1.02708	1.05083			0.871795	0.82229	0.921018	0.871701
895	Brefeldin A + Metformin + Semaglutide	1.15	1.1	1.02708	1.09236			0.865223	0.840468	0.827937	0.844543
896	Brefeldin A + Metformin + Spermidine	1.02821	1.11085	1.01875	1.0526			0.884939	0.847551	0.847736	0.860075
897	Brefeldin A + Metformin + Spautin-1	1.03677	0.969646	1.02292	1.00978			0.855655	0.843222	0.851705	0.850194
898	Brefeldin A + Metformin + Simvastatin	1.04325	1.09002	0.975	1.03609			0.865479	0.822617	0.92878	0.872292
899	Brefeldin A + Metformin + Thapsigargin	1.04533	1.01594	1	1.02042			0.86691	0.827576	0.971472	0.888652
900	Brefeldin A + Metformin + Torin 1	1.05992	1.0576	0.99375	1.03709			0.829582	0.84094	0.964502	0.878341
901	Brefeldin A + Metformin + Torin 2	1.05117	0.969646	0.979167	0.999993			0.879352	0.827568	0.959017	0.888646
902	Brefeldin A + Metformin + Trehalose	1.06852	1.08306	1.03542	1.06233			0.888219	0.851171	0.933305	0.890898
903	Brefeldin A + Metformin + Urolithin A	1.04492	1.01594	1.02083	1.02723			0.85996	0.827703	0.971901	0.886521
904	Brefeldin A + Metformin + Verapamil	1.01275	1.11085	1.02708	1.05023			0.838596	0.836561	0.972737	0.882632
905	Brefeldin A + Metformin + Zidovudine	1.02381	0.969646	1.00625	0.999903			0.885466	0.851954	0.918261	0.885227
906	Brefeldin A + MitoTEMPO + N-acetyl cysteine	1.04885	1.09002	1.02083	1.05324			0.844534	0.824188	0.950273	0.872999
907	Brefeldin A + MitoTEMPO + NMN	1.01644	1.01594	0.989583	1.00732			0.881471	0.830995	0.86494	0.859135
908	Brefeldin A + MitoTEMPO + PQQ	1.06852	1.0576	1.03333	1.05315			0.888934	0.826703	0.83588	0.850506
909	Brefeldin A + MitoTEMPO + Rapamycin	1.0706	0.969646	0.9875	1.00925			0.826883	0.83955	0.883682	0.850038
910	Brefeldin A + MitoTEMPO + Resveratrol	1.05117	1.08306	0.997917	1.04405			0.856572	0.831465	0.878867	0.855635
911	Brefeldin A + MitoTEMPO + Rosiglitazone	1.02894	1.01594	0.98125	1.00871			0.838596	0.847679	0.933769	0.873348
912	Brefeldin A + MitoTEMPO + Semaglutide	1.25	1.2	1.25	1.23333			0.892632	0.820101	0.891415	0.868049
913	Brefeldin A + MitoTEMPO + Spermidine	1.03496	0.969646	1.01042	1.00501			0.824265	0.847411	0.946599	0.872758
914	Brefeldin A + MitoTEMPO + Spautin-1	1.0331	1.09002	1.03125	1.05146			0.842726	0.822678	0.868768	0.844724
915	Brefeldin A + MitoTEMPO + Simvastatin	1.0546	1.01594	0.989583	1.02004			0.838812	0.846077	0.84861	0.8445
916	Brefeldin A + MitoTEMPO + Thapsigargin	1.04608	1.0576	1.03333	1.04567			0.865358	0.822135	0.974244	0.887246
917	Brefeldin A + MitoTEMPO + Torin 1	1.06408	0.969646	0.989583	1.00777			0.887058	0.839863	0.828848	0.851923
918	Brefeldin A + MitoTEMPO + Torin 2	1.05233	1.08306	1.02917	1.05485			0.863185	0.848838	0.884596	0.86554
919	Brefeldin A + MitoTEMPO + Trehalose	1.034	1.01594	0.9875	1.01248			0.839433	0.835555	0.90756	0.86085
920	Brefeldin A + MitoTEMPO + Urolithin A	1.03102	1.11085	1.02917	1.05701			0.838354	0.827918	0.872003	0.846091
921	Brefeldin A + MitoTEMPO + Verapamil	1.05877	0.969646	0.991667	1.00669			0.844899	0.832368	0.846389	0.841219
922	Brefeldin A + MitoTEMPO + Zidovudine	1.06408	1.09002	1.01875	1.05762			0.838691	0.832675	0.970143	0.880503
923	Brefeldin A + N-acetyl cysteine + NMN	1.0456	1.01594	1.025	1.02885			0.82641	0.83893	0.82258	0.829307
924	Brefeldin A + N-acetyl cysteine + PQQ	1.05067	1.0576	0.975	1.02776			0.857045	0.834175	0.832477	0.841232
925	Brefeldin A + N-acetyl cysteine + Rapamycin	1.03173	0.969646	1.01042	1.00393			0.852416	0.849555	0.829378	0.843783
926	Brefeldin A + N-acetyl cysteine + Resveratrol	1.06454	1.08306	1.00625	1.05128			0.832105	0.82199	0.822898	0.825664
927	Brefeldin A + N-acetyl cysteine + Rosiglitazone	1.0609	1.01594	0.9875	1.02144			0.888124	0.840323	0.931043	0.886497
928	Brefeldin A + N-acetyl cysteine + Semaglutide	1.2	1.2	1.25	1.21667			0.876437	0.836326	0.895463	0.869409
929	Brefeldin A + N-acetyl cysteine + Spermidine	1.07567	0.969646	0.997917	1.01441			0.867652	0.823853	0.954145	0.881883
930	Brefeldin A + N-acetyl cysteine + Spautin-1	1.04423	1.09002	1.03542	1.05656			0.861012	0.821138	0.90981	0.863987
931	Brefeldin A + N-acetyl cysteine + Simvastatin	1.0271	1.01594	1.01667	1.0199			0.842281	0.828789	0.97819	0.883087
932	Brefeldin A + N-acetyl cysteine + Thapsigargin	1.05067	1.0576	1.01667	1.04165			0.845803	0.825773	0.842517	0.838031
933	Brefeldin A + N-acetyl cysteine + Torin 1	1.02752	0.969646	1.02292	1.00669			0.878691	0.82159	0.963035	0.887772
934	Brefeldin A + N-acetyl cysteine + Torin 2	1.04423	1.08306	1.01875	1.04868			0.859109	0.821649	0.860348	0.847035
935	Brefeldin A + N-acetyl cysteine + Trehalose	1.0245	1.01594	1.05208	1.03084			0.870162	0.825821	0.894226	0.863403
936	Brefeldin A + N-acetyl cysteine + Urolithin A	1.0201	1.11085	1.01667	1.04921			0.850175	0.848391	0.916098	0.871555
937	Brefeldin A + N-acetyl cysteine + Verapamil	1.04673	0.969646	0.991667	1.00268			0.885668	0.827748	0.873247	0.862221
938	Brefeldin A + N-acetyl cysteine + Zidovudine	1.02502	1.09002	1.06458	1.05987			0.828758	0.844959	0.826818	0.833512
939	Brefeldin A + NMN + PQQ	1.05506	1.01594	1.01458	1.02853			0.835047	0.821113	0.894865	0.850342
940	Brefeldin A + NMN + Rapamycin	1.00669	1.0576	0.991667	1.01865			0.855884	0.82043	0.954638	0.876984
941	Brefeldin A + NMN + Resveratrol	1.03585	0.969646	1.04167	1.01572			0.888462	0.831754	0.875005	0.865073
942	Brefeldin A + NMN + Rosiglitazone	1.06435	1.08306	1.01042	1.05261			0.866221	0.843459	0.868383	0.859354
943	Brefeldin A + NMN + Semaglutide	1.2	1.3	1.15	1.21667			0.869096	0.830708	0.979622	0.893142
944	Brefeldin A + NMN + Spermidine	1.03446	1.11085	1.025	1.05677			0.877557	0.846554	0.866282	0.863465
945	Brefeldin A + NMN + Spautin-1	1.05344	0.969646	0.99375	1.00561			0.864197	0.851467	0.929815	0.881826
946	Brefeldin A + NMN + Simvastatin	1.06737	1.09002	1.05	1.06913			0.876275	0.847776	0.830005	0.851352
947	Brefeldin A + NMN + Thapsigargin	1.0576	1.01594	1.02083	1.03146			0.864615	0.837805	0.837963	0.846795
948	Brefeldin A + NMN + Torin 1	1.0826	1.0576	0.991667	1.04396			0.829339	0.849465	0.970126	0.882976
949	Brefeldin A + NMN + Torin 2	1.03173	0.969646	1.06667	1.02268			0.851525	0.834013	0.858434	0.847991
950	Brefeldin A + NMN + Trehalose	1.06669	1.08306	1.0125	1.05408			0.892024	0.845776	0.847599	0.8618
951	Brefeldin A + NMN + Urolithin A	1.05067	1.01594	0.983333	1.01665			0.849636	0.837699	0.859241	0.848858
952	Brefeldin A + NMN + Verapamil	1.04377	1.11085	1.00208	1.05224			0.870742	0.827037	0.960906	0.886228
953	Brefeldin A + NMN + Zidovudine	1.03631	0.969646	0.997917	1.00129			0.830094	0.82607	0.836274	0.830813
954	Brefeldin A + PQQ + Rapamycin	1.03446	1.09002	1	1.04149			0.82498	0.835878	0.853626	0.838161
955	Brefeldin A + PQQ + Resveratrol	1.04931	1.01594	1.09375	1.053			0.85058	0.826973	0.854859	0.844138
956	Brefeldin A + PQQ + Rosiglitazone	1.0396	1.0576	1.08125	1.05949			0.85498	0.820303	0.878972	0.851418
957	Brefeldin A + PQQ + Semaglutide	1.15	1.2	1.2	1.18333			0.885182	0.833226	0.929782	0.88273
958	Brefeldin A + PQQ + Spermidine	1.02983	1.08306	0.989583	1.03416			0.853455	0.830826	0.870026	0.851435
959	Brefeldin A + PQQ + Spautin-1	1.02821	1.01594	1.03333	1.02583			0.83332	0.825298	0.969467	0.876028
960	Brefeldin A + PQQ + Simvastatin	1.05715	1.11085	1.00625	1.05808			0.824197	0.827925	0.974184	0.875435
961	Brefeldin A + PQQ + Thapsigargin	1.0456	0.969646	1.01667	1.01064			0.842901	0.84158	0.970606	0.885029
962	Brefeldin A + PQQ + Torin 1	1.05669	1.09002	1.00625	1.05099			0.855668	0.840189	0.952679	0.882845
963	Brefeldin A + PQQ + Torin 2	1.04835	1.01594	1.08542	1.0499			0.872375	0.843919	0.869161	0.861819
964	Brefeldin A + PQQ + Trehalose	1.03423	1.0576	1.05833	1.05006			0.886491	0.840403	0.907827	0.87824
965	Brefeldin A + PQQ + Urolithin A	1.04006	0.969646	1.07292	1.02754			0.863009	0.82996	0.95825	0.88374
966	Brefeldin A + PQQ + Verapamil	1.04885	1.08306	1.04792	1.05994			0.885816	0.831279	0.893133	0.870076
967	Brefeldin A + PQQ + Zidovudine	1.04742	1.01594	1.05625	1.03987			0.831916	0.820528	0.950233	0.867559
968	Brefeldin A + Rapamycin + Resveratrol	1.02896	1.11085	0.991667	1.04383			0.866896	0.852109	0.952739	0.890581
969	Brefeldin A + Rapamycin + Rosiglitazone	1.02056	0.969646	1.0375	1.00924			0.837706	0.845492	0.831675	0.838291
970	Brefeldin A + Rapamycin + Semaglutide	1.2	1.09002	1.2	1.16334			0.844656	0.833135	0.934506	0.870766
971	Brefeldin A + Rapamycin + Spermidine	1.05298	1.01594	1.01667	1.02853			0.829163	0.84172	0.942608	0.871164
972	Brefeldin A + Rapamycin + Spautin-1	1.07844	1.0576	1.0125	1.04951			0.850756	0.838905	0.868113	0.852591
973	Brefeldin A + Rapamycin + Simvastatin	1.02056	0.969646	1.02083	1.00368			0.888799	0.821824	0.973604	0.894742
974	Brefeldin A + Rapamycin + Thapsigargin	1.06223	1.08306	1.04792	1.0644			0.875668	0.840878	0.816729	0.844425
975	Brefeldin A + Rapamycin + Torin 1	1.06506	1.01594	1.04375	1.04158			0.826829	0.836206	0.967351	0.876795
976	Brefeldin A + Rapamycin + Torin 2	1.05067	1.11085	1.06042	1.07398			0.860999	0.827923	0.953639	0.880854
977	Brefeldin A + Rapamycin + Trehalose	1.03238	0.969646	1.03125	1.01109			0.834926	0.833738	0.96588	0.878181
978	Brefeldin A + Rapamycin + Urolithin A	1.03335	1.09002	1.04167	1.05501			0.8778	0.830401	0.836806	0.848336
979	Brefeldin A + Rapamycin + Verapamil	1.06756	1.01594	0.985417	1.02297			0.865924	0.832771	0.96816	0.888952
980	Brefeldin A + Rapamycin + Zidovudine	1.05233	1.0576	0.985417	1.03178			0.840256	0.822927	0.858188	0.840457
981	Brefeldin A + Resveratrol + Rosiglitazone	1.0384	0.969646	1.04792	1.01865			0.866464	0.823881	0.851314	0.84722
982	Brefeldin A + Resveratrol + Semaglutide	1.15	1.08306	1.15	1.12769			0.837287	0.850494	0.96761	0.885131
983	Brefeldin A + Resveratrol + Spermidine	1.03775	1.01594	1.03542	1.0297			0.84139	0.847683	0.855396	0.848156
984	Brefeldin A + Resveratrol + Spautin-1	1.07798	1.11085	1.00625	1.06503			0.845924	0.842958	0.841182	0.843355
985	Brefeldin A + Resveratrol + Simvastatin	1.03677	0.969646	1.01042	1.00561			0.88668	0.84793	0.901178	0.878596
986	Brefeldin A + Resveratrol + Thapsigargin	1.04654	1.09002	1.07083	1.06913			0.863077	0.836962	0.883357	0.861132
987	Brefeldin A + Resveratrol + Torin 1	1.03265	1.01594	1.02708	1.02522			0.846815	0.822848	0.952541	0.874068
988	Brefeldin A + Resveratrol + Torin 2	1.02056	1.0576	1.04792	1.04203			0.860891	0.826886	0.82288	0.836886
989	Brefeldin A + Resveratrol + Trehalose	1.01362	0.969646	1.02708	1.00345			0.827922	0.824664	0.840501	0.831029
990	Brefeldin A + Resveratrol + Urolithin A	1.01923	1.08306	1.08125	1.06118			0.872699	0.838496	0.961363	0.890853
991	Brefeldin A + Resveratrol + Verapamil	1.01965	1.01594	1.10417	1.04658			0.831525	0.837517	0.879275	0.849439
992	Brefeldin A + Resveratrol + Zidovudine	1.03794	1.11085	1.02292	1.05724			0.826923	0.845264	0.970345	0.880844
993	Brefeldin A + Rosiglitazone + Spermidine	1.03358	0.969646	1.08542	1.02955			0.84448	0.847321	0.956306	0.882702
994	Brefeldin A + Rosiglitazone + Spautin-1	1.02752	1.09002	1.1	1.07251			0.851822	0.843971	0.865496	0.853763
995	Brefeldin A + Rosiglitazone + Simvastatin	1.03544	1.01594	1.0625	1.03796			0.843792	0.823324	0.93801	0.868375
996	Brefeldin A + Rosiglitazone + Thapsigargin	1.0565	1.0576	1.0875	1.0672			0.862888	0.829616	0.964629	0.885711
997	Brefeldin A + Rosiglitazone + Torin 1	1.0646	0.969646	1.00417	1.01281			0.864521	0.837448	0.827001	0.84299
998	Brefeldin A + Rosiglitazone + Torin 2	1.05992	1.08306	0.9875	1.04349			0.830526	0.826618	0.953087	0.870077
999	Brefeldin A + Rosiglitazone + Trehalose	1.02752	1.01594	1.00833	1.01726			0.85888	0.822035	0.945531	0.875482
1000	Brefeldin A + Rosiglitazone + Urolithin A	1.04233	1.11085	0.989583	1.04759			0.890756	0.841513	0.83157	0.854613
1001	Brefeldin A + Rosiglitazone + Verapamil	1.05992	0.969646	1.02292	1.01749			0.888839	0.843601	0.827391	0.853277
1002	Brefeldin A + Rosiglitazone + Zidovudine	1.03677	1.09002	1	1.04226			0.851862	0.827476	0.974315	0.884551
1003	Brefeldin A + Semaglutide + Spermidine	1.15	1.2	1.25	1.2			0.882227	0.852629	0.904465	0.879774
1004	Brefeldin A + Semaglutide + Spautin-1	1.04075	1.0576	1.03333	1.0439			0.874939	0.843264	0.973509	0.897238
1005	Brefeldin A + Semaglutide + Simvastatin	1.05135	0.969646	1.09792	1.03964			0.856086	0.827947	0.971862	0.885299
1006	Brefeldin A + Semaglutide + Thapsigargin	1.25	1.08306	1.09792	1.14366			0.896991	0.822835	0.961944	0.893923
1007	Brefeldin A + Semaglutide + Torin 1	1.16	1.15	1.2	1.17			0.86054	0.822843	0.832825	0.838736
1008	Brefeldin A + Semaglutide + Torin 2	1.03908	1.11085	1.04167	1.06387			0.859582	0.848132	0.940924	0.882879
1009	Brefeldin A + Semaglutide + Trehalose	1.04885	0.969646	1.05625	1.02492			0.87614	0.836201	0.918025	0.876789
1010	Brefeldin A + Semaglutide + Urolithin A	1.2	1.09002	1.15	1.14667			0.864696	0.829076	0.853167	0.84898
1011	Brefeldin A + Semaglutide + Verapamil	1.02919	1.01594	1.09375	1.04629			0.885317	0.84411	0.94956	0.892995
1012	Brefeldin A + Semaglutide + Zidovudine	1.15	1.55	0.991667	1.23056			0.835479	0.847768	0.970321	0.884523
1013	Brefeldin A + Spermidine + Spautin-1	1.05117	0.969646	1.06042	1.02708			0.832659	0.852156	0.868009	0.850941
1014	Brefeldin A + Spermidine + Simvastatin	1.03215	1.08306	1.0625	1.05924			0.854386	0.845473	0.838728	0.846196
1015	Brefeldin A + Spermidine + Thapsigargin	1.05737	1.01594	1.08125	1.05152			0.838003	0.822082	0.830008	0.830031
1016	Brefeldin A + Spermidine + Torin 1	1.03544	1.11085	1.01458	1.05363			0.87305	0.843563	0.878155	0.864923
1017	Brefeldin A + Spermidine + Torin 2	1.03358	0.969646	0.995833	0.999687			0.826545	0.825698	0.955999	0.869414
1018	Brefeldin A + Spermidine + Trehalose	1.04075	1.09002	1.06875	1.06651			0.882321	0.845721	0.978366	0.902136
1019	Brefeldin A + Spermidine + Urolithin A	1.05067	1.01594	1.01667	1.02776			0.870337	0.845942	0.941703	0.885994
1020	Brefeldin A + Spermidine + Verapamil	1.03446	1.0576	1.04583	1.04597			0.874534	0.840206	0.971193	0.895311
1021	Brefeldin A + Spermidine + Zidovudine	1.03265	0.969646	1.06042	1.0209			0.832928	0.837606	0.92037	0.863635
1022	Brefeldin A + Spautin-1 + Simvastatin	1.05858	1.08306	1.04167	1.0611			0.863536	0.848308	0.85258	0.854808
1023	Brefeldin A + Spautin-1 + Thapsigargin	1.037	1.01594	1.01458	1.02251			0.843279	0.83125	0.917749	0.864093
1024	Brefeldin A + Spautin-1 + Torin 1	1.05344	1.11085	1.0375	1.06726			0.849568	0.852054	0.964332	0.888651
1025	Brefeldin A + Spautin-1 + Torin 2	1.04654	0.969646	1.01458	1.01026			0.841903	0.849886	0.955026	0.882272
1026	Brefeldin A + Spautin-1 + Trehalose	1.03544	1.09002	1.02917	1.05154			0.882132	0.846438	0.903839	0.87747
1027	Brefeldin A + Spautin-1 + Urolithin A	1.03265	1.01594	0.991667	1.01342			0.841161	0.843832	0.878787	0.854593
1028	Brefeldin A + Spautin-1 + Verapamil	1.06852	1.0576	1.025	1.05038			0.861687	0.82428	0.895527	0.860498
1029	Brefeldin A + Spautin-1 + Zidovudine	1.0565	0.969646	1.02708	1.01774			0.844858	0.833551	0.872572	0.850327
1030	Brefeldin A + Simvastatin + Thapsigargin	1.0331	1.08306	1.02083	1.04567			0.888394	0.848222	0.872863	0.869826
1031	Brefeldin A + Simvastatin + Torin 1	1.06177	1.01594	1.0625	1.04674			0.83614	0.820527	0.899368	0.852012
1032	Brefeldin A + Simvastatin + Torin 2	1.0456	1.11085	1.01458	1.05701			0.850864	0.822858	0.835281	0.836334
1033	Brefeldin A + Simvastatin + Trehalose	1.02658	0.969646	1.01875	1.00499			0.836761	0.837807	0.839502	0.838024
1034	Brefeldin A + Simvastatin + Urolithin A	1.04654	1.09002	0.9875	1.04135			0.875344	0.851571	0.906624	0.877846
1035	Brefeldin A + Simvastatin + Verapamil	1.06871	1.01594	1.01042	1.03169			0.858907	0.825821	0.915995	0.866908
1036	Brefeldin A + Simvastatin + Zidovudine	1.0451	1.0576	1.01042	1.03771			0.895574	0.832823	0.982514	0.903637
1037	Brefeldin A + Thapsigargin + Torin 1	1.03885	0.969646	0.9875	0.998667			0.842537	0.833419	0.852409	0.842788
1038	Brefeldin A + Thapsigargin + Torin 2	1.03677	1.08306	1.01458	1.04481			0.854777	0.826645	0.928737	0.870053
1039	Brefeldin A + Thapsigargin + Trehalose	1.0234	1.01594	1.0375	1.02561			0.836343	0.843358	0.84184	0.840514
1040	Brefeldin A + Thapsigargin + Urolithin A	1.03933	1.11085	1.0125	1.05423			0.827922	0.83062	0.838154	0.832232
1041	Brefeldin A + Thapsigargin + Verapamil	1.04215	0.969646	1.02292	1.01157			0.858745	0.834302	0.930457	0.874501
1042	Brefeldin A + Thapsigargin + Zidovudine	1.03794	1.09002	1.06042	1.06279			0.868623	0.828155	0.960349	0.885709
1043	Brefeldin A + Torin 1 + Torin 2	1.05992	1.01594	1.03542	1.03709			0.829946	0.839415	0.961049	0.876803
1044	Brefeldin A + Torin 1 + Trehalose	1.03585	1.0576	1.06667	1.05338			0.850931	0.831074	0.852562	0.844856
1045	Brefeldin A + Torin 1 + Urolithin A	1.0565	0.969646	1.01042	1.01219			0.835209	0.846151	0.954262	0.878541
1046	Brefeldin A + Torin 1 + Verapamil	1.05344	1.08306	1.04792	1.06147			0.852402	0.830188	0.933193	0.871928
1047	Brefeldin A + Torin 1 + Zidovudine	1.02896	1.01594	1.01458	1.01983			0.880175	0.820985	0.865891	0.855684
1048	Brefeldin A + Torin 2 + Trehalose	1.04673	1.11085	1.01042	1.056			0.850364	0.831341	0.86683	0.849512
1049	Brefeldin A + Torin 2 + Urolithin A	1.05506	0.969646	1.06667	1.03046			0.843225	0.8442	0.90079	0.862739
1050	Brefeldin A + Torin 2 + Verapamil	1.03446	1.09002	0.99375	1.03941			0.828596	0.835979	0.972583	0.879053
1051	Brefeldin A + Torin 2 + Zidovudine	1.04233	1.01594	1.01667	1.02498			0.831862	0.830572	0.90361	0.855348
1052	Brefeldin A + Trehalose + Urolithin A	1.03677	1.0576	1.01458	1.03632			0.825412	0.846306	0.970479	0.880732
1053	Brefeldin A + Trehalose + Verapamil	1.05529	0.969646	1.01458	1.01317			0.870027	0.830619	0.894145	0.86493
1054	Brefeldin A + Trehalose + Zidovudine	1.03775	1.08306	1.00625	1.04235			0.85529	0.822966	0.822188	0.833481
1055	Brefeldin A + Urolithin A + Verapamil	1.034	1.01594	1.10208	1.05067			0.830108	0.846091	0.829711	0.835303
1056	Brefeldin A + Urolithin A + Zidovudine	1.0396	1.11085	1.07917	1.07654			0.881903	0.83802	0.964295	0.894739
1057	Brefeldin A + Verapamil + Zidovudine	1.02752	0.969646	1.04375	1.01364			0.828826	0.82256	0.875157	0.842181
1058	Canagliflozin + Curcumin + Dapagliflozin	1.05344	1.09002	1.07917	1.07421			0.855182	0.844853	0.915264	0.871766
1059	Canagliflozin + Curcumin + Epitalon	1.05233	1.01594	0.99375	1.02067			0.855155	0.845736	0.880722	0.860538
1060	Canagliflozin + Curcumin + Hydralazine	1.04377	1.0576	1.03542	1.0456			0.8883	0.837312	0.832184	0.852599
1061	Canagliflozin + Curcumin + Melatonin	1.05067	0.969646	1.04583	1.02205			0.860553	0.821798	0.906843	0.863065
1062	Canagliflozin + Curcumin + Metformin	1.03127	1.08306	1.06458	1.05964			0.836289	0.824139	0.881954	0.847461
1063	Canagliflozin + Curcumin + MitoTEMPO	1.02571	1.01594	1.025	1.02222			0.875466	0.85185	0.943723	0.890346
1064	Canagliflozin + Curcumin + N-acetyl cysteine	1.03908	1.11085	1.07292	1.07428			0.887652	0.847229	0.891729	0.875536
1065	Canagliflozin + Curcumin + NMN	1.03446	0.969646	1.05208	1.01873			0.842281	0.829361	0.859196	0.843613
1066	Canagliflozin + Curcumin + PQQ	1.02056	1.09002	1.03958	1.05006			0.860324	0.822665	0.829863	0.837617
1067	Canagliflozin + Curcumin + Rapamycin	1.04423	1.01594	1.03125	1.03047			0.839582	0.833102	0.900711	0.857798
1068	Canagliflozin + Curcumin + Resveratrol	1.05067	1.0576	1.06042	1.05623			0.829946	0.827895	0.858721	0.838854
1069	Canagliflozin + Curcumin + Rosiglitazone	1.0609	0.969646	1.03958	1.02337			0.876464	0.848581	0.830368	0.851804
1070	Canagliflozin + Curcumin + Semaglutide	1.1	1.08306	1.15	1.11102			0.839744	0.835124	0.923823	0.86623
1071	Canagliflozin + Curcumin + Spermidine	1.02477	1.01594	1.01875	1.01982			0.831633	0.84426	0.85518	0.843691
1072	Canagliflozin + Curcumin + Spautin-1	1.03496	1.11085	1.03333	1.05972			0.857058	0.837449	0.97883	0.891112
1073	Canagliflozin + Curcumin + Simvastatin	1.04423	0.969646	0.995833	1.00324			0.887976	0.841424	0.836532	0.85531
1074	Canagliflozin + Curcumin + Thapsigargin	1.03775	1.09002	1.01667	1.04815			0.825358	0.826947	0.872553	0.841619
1075	Canagliflozin + Curcumin + Torin 1	1.03127	1.01594	0.995833	1.01435			0.830526	0.842893	0.839211	0.837543
1076	Canagliflozin + Curcumin + Torin 2	1.04233	1.0576	1.01875	1.03956			0.877733	0.830881	0.966717	0.891777
1077	Canagliflozin + Curcumin + Trehalose	1.02752	0.969646	1.00833	1.00183			0.843198	0.830802	0.886525	0.853508
1078	Canagliflozin + Curcumin + Urolithin A	1.05579	1.08306	1.05625	1.06503			0.871134	0.825005	0.833164	0.843101
1079	Canagliflozin + Curcumin + Verapamil	1.02635	1.01594	1.04583	1.02937			0.840121	0.822792	0.879629	0.847514
1080	Canagliflozin + Curcumin + Zidovudine	1.05506	1.11085	0.997917	1.05461			0.844211	0.821341	0.831107	0.83222
1081	Canagliflozin + Dapagliflozin + Epitalon	1.04192	0.969646	0.99375	1.00177			0.862645	0.827812	0.954247	0.881568
1082	Canagliflozin + Dapagliflozin + Hydralazine	1.02965	1.09002	1.06042	1.06003			0.852726	0.852318	0.836177	0.847074
1083	Canagliflozin + Dapagliflozin + Melatonin	1.03215	1.01594	1.05208	1.03339			0.8478	0.836412	0.906363	0.863525
1084	Canagliflozin + Dapagliflozin + Metformin	1.04006	1.0576	1.025	1.04089			0.847287	0.835016	0.940319	0.874208
1085	Canagliflozin + Dapagliflozin + MitoTEMPO	1.05067	0.969646	1.01875	1.01302			0.884238	0.844483	0.84401	0.857577
1086	Canagliflozin + Dapagliflozin + N-acetyl cysteine	1.06408	1.08306	1.05625	1.0678			0.880607	0.848887	0.87216	0.867218
1087	Canagliflozin + Dapagliflozin + NMN	1.0456	1.01594	1.01875	1.02676			0.864939	0.824091	0.896824	0.861952
1088	Canagliflozin + Dapagliflozin + PQQ	1.03775	1.11085	0.997917	1.04884			0.83363	0.821204	0.915363	0.856732
1089	Canagliflozin + Dapagliflozin + Rapamycin	1.04233	0.969646	1.02917	1.01372			0.882362	0.837801	0.957766	0.892643
1090	Canagliflozin + Dapagliflozin + Resveratrol	1.02752	1.09002	1.04167	1.05307			0.85529	0.82596	0.923799	0.86835
1091	Canagliflozin + Dapagliflozin + Rosiglitazone	1.05067	1.01594	1.03333	1.03331			0.842982	0.847398	0.963355	0.884579
1092	Canagliflozin + Dapagliflozin + Semaglutide	1.1	1.15	1.15	1.13333			0.839838	0.835203	0.897542	0.857528
1093	Canagliflozin + Dapagliflozin + Spermidine	1.03775	0.969646	1.04167	1.01635			0.845803	0.824572	0.960619	0.876998
1094	Canagliflozin + Dapagliflozin + Spautin-1	1.03265	1.08306	1.01667	1.04412			0.858974	0.846529	0.81766	0.841054
1095	Canagliflozin + Dapagliflozin + Simvastatin	1.01877	1.01594	1	1.01157			0.877314	0.848626	0.868869	0.864937
1096	Canagliflozin + Dapagliflozin + Thapsigargin	1.05067	1.11085	0.99375	1.05176			0.856167	0.84451	0.952106	0.884261
1097	Canagliflozin + Dapagliflozin + Torin 1	1.02752	0.969646	1.05833	1.0185			0.848354	0.832613	0.862932	0.847966
1098	Canagliflozin + Dapagliflozin + Torin 2	1.0456	1.09002	1.05625	1.06396			0.837274	0.824583	0.95585	0.872569
1099	Canagliflozin + Dapagliflozin + Trehalose	1.0414	1.01594	1.02083	1.02606			0.86448	0.844693	0.929337	0.879504
1100	Canagliflozin + Dapagliflozin + Urolithin A	1.05992	1.0576	1.01458	1.04403			0.860688	0.850893	0.897952	0.869845
1101	Canagliflozin + Dapagliflozin + Verapamil	1.03446	0.969646	1.04583	1.01665			0.824372	0.845953	0.95286	0.874395
1102	Canagliflozin + Dapagliflozin + Zidovudine	1.04673	1.08306	1.03333	1.05438			0.884305	0.83174	0.966594	0.894213
1103	Canagliflozin + Epitalon + Hydralazine	1.0396	1.01594	1.02917	1.02824			0.844845	0.84767	0.86462	0.852378
1104	Canagliflozin + Epitalon + Melatonin	1.04423	1.11085	1.03542	1.0635			0.842834	0.832852	0.924292	0.866659
1105	Canagliflozin + Epitalon + Metformin	1.03446	0.969646	0.99375	0.999285			0.875978	0.820493	0.865454	0.853975
1106	Canagliflozin + Epitalon + MitoTEMPO	1.0576	1.09002	1.02917	1.05893			0.874575	0.830693	0.884513	0.86326
1107	Canagliflozin + Epitalon + N-acetyl cysteine	1.0826	1.01594	1.025	1.04118			0.829001	0.844751	0.836716	0.836823
1108	Canagliflozin + Epitalon + NMN	1.02033	1.0576	1.0375	1.03848			0.852267	0.836338	0.878746	0.855784
1109	Canagliflozin + Epitalon + PQQ	1.03775	0.969646	1.06458	1.02399			0.826437	0.831347	0.854018	0.837267
1110	Canagliflozin + Epitalon + Rapamycin	1.02635	1.08306	1.06042	1.05661			0.837341	0.849192	0.951609	0.879381
1111	Canagliflozin + Epitalon + Resveratrol	1.0245	1.01594	1.00208	1.01417			0.826019	0.844414	0.940404	0.870279
1112	Canagliflozin + Epitalon + Rosiglitazone	1.03446	1.11085	1.02292	1.05608			0.844831	0.837264	0.884916	0.855671
1113	Canagliflozin + Epitalon + Semaglutide	1.05344	1.25	1.3	1.20115			0.868826	0.851329	0.91832	0.879491
1114	Canagliflozin + Epitalon + Spermidine	1.05506	1.09002	1.01667	1.05392			0.870918	0.834008	0.840369	0.848432
1115	Canagliflozin + Epitalon + Spautin-1	1.02477	1.01594	1.01042	1.01704			0.884076	0.822132	0.902691	0.869633
1116	Canagliflozin + Epitalon + Simvastatin	1.05344	1.0576	1.02708	1.04604			0.856302	0.84386	0.920442	0.873535
1117	Canagliflozin + Epitalon + Thapsigargin	1.04423	0.969646	1.01875	1.01088			0.868394	0.812146	0.820303	0.833614
1118	Canagliflozin + Epitalon + Torin 1	1.0396	1.08306	1.07083	1.0645			0.867922	0.837652	0.861819	0.855798
1119	Canagliflozin + Epitalon + Torin 2	1.02752	1.01594	1.07708	1.04018			0.861188	0.827126	0.977395	0.888569
1120	Canagliflozin + Epitalon + Trehalose	1.05067	1.11085	1.06042	1.07398			0.839231	0.818084	0.983868	0.880394
1121	Canagliflozin + Epitalon + Urolithin A	1.0456	0.969646	1.0375	1.01758			0.828138	0.849798	0.974473	0.884136
1122	Canagliflozin + Epitalon + Verapamil	1.04673	1.09002	1.02083	1.05253			0.866275	0.824561	0.955969	0.882269
1123	Canagliflozin + Epitalon + Zidovudine	1.04075	1.01594	1.06458	1.04042			0.87197	0.844265	0.865282	0.860506
1124	Canagliflozin + Hydralazine + Melatonin	1.02056	1.0576	1.01458	1.03092			0.830378	0.851417	0.87568	0.852492
1125	Canagliflozin + Hydralazine + Metformin	1.04215	0.969646	1.03125	1.01435			0.852996	0.824831	0.971872	0.883233
1126	Canagliflozin + Hydralazine + MitoTEMPO	1.03677	1.08306	1.06667	1.06217			0.855358	0.831309	0.863875	0.850181
1127	Canagliflozin + Hydralazine + N-acetyl cysteine	1.05529	1.01594	1.00208	1.02444			0.853657	0.845479	0.924424	0.87452
1128	Canagliflozin + Hydralazine + NMN	1.03775	1.11085	1.0375	1.06203			0.887814	0.845479	0.927984	0.887092
1129	Canagliflozin + Hydralazine + PQQ	1.05067	0.969646	1.05	1.02344			0.864764	0.826181	0.92823	0.873058
1130	Canagliflozin + Hydralazine + Rapamycin	1.02752	1.09002	1.0375	1.05168			0.847382	0.84413	0.928515	0.873342
1131	Canagliflozin + Hydralazine + Resveratrol	1.0456	1.01594	1.05417	1.03857			0.856356	0.82861	0.976322	0.887096
1132	Canagliflozin + Hydralazine + Rosiglitazone	1.0414	1.0576	0.991667	1.03022			0.828812	0.81471	0.89241	0.845311
1133	Canagliflozin + Hydralazine + Semaglutide	1.05992	0.969646	1	1.00985			0.880202	0.827395	0.941062	0.882887
1134	Canagliflozin + Hydralazine + Spermidine	1.03446	1.08306	1.02708	1.0482			0.875236	0.845749	0.978939	0.899975
1135	Canagliflozin + Hydralazine + Spautin-1	1.04673	1.01594	1.06667	1.04311			0.85807	0.852227	0.946963	0.885753
1136	Canagliflozin + Hydralazine + Simvastatin	1.0396	1.11085	1.04167	1.06404			0.827004	0.852092	0.896615	0.85857
1137	Canagliflozin + Hydralazine + Thapsigargin	1.04423	0.969646	1.04167	1.01851			0.847571	0.834683	0.959805	0.880686
1138	Canagliflozin + Hydralazine + Torin 1	1.03446	1.09002	1	1.04149			0.870796	0.812551	0.946369	0.876572
1139	Canagliflozin + Hydralazine + Torin 2	1.0576	1.01594	1.05	1.04118			0.868988	0.827665	0.886292	0.860982
1140	Canagliflozin + Hydralazine + Trehalose	1.0826	1.0576	0.99375	1.04465			0.839649	0.839541	0.866588	0.848593
1141	Canagliflozin + Hydralazine + Urolithin A	1.02033	0.969646	0.99375	0.994576			0.861053	0.851012	0.974015	0.89536
1142	Canagliflozin + Hydralazine + Verapamil	1.03775	1.08306	1.03333	1.05138			0.861323	0.836842	0.890432	0.862865
1143	Canagliflozin + Hydralazine + Zidovudine	1.02635	1.01594	1.03333	1.02521			0.829906	0.834413	0.856805	0.840374
1144	Canagliflozin + Melatonin + Metformin	1.0245	1.11085	0.997917	1.04442			0.831026	0.823887	0.914887	0.8566
1145	Canagliflozin + Melatonin + MitoTEMPO	1.03446	0.969646	1.02708	1.0104			0.825466	0.848448	0.950586	0.874833
1146	Canagliflozin + Melatonin + N-acetyl cysteine	1.05344	1.09002	1.05625	1.06657			0.864062	0.843455	0.944972	0.884163
1147	Canagliflozin + Melatonin + NMN	1.05506	1.01594	1.07292	1.04797			0.869136	0.823077	0.837063	0.843092
1148	Canagliflozin + Melatonin + PQQ	1.02477	1.0576	1.06875	1.05038			0.852213	0.828205	0.855511	0.84531
1149	Canagliflozin + Melatonin + Rapamycin	1.05344	0.969646	1.05417	1.02575			0.86919	0.850607	0.937616	0.885805
1150	Canagliflozin + Melatonin + Resveratrol	1.04423	1.08306	1.0125	1.0466			0.84888	0.833063	0.839164	0.840369
1151	Canagliflozin + Melatonin + Rosiglitazone	1.0396	1.01594	1.06875	1.04143			0.838866	0.820243	0.913874	0.857661
1152	Canagliflozin + Melatonin + Semaglutide	1.02752	1.11085	1.0375	1.05862			0.870904	0.836572	0.90677	0.871416
1153	Canagliflozin + Melatonin + Spermidine	1.05067	0.969646	1.04375	1.02135			0.830972	0.822402	0.95538	0.869584
1154	Canagliflozin + Melatonin + Spautin-1	1.0456	1.09002	1.00417	1.0466			0.872294	0.847638	0.855686	0.85854
1155	Canagliflozin + Melatonin + Simvastatin	1.04673	1.01594	1.05833	1.04033			0.836559	0.835223	0.961386	0.877723
1156	Canagliflozin + Melatonin + Thapsigargin	1.04075	1.0576	1.06875	1.0557			0.839244	0.846424	0.86736	0.851009
1157	Canagliflozin + Melatonin + Torin 1	1.02056	0.969646	1.04167	1.01063			0.888812	0.847908	0.862979	0.866567
1158	Canagliflozin + Melatonin + Torin 2	1.04215	1.08306	1.025	1.05007			0.838637	0.822537	0.924199	0.861791
1159	Canagliflozin + Melatonin + Trehalose	1.03677	1.01594	1.02917	1.02729			0.884467	0.82969	0.841187	0.851781
1160	Canagliflozin + Melatonin + Urolithin A	1.05529	1.11085	1.05625	1.07413			0.846046	0.851822	0.95709	0.884986
1161	Canagliflozin + Melatonin + Verapamil	1.03775	0.969646	1.01458	1.00733			0.881579	0.840486	0.901451	0.874505
1162	Canagliflozin + Melatonin + Zidovudine	1.05067	1.09002	1.05625	1.06565			0.877368	0.815924	0.88056	0.857951
1163	Canagliflozin + Metformin + MitoTEMPO	1.02752	1.01594	1.04375	1.02907			0.847854	0.849798	0.823737	0.840463
1164	Canagliflozin + Metformin + N-acetyl cysteine	1.0456	1.0576	1.00833	1.03718			0.881889	0.850877	0.848417	0.860394
1165	Canagliflozin + Metformin + NMN	1.0414	0.969646	1.025	1.01201			0.857166	0.852767	0.847475	0.852469
1166	Canagliflozin + Metformin + PQQ	1.05992	1.08306	1.04167	1.06155			0.864265	0.849933	0.953502	0.889233
1167	Canagliflozin + Metformin + Rapamycin	1.03446	1.01594	1.04167	1.03069			0.842996	0.844804	0.963664	0.883821
1168	Canagliflozin + Metformin + Resveratrol	1.04673	1.11085	1.01667	1.05808			0.852645	0.853576	0.95683	0.887684
1169	Canagliflozin + Metformin + Rosiglitazone	1.0396	0.969646	1.04167	1.01697			0.876761	0.846964	0.968617	0.897447
1170	Canagliflozin + Metformin + Semaglutide	1.04423	1.09002	1.03125	1.05517			0.846383	0.838866	0.904074	0.863108
1171	Canagliflozin + Metformin + Spermidine	1.03446	1.01594	1.04375	1.03138			0.860945	0.847368	0.978504	0.895606
1172	Canagliflozin + Metformin + Spautin-1	1.0576	1.0576	1.05833	1.05785			0.880931	0.844534	0.966836	0.897434
1173	Canagliflozin + Metformin + Simvastatin	1.0826	0.969646	0.995833	1.01603			0.839852	0.838192	0.969532	0.882525
1174	Canagliflozin + Metformin + Thapsigargin	1.02033	1.08306	1.01667	1.04002			0.88054	0.84197	0.970309	0.897606
1175	Canagliflozin + Metformin + Torin 1	1.03775	1.01594	1.03125	1.02831			0.867571	0.850202	0.856031	0.857935
1176	Canagliflozin + Metformin + Torin 2	1.02635	1.11085	1.00208	1.04643			0.856208	0.838192	0.977066	0.890489
1177	Canagliflozin + Metformin + Trehalose	1.0245	0.969646	1.01458	1.00291			0.880904	0.848583	0.886651	0.872046
1178	Canagliflozin + Metformin + Urolithin A	1.03446	1.09002	1.03125	1.05191			0.884845	0.843455	0.958763	0.895687
1179	Canagliflozin + Metformin + Verapamil	1.05344	1.01594	1.01458	1.02799			0.841822	0.822132	0.849152	0.837702
1180	Canagliflozin + Metformin + Zidovudine	1.05506	1.0576	1.0625	1.05839			0.825088	0.821053	0.93212	0.85942
1181	Canagliflozin + MitoTEMPO + N-acetyl cysteine	1.02477	0.969646	0.99375	0.996056			0.885115	0.846964	0.956833	0.896304
1182	Canagliflozin + MitoTEMPO + NMN	1.05344	1.08306	1.00417	1.04689			0.869244	0.839406	0.982734	0.897128
1183	Canagliflozin + MitoTEMPO + PQQ	1.04423	1.01594	1.02083	1.027			0.828907	0.847233	0.855029	0.843723
1184	Canagliflozin + MitoTEMPO + Rapamycin	1.0396	1.11085	1.0375	1.06265			0.854764	0.834413	0.933664	0.87428
1185	Canagliflozin + MitoTEMPO + Resveratrol	1.02752	0.969646	1.02708	1.00808			0.863009	0.821997	0.964803	0.88327
1186	Canagliflozin + MitoTEMPO + Rosiglitazone	1.05067	1.09002	1.01875	1.05315			0.881296	0.852362	0.904615	0.879424
1187	Canagliflozin + MitoTEMPO + Semaglutide	1.0456	1.01594	1.05208	1.03787			0.829892	0.832928	0.913422	0.858748
1188	Canagliflozin + MitoTEMPO + Spermidine	1.04673	1.0576	1.01875	1.04103			0.855304	0.828745	0.95908	0.881043
1189	Canagliflozin + MitoTEMPO + Spautin-1	1.05715	0.969646	1.025	1.01726			0.835735	0.849528	0.978925	0.888063
1190	Canagliflozin + MitoTEMPO + Simvastatin	1.06177	1.08306	1.04167	1.06217			0.860391	0.839541	0.96098	0.886971
1191	Canagliflozin + MitoTEMPO + Thapsigargin	1.04423	1.01594	1	1.02006			0.862767	0.829825	0.96021	0.884267
1192	Canagliflozin + MitoTEMPO + Torin 1	1.0495	1.11085	1.05625	1.0722			0.827166	0.832119	0.955521	0.871602
1193	Canagliflozin + MitoTEMPO + Torin 2	1.06852	0.969646	0.995833	1.01133			0.856977	0.835762	0.936392	0.876377
1194	Canagliflozin + MitoTEMPO + Trehalose	1.05117	1.09002	1.03333	1.05817			0.843846	0.831309	0.944494	0.873216
1195	Canagliflozin + MitoTEMPO + Urolithin A	1.03192	1.01594	1.05625	1.0347			0.849433	0.851282	0.954428	0.885048
1196	Canagliflozin + MitoTEMPO + Verapamil	1.06454	1.0576	1.04792	1.05669			0.841417	0.839001	0.851901	0.844106
1197	Canagliflozin + MitoTEMPO + Zidovudine	1.03265	0.969646	1.04792	1.01674			0.917625	0.84251	0.862721	0.874285
1198	Canagliflozin + N-acetyl cysteine + NMN	1.0576	1.08306	1.06042	1.06703			0.823009	0.843995	0.980822	0.882609
1199	Canagliflozin + N-acetyl cysteine + PQQ	1.06692	1.01594	1.01875	1.03387			0.856248	0.81525	0.834876	0.835458
1200	Canagliflozin + N-acetyl cysteine + Rapamycin	1.04885	1.11085	1.03542	1.06504			0.904669	0.820243	0.900732	0.875215
1201	Canagliflozin + N-acetyl cysteine + Resveratrol	1.0609	0.969646	1.01875	1.01643			0.898907	0.846964	0.97165	0.90584
1202	Canagliflozin + N-acetyl cysteine + Rosiglitazone	1.03033	1.09002	1.05208	1.05748			0.915884	0.826046	0.940842	0.894257
1203	Canagliflozin + N-acetyl cysteine + Semaglutide	1.02894	1.01594	1.01875	1.02121			0.873941	0.836572	0.977631	0.896048
1204	Canagliflozin + N-acetyl cysteine + Spermidine	1.0581	1.0576	1.02708	1.0476			0.909676	0.846694	0.826859	0.861076
1205	Canagliflozin + N-acetyl cysteine + Spautin-1	1.03677	0.969646	1.05208	1.0195			0.901876	0.840621	0.920802	0.887766
1206	Canagliflozin + N-acetyl cysteine + Simvastatin	1.04215	1.08306	1.0125	1.0459			0.856694	0.835088	0.880728	0.857503
1207	Canagliflozin + N-acetyl cysteine + Thapsigargin	1.06454	1.01594	1.04375	1.04141			0.816991	0.853441	0.940425	0.870286
1208	Canagliflozin + N-acetyl cysteine + Torin 1	1.03794	1.11085	1.0625	1.07043			0.839082	0.830904	0.951903	0.873963
1209	Canagliflozin + N-acetyl cysteine + Torin 2	1.05117	0.969646	1.05208	1.0243			0.924467	0.850202	0.898927	0.891199
1210	Canagliflozin + N-acetyl cysteine + Trehalose	1.06852	1.09002	1.01042	1.05632			0.924764	0.824831	0.918783	0.889459
1211	Canagliflozin + N-acetyl cysteine + Urolithin A	1.06408	1.01594	1.00833	1.02945			0.923171	0.844265	0.840286	0.869241
1212	Canagliflozin + N-acetyl cysteine + Verapamil	1.05506	1.0576	1.00417	1.03894			0.929798	0.82807	0.947282	0.901717
1213	Canagliflozin + N-acetyl cysteine + Zidovudine	1.05067	0.969646	1.00208	1.00747			0.850513	0.852767	0.910014	0.871098
1214	Canagliflozin + NMN + PQQ	1.03329	1.08306	1.00833	1.04156			0.910648	0.843995	0.889892	0.881511
1215	Canagliflozin + NMN + Rapamycin	1.03446	1.01594	1.03125	1.02722			0.886289	0.815115	0.944467	0.881957
1216	Canagliflozin + NMN + Resveratrol	1.04192	1.11085	1.01875	1.05717			0.831201	0.828205	0.900702	0.853369
1217	Canagliflozin + NMN + Rosiglitazone	1.03358	0.969646	1.05208	1.01844			0.842901	0.813765	0.925331	0.860666
1218	Canagliflozin + NMN + Semaglutide	1.27	1.295	1.225	1.26333			0.868974	0.846154	0.905385	0.873504
1219	Canagliflozin + NMN + Spermidine	1.06737	1.01594	1.01875	1.03402			0.907085	0.82888	0.88587	0.873945
1220	Canagliflozin + NMN + Spautin-1	1.02733	1.0576	1.025	1.03665			0.844656	0.851417	0.891066	0.86238
1221	Canagliflozin + NMN + Simvastatin	1.05298	0.969646	1.04792	1.02351			0.816883	0.834413	0.920594	0.857296
1222	Canagliflozin + NMN + Thapsigargin	1.04192	1.08306	1.00208	1.04235			0.930013	0.846559	0.940445	0.905673
1223	Canagliflozin + NMN + Torin 1	1.06408	1.01594	1.00625	1.02876			0.826775	0.82807	0.920202	0.858349
1224	Canagliflozin + NMN + Torin 2	1.05506	1.11085	1.01875	1.06156			0.847935	0.840351	0.902578	0.863621
1225	Canagliflozin + NMN + Trehalose	1.05067	0.969646	1.05208	1.02413			0.929582	0.841835	0.938853	0.903423
1226	Canagliflozin + NMN + Urolithin A	1.03329	1.09002	1.04583	1.05638			0.858354	0.830634	0.919933	0.86964
1227	Canagliflozin + NMN + Verapamil	1.03446	1.01594	1.04583	1.03208			0.923117	0.827665	0.910837	0.887206
1228	Canagliflozin + NMN + Zidovudine	1.04192	1.0576	1.0625	1.05401			0.883738	0.834143	0.884224	0.867368
1229	Canagliflozin + PQQ + Rapamycin	1.03358	0.969646	1.0625	1.02191			0.928718	0.84332	0.879474	0.883837
1230	Canagliflozin + PQQ + Resveratrol	1.04885	1.08306	1.00417	1.04536			0.881525	0.831174	0.951188	0.887962
1231	Canagliflozin + PQQ + Rosiglitazone	1.06737	1.01594	1.02083	1.03472			0.819784	0.832928	0.911255	0.854656
1232	Canagliflozin + PQQ + Semaglutide	1.02733	1.11085	1.05625	1.06481			0.869609	0.821323	0.933792	0.874908
1233	Canagliflozin + PQQ + Spermidine	1.05298	0.969646	1	1.00754			0.867058	0.841296	0.89027	0.866208
1234	Canagliflozin + PQQ + Spautin-1	1.04192	1.09002	1.05417	1.06203			0.872429	0.814845	0.915722	0.867665
1235	Canagliflozin + PQQ + Simvastatin	1.06408	1.01594	0.99375	1.02459			0.858826	0.830904	0.922982	0.870904
1236	Canagliflozin + PQQ + Thapsigargin	1.05506	1.0576	1.025	1.04589			0.926761	0.833333	0.876599	0.878898
1237	Canagliflozin + PQQ + Torin 1	1.05067	0.969646	1.0625	1.0276			0.912038	0.846829	0.871889	0.876919
1238	Canagliflozin + PQQ + Torin 2	1.03329	1.08306	1.04375	1.05337			0.883104	0.835088	0.943941	0.887377
1239	Canagliflozin + PQQ + Trehalose	1.03446	1.01594	1.02917	1.02652			0.867045	0.852497	0.887814	0.869118
1240	Canagliflozin + PQQ + Urolithin A	1.04192	1.11085	1.02708	1.05995			0.858502	0.851417	0.915142	0.87502
1241	Canagliflozin + PQQ + Verapamil	1.03358	0.969646	1.02083	1.00802			0.899609	0.851012	0.899514	0.883378
1242	Canagliflozin + PQQ + Zidovudine	1.04885	1.09002	1.00208	1.04699			0.834912	0.844669	0.905897	0.861826
1243	Canagliflozin + Rapamycin + Resveratrol	1.06737	1.01594	0.99375	1.02569			0.869258	0.845884	0.887517	0.867553
1244	Canagliflozin + Rapamycin + Rosiglitazone	1.02733	1.0576	1.06042	1.04845			0.880526	0.833468	0.87305	0.862348
1245	Canagliflozin + Rapamycin + Semaglutide	1.05298	0.969646	1.00417	1.00893			0.830729	0.835897	0.879123	0.848583
1246	Canagliflozin + Rapamycin + Spermidine	1.04192	1.08306	1.00417	1.04305			0.904103	0.851957	0.893644	0.883234
1247	Canagliflozin + Rapamycin + Spautin-1	1.06408	1.01594	1.01875	1.03292			0.852834	0.848313	0.942308	0.881152
1248	Canagliflozin + Rapamycin + Simvastatin	1.05506	1.11085	1.02708	1.06433			0.93081	0.848178	0.898016	0.892335
1249	Canagliflozin + Rapamycin + Thapsigargin	1.05067	0.969646	1.04375	1.02135			0.9317	0.822672	0.939973	0.898115
1250	Canagliflozin + Rapamycin + Torin 1	1.03329	1.09002	1.0125	1.04527			0.820742	0.842645	0.954251	0.872546
1251	Canagliflozin + Rapamycin + Torin 2	1.03446	1.01594	1.02083	1.02374			0.912807	0.819838	0.919217	0.883954
1252	Canagliflozin + Rapamycin + Trehalose	1.04192	1.0576	0.99375	1.03109			0.846235	0.817679	0.890823	0.851579
1253	Canagliflozin + Rapamycin + Urolithin A	1.03358	0.969646	1.02708	1.0101			0.895601	0.841161	0.942996	0.893252
1254	Canagliflozin + Rapamycin + Verapamil	1.04885	1.08306	1.05208	1.06133			0.841511	0.849393	0.876721	0.855875
1255	Canagliflozin + Rapamycin + Zidovudine	1.06737	1.01594	1.0375	1.04027			0.881269	0.837922	0.907679	0.875623
1256	Canagliflozin + Resveratrol + Rosiglitazone	1.02733	1.11085	1.03542	1.05787			0.820931	0.84143	0.919865	0.860742
1257	Canagliflozin + Resveratrol + Semaglutide	1.05298	0.969646	1.02917	1.01726			0.822092	0.826316	0.929177	0.859195
1258	Canagliflozin + Resveratrol + Spermidine	1.04192	1.09002	1.00208	1.04467			0.926977	0.823617	0.919514	0.890036
1259	Canagliflozin + Resveratrol + Spautin-1	1.06408	1.01594	1.00417	1.02806			0.821296	0.839406	0.926518	0.862407
1260	Canagliflozin + Resveratrol + Simvastatin	1.05506	1.0576	1.00833	1.04033			0.883333	0.853171	0.903158	0.879888
1261	Canagliflozin + Resveratrol + Thapsigargin	1.05067	0.969646	1.0125	1.01094			0.82031	0.847099	0.908758	0.858722
1262	Canagliflozin + Resveratrol + Torin 1	1.03329	1.08306	1.02917	1.04851			0.858893	0.844399	0.917881	0.873725
1263	Canagliflozin + Resveratrol + Torin 2	1.03446	1.01594	1.03125	1.02722			0.856586	0.832119	0.88722	0.858641
1264	Canagliflozin + Resveratrol + Trehalose	1.04192	1.11085	1.04167	1.06481			0.93004	0.830229	0.951188	0.903819
1265	Canagliflozin + Resveratrol + Urolithin A	1.03358	0.969646	1.05	1.01774			0.927476	0.847503	0.943509	0.906163
1266	Canagliflozin + Resveratrol + Verapamil	1.04885	1.09002	1.06042	1.06643			0.898016	0.836032	0.887895	0.873981
1267	Canagliflozin + Resveratrol + Zidovudine	1.06737	1.01594	1.01875	1.03402			0.876505	0.831444	0.88139	0.863113
1268	Canagliflozin + Rosiglitazone + Semaglutide	1.02733	1.0576	1.01875	1.03456			0.909352	0.836842	0.907301	0.884498
1269	Canagliflozin + Rosiglitazone + Spermidine	1.05298	0.969646	1.00833	1.01032			0.897908	0.836842	0.909379	0.881377
1270	Canagliflozin + Rosiglitazone + Spautin-1	1.04192	1.08306	1.06458	1.06319			0.886478	0.818489	0.952402	0.885789
1271	Canagliflozin + Rosiglitazone + Simvastatin	1.06408	1.01594	1.04583	1.04195			0.914858	0.825506	0.940958	0.893774
1272	Canagliflozin + Rosiglitazone + Thapsigargin	1.05506	1.11085	1.06458	1.07683			0.856019	0.834143	0.901215	0.863792
1273	Canagliflozin + Rosiglitazone + Torin 1	1.05067	0.969646	1.03958	1.01997			0.861417	0.839001	0.880459	0.860292
1274	Canagliflozin + Rosiglitazone + Torin 2	1.03329	1.09002	1.00417	1.04249			0.902254	0.846154	0.942456	0.896955
1275	Canagliflozin + Rosiglitazone + Trehalose	1.03446	1.01594	1.025	1.02513			0.884224	0.834548	0.900391	0.873054
1276	Canagliflozin + Rosiglitazone + Urolithin A	1.04192	1.0576	1.00417	1.03456			0.905304	0.823752	0.941606	0.89022
1277	Canagliflozin + Rosiglitazone + Verapamil	1.03358	0.969646	1.01875	1.00733			0.912861	0.845749	0.938583	0.899064
1278	Canagliflozin + Rosiglitazone + Zidovudine	1.04885	1.08306	1.02708	1.053			0.871174	0.832119	0.873266	0.858853
1279	Canagliflozin + Semaglutide + Spermidine	1.15	1.01594	1.03542	1.06712			0.838664	0.84359	0.927463	0.869906
1280	Canagliflozin + Semaglutide + Spautin-1	1.2	1.11085	1.04583	1.1189			0.864737	0.840891	0.874696	0.860108
1281	Canagliflozin + Semaglutide + Simvastatin	1.3	1.4	1.04167	1.24722			0.898893	0.851147	0.942443	0.897494
1282	Canagliflozin + Semaglutide + Thapsigargin	1.3	1.09002	1.25	1.21334			0.876127	0.845479	0.941039	0.887548
1283	Canagliflozin + Semaglutide + Torin 1	1.3	1.2	1.2	1.23333			0.905897	0.827126	0.895358	0.876127
1284	Canagliflozin + Semaglutide + Torin 2	1.25	1.15	1.5	1.3			0.832443	0.826316	0.939838	0.866199
1285	Canagliflozin + Semaglutide + Trehalose	1.2	1.25	1.15	1.2			0.858718	0.842645	0.876383	0.859249
1286	Canagliflozin + Semaglutide + Urolithin A	1.15	1.3	1.2	1.21667			0.869663	0.842915	0.901093	0.871224
1287	Canagliflozin + Semaglutide + Verapamil	1.2	1.15	1.2	1.18333			0.86359	0.820918	0.900189	0.861565
1288	Canagliflozin + Semaglutide + Zidovudine	1.04192	1.11085	1.2	1.11759			0.853144	0.848043	0.938138	0.879775
1289	Canagliflozin + Spermidine + Spautin-1	1.03358	0.969646	1.05208	1.01844			0.908529	0.8417	0.92054	0.890256
1290	Canagliflozin + Spermidine + Simvastatin	1.04885	1.09002	1.05625	1.06504			0.845371	0.835897	0.883603	0.854957
1291	Canagliflozin + Spermidine + Thapsigargin	1.06737	1.01594	1.06458	1.0493			0.916302	0.811606	0.926667	0.884858
1292	Canagliflozin + Spermidine + Torin 1	1.02733	1.0576	0.997917	1.02762			0.920864	0.828475	0.917611	0.888983
1293	Canagliflozin + Spermidine + Torin 2	1.05298	0.969646	1.01042	1.01101			0.902753	0.84143	0.926127	0.890103
1294	Canagliflozin + Spermidine + Trehalose	1.04192	1.08306	1.0375	1.05416			0.877112	0.831714	0.89973	0.869519
1295	Canagliflozin + Spermidine + Urolithin A	1.06408	1.01594	1	1.02667			0.867989	0.839541	0.939663	0.882398
1296	Canagliflozin + Spermidine + Verapamil	1.05506	1.11085	1.03542	1.06711			0.827328	0.846559	0.926181	0.866689
1297	Canagliflozin + Spermidine + Zidovudine	1.05067	0.969646	1.05	1.02344			0.824534	0.822672	0.917935	0.855047
1298	Canagliflozin + Spautin-1 + Simvastatin	1.03329	1.09002	1.04583	1.05638			0.85969	0.826856	0.888354	0.8583
1299	Canagliflozin + Spautin-1 + Thapsigargin	1.03446	1.01594	1.06458	1.03833			0.838124	0.826316	0.933657	0.866032
1300	Canagliflozin + Spautin-1 + Torin 1	1.04192	1.0576	1.0125	1.03734			0.867166	0.811876	0.905628	0.861556
1301	Canagliflozin + Spautin-1 + Torin 2	1.03358	0.969646	1.00417	1.00247			0.92054	0.82915	0.913374	0.887688
1302	Canagliflozin + Spautin-1 + Trehalose	1.04885	1.08306	1.05625	1.06272			0.831134	0.846424	0.910594	0.862717
1303	Canagliflozin + Spautin-1 + Urolithin A	1.06737	1.01594	1.05417	1.04583			0.880823	0.835223	0.933806	0.883284
1304	Canagliflozin + Spautin-1 + Verapamil	1.02733	1.11085	1.06458	1.06759			0.840135	0.818623	0.884278	0.847679
1305	Canagliflozin + Spautin-1 + Zidovudine	1.05298	0.969646	1.00208	1.00824			0.895155	0.845479	0.821053	0.853896
1306	Canagliflozin + Simvastatin + Thapsigargin	1.04192	1.09002	0.995833	1.04259			0.835857	0.848313	0.795263	0.826478
1307	Canagliflozin + Simvastatin + Torin 1	1.06408	1.01594	1.02292	1.03431			0.825358	0.829555	0.785789	0.813567
1308	Canagliflozin + Simvastatin + Torin 2	1.05506	1.0576	1.00417	1.03894			0.839973	0.831714	0.881053	0.850913
1309	Canagliflozin + Simvastatin + Trehalose	1.05067	0.969646	1.04375	1.02135			0.836248	0.849798	0.730526	0.805524
1310	Canagliflozin + Simvastatin + Urolithin A	1.03329	1.08306	1.02917	1.04851			0.857652	0.812011	0.787368	0.81901
1311	Canagliflozin + Simvastatin + Verapamil	1.03446	1.01594	1.03542	1.0286			0.818205	0.8278	0.857368	0.834458
1312	Canagliflozin + Simvastatin + Zidovudine	1.04192	1.11085	1.06458	1.07245			0.867112	0.831309	0.743684	0.814035
1313	Canagliflozin + Thapsigargin + Torin 1	1.03358	0.969646	1.05833	1.02052			0.821579	0.812281	0.883158	0.839006
1314	Canagliflozin + Thapsigargin + Torin 2	1.04885	1.09002	1.00417	1.04768			0.915668	0.84386	0.884737	0.881422
1315	Canagliflozin + Thapsigargin + Trehalose	1.06737	1.01594	1.02083	1.03472			0.927206	0.847638	0.762632	0.845825
1316	Canagliflozin + Thapsigargin + Urolithin A	1.02733	1.06848	0.997917	1.03124			0.826937	0.830634	0.824211	0.82726
1317	Canagliflozin + Thapsigargin + Verapamil	1.05298	1.03908	1.01458	1.03555			0.929771	0.851012	0.838947	0.873243
1318	Canagliflozin + Thapsigargin + Zidovudine	1.04192	1.09515	1	1.04569			0.871484	0.820243	0.886316	0.859348
1319	Canagliflozin + Torin 1 + Torin 2	1.06408	1.0576	1.01042	1.04403			0.923657	0.818893	0.722632	0.821727
1320	Canagliflozin + Torin 1 + Trehalose	1.05506	1.02733	1.00417	1.02885			0.915074	0.824157	0.815263	0.851498
1321	Canagliflozin + Torin 1 + Urolithin A	1.05067	1.08423	1.02292	1.0526			0.875655	0.834683	0.879474	0.86327
1322	Canagliflozin + Torin 1 + Verapamil	1.03329	1.01992	0.995833	1.01635			0.901795	0.836572	0.882105	0.873491
1323	Canagliflozin + Torin 1 + Zidovudine	1.03446	1.06435	1.05625	1.05169			0.885506	0.853441	0.744737	0.827895
1324	Canagliflozin + Torin 2 + Trehalose	1.04192	1.02658	1.06042	1.04297			0.820229	0.84359	0.877368	0.847063
1325	Canagliflozin + Torin 2 + Urolithin A	1.03358	1.10158	1.00417	1.04644			0.899838	0.812281	0.78	0.830706
1326	Canagliflozin + Torin 2 + Verapamil	1.04885	1.05529	1.02292	1.04235			0.887571	0.848178	0.729474	0.821741
1327	Canagliflozin + Torin 2 + Zidovudine	1.06737	1.09052	1.0125	1.0568			0.9022	0.827395	0.783684	0.83776
1328	Canagliflozin + Trehalose + Urolithin A	1.02733	1.04579	1.06458	1.0459			0.845358	0.84251	0.874737	0.854202
1329	Canagliflozin + Trehalose + Verapamil	1.05298	1.03937	1.02292	1.03842			0.919987	0.821862	0.731053	0.8243
1330	Canagliflozin + Trehalose + Zidovudine	1.04192	1.07821	0.997917	1.03935			0.839663	0.842645	0.881053	0.854453
1331	Canagliflozin + Urolithin A + Verapamil	1.06408	1.10629	1.04583	1.07207			0.91587	0.824966	0.791053	0.843963
1332	Canagliflozin + Urolithin A + Zidovudine	1.05506	1.01733	1.05625	1.04288			0.8761	0.824696	0.78	0.826932
1333	Canagliflozin + Verapamil + Zidovudine	1.05067	1.05025	1.00417	1.03503			0.925816	0.834818	0.882632	0.881089
1334	Curcumin + Dapagliflozin + Epitalon	1.03329	1.01965	1.025	1.02598			0.871511	0.853171	0.84	0.854894
1335	Curcumin + Dapagliflozin + Hydralazine	1.03446	1.1039	1.05625	1.06487			0.817206	0.844669	0.758947	0.806941
1336	Curcumin + Dapagliflozin + Melatonin	1.04192	1.07825	1.04792	1.05603			0.832672	0.841296	0.882105	0.852024
1337	Curcumin + Dapagliflozin + Metformin	1.03358	1.05992	1.03125	1.04158			0.820972	0.84197	0.760526	0.807823
1338	Curcumin + Dapagliflozin + MitoTEMPO	1.04885	1.10483	1.01458	1.05609			0.899514	0.848718	0.728947	0.825726
1339	Curcumin + Dapagliflozin + N-acetyl cysteine	1.06737	1.06246	1.04583	1.05856			0.848623	0.844804	0.884737	0.859388
1340	Curcumin + Dapagliflozin + NMN	1.02733	1.0201	1.04375	1.0304			0.841039	0.824426	0.87	0.845155
1341	Curcumin + Dapagliflozin + PQQ	1.05298	1.08983	1.03542	1.05941			0.851404	0.839541	0.824737	0.838561
1342	Curcumin + Dapagliflozin + Rapamycin	1.04192	1.07431	1.05833	1.05819			0.859136	0.812551	0.881053	0.850913
1343	Curcumin + Dapagliflozin + Resveratrol	1.06408	1.05044	1.01875	1.04442			0.842024	0.815115	0.728421	0.795187
1344	Curcumin + Dapagliflozin + Rosiglitazone	1.05506	1.03862	1.025	1.03956			0.864345	0.824157	0.875789	0.854764
1345	Curcumin + Dapagliflozin + Semaglutide	1.05067	1.10413	1.03333	1.06271			0.883779	0.822537	0.764737	0.823684
1346	Curcumin + Dapagliflozin + Spermidine	1.03329	1.0576	1.04167	1.04419			0.880378	0.817544	0.838947	0.845623
1347	Curcumin + Dapagliflozin + Spautin-1	1.03446	1.08056	1.0375	1.05084			0.924885	0.851957	0.890526	0.889123
1348	Curcumin + Dapagliflozin + Simvastatin	1.04192	1.03052	1.00625	1.02623			0.820472	0.834683	0.745263	0.800139
1349	Curcumin + Dapagliflozin + Thapsigargin	1.03358	1.05048	1.02708	1.03705			0.837611	0.818489	0.876316	0.844139
1350	Curcumin + Dapagliflozin + Torin 1	1.04885	1.10854	1.05	1.06913			0.867962	0.841026	0.853158	0.854049
1351	Curcumin + Dapagliflozin + Torin 2	1.06737	1.0896	1.05833	1.07177			0.930729	0.820648	0.764737	0.838704
1352	Curcumin + Dapagliflozin + Trehalose	1.02733	1.03306	1.04375	1.03472			0.818111	0.851417	0.888421	0.85265
1353	Curcumin + Dapagliflozin + Urolithin A	1.05298	1.0715	1.04583	1.05677			0.867773	0.814305	0.766842	0.816307
1354	Curcumin + Dapagliflozin + Verapamil	1.04192	1.08377	1.02083	1.04884			0.867571	0.832659	0.846842	0.849024
1355	Curcumin + Dapagliflozin + Zidovudine	1.06408	1.06462	1.03125	1.05332			0.922551	0.834548	0.727895	0.828331
1356	Curcumin + Epitalon + Hydralazine	1.05506	1.04977	1.02708	1.04397			0.91753	0.832119	0.887368	0.879006
1357	Curcumin + Epitalon + Melatonin	1.05067	1.03677	1.04375	1.04373			0.912092	0.812821	0.764211	0.829708
1358	Curcumin + Epitalon + Metformin	1.03329	1.09927	1.01458	1.04905			0.926397	0.841026	0.855789	0.874404
1359	Curcumin + Epitalon + MitoTEMPO	1.03446	1.08104	1	1.0385			0.930621	0.844265	0.774737	0.849874
1360	Curcumin + Epitalon + N-acetyl cysteine	1.04192	1.05117	1	1.03103			0.839555	0.823887	0.875789	0.84641
1361	Curcumin + Epitalon + NMN	1.03358	1.03192	1.03542	1.03364			0.825574	0.814845	0.764211	0.801543
1362	Curcumin + Epitalon + PQQ	1.04885	1.1014	1.0375	1.06258			0.916289	0.822267	0.888421	0.875659
1363	Curcumin + Epitalon + Rapamycin	1.06737	1.06223	1.06042	1.06334			0.867112	0.822672	0.788421	0.826068
1364	Curcumin + Epitalon + Resveratrol	1.02733	1.09002	1.04583	1.0544			0.829244	0.830094	0.716316	0.791885
1365	Curcumin + Epitalon + Rosiglitazone	1.05298	1.02617	1.01875	1.03263			0.910486	0.834413	0.86	0.8683
1366	Curcumin + Epitalon + Semaglutide	1.04192	1.08469	1.06458	1.06373			0.923792	0.838596	0.877368	0.879919
1367	Curcumin + Epitalon + Spermidine	1.06408	1.05158	1.00208	1.03925			0.900985	0.819973	0.88	0.866986
1368	Curcumin + Epitalon + Spautin-1	1.05506	1.10275	1.03125	1.06302			0.861417	0.826181	0.841053	0.842883
1369	Curcumin + Epitalon + Simvastatin	1.05067	1.07894	1.04583	1.05848			0.82363	0.826046	0.876316	0.841997
1370	Curcumin + Epitalon + Thapsigargin	1.03329	1.03908	1.05833	1.04357			0.920688	0.831849	0.777895	0.843477
1371	Curcumin + Epitalon + Torin 1	1.03446	1.09696	0.99375	1.04172			0.81973	0.822132	0.849474	0.830445
1372	Curcumin + Epitalon + Torin 2	1.04192	1.04233	1.01042	1.03156			0.873171	0.8417	0.719474	0.811448
1373	Curcumin + Epitalon + Trehalose	1.03358	1.08306	0.997917	1.03819			0.893104	0.836977	0.852632	0.860904
1374	Curcumin + Epitalon + Urolithin A	1.04885	1.0715	1	1.04012			0.89274	0.834413	0.864211	0.863788
1375	Curcumin + Epitalon + Verapamil	1.06737	1.10621	1.04583	1.07314			0.836599	0.843185	0.784737	0.821507
1376	Curcumin + Epitalon + Zidovudine	1.02733	1.02502	1.05208	1.03481			0.930013	0.851687	0.881579	0.88776
1377	Curcumin + Hydralazine + Melatonin	1.05298	1.06158	1.00833	1.04097			0.841201	0.82861	0.767368	0.812393
1378	Curcumin + Hydralazine + Metformin	1.04192	1.09904	1.02083	1.05393			0.929744	0.840486	0.874737	0.881655
1379	Curcumin + Hydralazine + MitoTEMPO	1.06408	1.0576	1.00833	1.04334			0.897018	0.845209	0.868947	0.870391
1380	Curcumin + Hydralazine + N-acetyl cysteine	1.05506	1.08771	1	1.04759			0.8522	0.822132	0.891579	0.855304
1381	Curcumin + Hydralazine + NMN	1.05067	1.03608	1.025	1.03725			0.917881	0.844265	0.776842	0.846329
1382	Curcumin + Hydralazine + PQQ	1.03329	1.05973	1.04375	1.04559			0.92139	0.826586	0.891579	0.879852
1383	Curcumin + Hydralazine + Rapamycin	1.03446	1.02108	1.03542	1.03032			0.887422	0.834143	0.885263	0.868943
1384	Curcumin + Hydralazine + Resveratrol	1.04192	1.0921	1	1.04467			0.92529	0.834818	0.772632	0.844247
1385	Curcumin + Hydralazine + Rosiglitazone	1.03358	1.10629	1.01042	1.0501			0.860297	0.821862	0.837895	0.840018
1386	Curcumin + Hydralazine + Semaglutide	1.04885	1.05048	1.02708	1.04214			0.840175	0.825506	0.888421	0.851368
1387	Curcumin + Hydralazine + Spermidine	1.06737	1.08169	1.03125	1.0601			0.874305	0.82942	0.718947	0.807557
1388	Curcumin + Hydralazine + Spautin-1	1.02733	1.0315	1.025	1.02794			0.858354	0.852901	0.88	0.863752
1389	Curcumin + Hydralazine + Simvastatin	1.05298	1.05529	1.05625	1.05484			0.83726	0.816194	0.775263	0.809573
1390	Curcumin + Hydralazine + Thapsigargin	1.04192	1.02502	1.00625	1.0244			0.870162	0.836167	0.887368	0.864566
1391	Curcumin + Hydralazine + Torin 1	1.06408	1.08817	1.01667	1.05631			0.819906	0.812281	0.764737	0.798974
1392	Curcumin + Hydralazine + Torin 2	1.05506	1.06435	1.01667	1.04536			0.889366	0.847368	0.890526	0.875753
1393	Curcumin + Hydralazine + Trehalose	1.05067	1.03052	1.00625	1.02915			0.902618	0.820378	0.888421	0.870472
1394	Curcumin + Hydralazine + Urolithin A	1.03329	1.08283	1.01875	1.04496			0.842767	0.826721	0.719474	0.79632
1395	Curcumin + Hydralazine + Verapamil	1.03446	1.02502	1.02292	1.02747			0.838286	0.843995	0.884737	0.855673
1396	Curcumin + Hydralazine + Zidovudine	1.04192	1.08469	1.04583	1.05748			0.842416	0.832794	0.87	0.848403
1397	Curcumin + Melatonin + Metformin	1.03358	1.06131	1.03333	1.04274			0.901916	0.836437	0.86	0.866118
1398	Curcumin + Melatonin + MitoTEMPO	1.04885	1.09002	1.03542	1.0581			0.919406	0.852227	0.853158	0.87493
1399	Curcumin + Melatonin + N-acetyl cysteine	1.06737	1.08306	1.01667	1.0557			0.865709	0.843455	0.884737	0.864633
1400	Curcumin + Melatonin + NMN	1.02733	1.03885	1.025	1.0304			0.90417	0.817274	0.889474	0.870306
1401	Curcumin + Melatonin + PQQ	1.05298	1.07242	0.997917	1.0411			0.912834	0.852767	0.837368	0.867656
1402	Curcumin + Melatonin + Rapamycin	1.04192	1.02658	1.025	1.03117			0.848354	0.821862	0.886316	0.852177
1403	Curcumin + Melatonin + Resveratrol	1.06408	1.09696	1.02083	1.06062			0.862955	0.821053	0.781053	0.821687
1404	Curcumin + Melatonin + Rosiglitazone	1.05506	1.06454	1.00833	1.04265			0.869028	0.852227	0.869474	0.863576
1405	Curcumin + Melatonin + Semaglutide	1.05067	1.01942	1.02292	1.031			0.873698	0.818219	0.874737	0.855551
1406	Curcumin + Melatonin + Spermidine	1.03329	1.09002	1.01875	1.04735			0.856464	0.833063	0.773158	0.820895
1407	Curcumin + Melatonin + Spautin-1	1.03446	1.03727	1.00625	1.02599			0.889514	0.815924	0.886316	0.863918
1408	Curcumin + Melatonin + Simvastatin	1.04192	1.10552	1.00833	1.05192			0.823387	0.834548	0.847895	0.835277
1409	Curcumin + Melatonin + Thapsigargin	1.03358	1.05117	1.01667	1.03381			0.825587	0.831714	0.877895	0.845065
1410	Curcumin + Melatonin + Torin 1	1.04885	1.02502	1.02708	1.03365			0.907571	0.830769	0.775263	0.837868
1411	Curcumin + Melatonin + Torin 2	1.06737	1.07431	1.06042	1.06737			0.839609	0.831444	0.856842	0.842632
1412	Curcumin + Melatonin + Trehalose	1.02733	1.02617	1.02708	1.02686			0.918111	0.840081	0.888421	0.882204
1413	Curcumin + Melatonin + Urolithin A	1.05298	1.06919	1.03333	1.05183			0.896451	0.814845	0.873158	0.861484
1414	Curcumin + Melatonin + Verapamil	1.04192	1.05067	0.997917	1.03017			0.840432	0.839406	0.778947	0.819595
1415	Curcumin + Melatonin + Zidovudine	1.06408	1.08329	1.03125	1.05954			0.895074	0.850877	0.882105	0.876019
1416	Curcumin + Metformin + MitoTEMPO	1.05506	1.03469	1.0375	1.04242			0.852821	0.845344	0.864211	0.854125
1417	Curcumin + Metformin + N-acetyl cysteine	1.05067	1.10675	1.02917	1.06219			0.92892	0.845884	0.771579	0.848794
1418	Curcumin + Metformin + NMN	1.03329	1.04325	1.04792	1.04149			0.879312	0.822807	0.891053	0.86439
1419	Curcumin + Metformin + PQQ	1.03446	1.08056	1.05625	1.05709			0.862686	0.820513	0.868947	0.850715
1420	Curcumin + Metformin + Rapamycin	1.04192	1.05067	1.02708	1.03989			0.824386	0.831174	0.843684	0.833081
1421	Curcumin + Metformin + Resveratrol	1.03358	1.03908	1.03542	1.03603			0.853131	0.845884	0.882632	0.860549
1422	Curcumin + Metformin + Rosiglitazone	1.04885	1.06021	1.05625	1.0551			0.928947	0.817274	0.885789	0.877337
1423	Curcumin + Metformin + Semaglutide	1.2	1.15	1.15	1.16667			0.862861	0.819973	0.783684	0.822173
1424	Curcumin + Metformin + Spermidine	1.02733	1.1039	1.01875	1.04999			0.898057	0.823212	0.885263	0.868844
1425	Curcumin + Metformin + Spautin-1	1.05298	1.06737	1.01458	1.04498			0.862969	0.846829	0.844737	0.851511
1426	Curcumin + Metformin + Simvastatin	1.04192	1.03937	1.04792	1.04307			0.911646	0.847503	0.773158	0.844103
1427	Curcumin + Metformin + Thapsigargin	1.06408	1.05737	1.0375	1.05299			0.882078	0.842645	0.878947	0.86789
1428	Curcumin + Metformin + Torin 1	1.05506	1.10552	1.025	1.06186			0.846491	0.846019	0.848421	0.846977
1429	Curcumin + Metformin + Torin 2	1.05067	1.03677	1.01875	1.0354			0.837058	0.850472	0.867368	0.851633
1430	Curcumin + Metformin + Trehalose	1.03329	1.09052	1.02708	1.0503			0.89996	0.831309	0.886842	0.872704
1431	Curcumin + Metformin + Urolithin A	1.03446	1.06662	1.01042	1.03717			0.85224	0.8417	0.858421	0.850787
1432	Curcumin + Metformin + Verapamil	1.04192	1.02219	1.00833	1.02415			0.893603	0.833468	0.856842	0.861305
1433	Curcumin + Metformin + Zidovudine	1.03358	1.1014	1.02708	1.05402			0.926518	0.835223	0.876316	0.879352
1434	Curcumin + MitoTEMPO + N-acetyl cysteine	1.04885	1.08104	1.04792	1.05927			0.831822	0.82753	0.767368	0.808907
1435	Curcumin + MitoTEMPO + NMN	1.06737	1.03567	1.02708	1.04338			0.87305	0.852632	0.880526	0.868736
1436	Curcumin + MitoTEMPO + PQQ	1.02733	1.10442	1.01458	1.04878			0.878151	0.843995	0.769474	0.83054
1437	Curcumin + MitoTEMPO + Rapamycin	1.05298	1.02571	1.00208	1.02692			0.86305	0.81525	0.847895	0.842065
1438	Curcumin + MitoTEMPO + Resveratrol	1.04192	1.05067	1.00417	1.03225			0.905452	0.841026	0.889474	0.87865
1439	Curcumin + MitoTEMPO + Rosiglitazone	1.06408	1.1039	1.04583	1.07127			0.91664	0.824426	0.891053	0.877373
1440	Curcumin + MitoTEMPO + Semaglutide	1.2	1.25	1.3	1.25			0.870081	0.833738	0.73	0.811273
1441	Curcumin + MitoTEMPO + Spermidine	1.05067	1.08169	1.03542	1.05592			0.871646	0.829555	0.885789	0.86233
1442	Curcumin + MitoTEMPO + Spautin-1	1.03329	1.05529	1.01875	1.03578			0.888435	0.839676	0.856842	0.861651
1443	Curcumin + MitoTEMPO + Simvastatin	1.03446	1.0201	1.01875	1.02444			0.863725	0.829285	0.871053	0.854687
1444	Curcumin + MitoTEMPO + Thapsigargin	1.04192	1.0576	1.01458	1.03803			0.838799	0.830634	0.878421	0.849285
1445	Curcumin + MitoTEMPO + Torin 1	1.03358	1.1039	1.02292	1.05347			0.842605	0.814305	0.773158	0.810022
1446	Curcumin + MitoTEMPO + Torin 2	1.04885	1.04423	1.04792	1.047			0.852996	0.828205	0.853158	0.844786
1447	Curcumin + MitoTEMPO + Trehalose	1.06737	1.02502	1.00417	1.03219			0.916397	0.840216	0.838947	0.865187
1448	Curcumin + MitoTEMPO + Urolithin A	1.02733	1.0715	1.02083	1.03989			0.874197	0.837382	0.783684	0.831754
1449	Curcumin + MitoTEMPO + Verapamil	1.05298	1.03933	1.04583	1.04605			0.924507	0.837922	0.879474	0.880634
1450	Curcumin + MitoTEMPO + Zidovudine	1.04192	1.08104	1	1.04099			0.857854	0.817544	0.768421	0.814606
1451	Curcumin + N-acetyl cysteine + NMN	1.06408	1.02617	1.02292	1.03772			0.854953	0.819298	0.847895	0.840715
1452	Curcumin + N-acetyl cysteine + PQQ	1.05506	1.10552	1.05417	1.07158			0.929852	0.839406	0.86	0.876419
1453	Curcumin + N-acetyl cysteine + Rapamycin	1.05067	1.0581	1.04375	1.05084			0.861417	0.822942	0.893158	0.859172
1454	Curcumin + N-acetyl cysteine + Resveratrol	1.03329	1.08469	1.03125	1.04974			0.926397	0.818219	0.771579	0.838731
1455	Curcumin + N-acetyl cysteine + Rosiglitazone	1.03446	1.02867	1.05	1.03771			0.819258	0.831444	0.874211	0.841637
1456	Curcumin + N-acetyl cysteine + Semaglutide	1.225	1.3	1.25	1.25833			0.820364	0.830904	0.776316	0.809195
1457	Curcumin + N-acetyl cysteine + Spermidine	1.03358	1.04233	1.03333	1.03642			0.822024	0.850472	0.891053	0.854516
1458	Curcumin + N-acetyl cysteine + Spautin-1	1.04885	1.0201	1.05208	1.04035			0.86996	0.831579	0.877895	0.859811
1459	Curcumin + N-acetyl cysteine + Simvastatin	1.06737	1.06692	1.0375	1.05726			0.899123	0.830904	0.844737	0.858255
1460	Curcumin + N-acetyl cysteine + Thapsigargin	1.02733	1.03446	1.00833	1.02337			0.89108	0.839136	0.889474	0.87323
1461	Curcumin + N-acetyl cysteine + Torin 1	1.05298	1.0859	1.04583	1.06157			0.833792	0.839811	0.781579	0.818394
1462	Curcumin + N-acetyl cysteine + Torin 2	1.04192	1.06454	1.0125	1.03965			0.837962	0.827935	0.884211	0.850036
1463	Curcumin + N-acetyl cysteine + Trehalose	1.06408	1.04835	1.02708	1.04651			0.921714	0.831174	0.763684	0.838857
1464	Curcumin + N-acetyl cysteine + Urolithin A	1.05506	1.03677	1.06042	1.05075			0.912132	0.819838	0.87	0.867323
1465	Curcumin + N-acetyl cysteine + Verapamil	1.05067	1.06021	1.03333	1.04807			0.866505	0.837787	0.850526	0.851606
1466	Curcumin + N-acetyl cysteine + Zidovudine	1.03329	1.02502	1.00833	1.02222			0.821957	0.826316	0.852632	0.833635
1467	Curcumin + NMN + PQQ	1.03446	1.09696	1.0125	1.04797			0.904804	0.836977	0.862105	0.867962
1468	Curcumin + NMN + Rapamycin	1.04192	1.08104	1.05208	1.05835			0.856059	0.817139	0.882105	0.851768
1469	Curcumin + NMN + Resveratrol	1.03358	1.03817	1.02708	1.03294			0.876721	0.832119	0.768421	0.825753
1470	Curcumin + NMN + Rosiglitazone	1.04885	1.08771	1.01667	1.05108			0.825709	0.838866	0.891579	0.852051
1471	Curcumin + NMN + Semaglutide	1.27	1.165	1.28	1.23833			0.859096	0.832524	0.854737	0.848785
1472	Curcumin + NMN + Spermidine	1.02733	1.08983	1.04167	1.05294			0.861741	0.846019	0.879474	0.862411
1473	Curcumin + NMN + Spautin-1	1.05298	1.04835	1.01667	1.03933			0.825533	0.830769	0.860526	0.838943
1474	Curcumin + NMN + Simvastatin	1.04192	1.02502	1.01875	1.02856			0.822051	0.825236	0.882632	0.843306
1475	Curcumin + NMN + Thapsigargin	1.06408	1.06246	1.04792	1.05815			0.85305	0.836437	0.887895	0.859127
1476	Curcumin + NMN + Torin 1	1.05506	1.03446	1.02083	1.03678			0.87637	0.819568	0.890526	0.862155
1477	Curcumin + NMN + Torin 2	1.05067	1.07381	1.0125	1.04566			0.864953	0.835628	0.878947	0.859843
1478	Curcumin + NMN + Trehalose	1.03329	1.06454	1.02917	1.04233			0.853414	0.827395	0.769474	0.816761
1479	Curcumin + NMN + Urolithin A	1.03446	1.03654	1.00417	1.02506			0.914642	0.835088	0.843684	0.864471
1480	Curcumin + NMN + Verapamil	1.04192	1.1039	1.0125	1.05277			0.865749	0.823887	0.886316	0.85865
1481	Curcumin + NMN + Zidovudine	1.03358	1.03496	1.00417	1.02424			0.890499	0.824426	0.861053	0.858659
1482	Curcumin + PQQ + Rapamycin	1.04885	1.05529	1.02917	1.04444			0.901552	0.827665	0.860526	0.863248
1483	Curcumin + PQQ + Resveratrol	1.06737	1.02502	1.03542	1.0426			0.915101	0.831849	0.769474	0.838808
1484	Curcumin + PQQ + Rosiglitazone	1.02733	1.1039	1.02708	1.05277			0.883792	0.839811	0.869474	0.864359
1485	Curcumin + PQQ + Semaglutide	1.2	1.15	1.3	1.21667			0.884764	0.853036	0.885263	0.874354
1486	Curcumin + PQQ + Spermidine	1.04192	1.03775	1.03333	1.03767			0.850688	0.838731	0.874737	0.854719
1487	Curcumin + PQQ + Spautin-1	1.06408	1.10629	1.01458	1.06165			0.873063	0.827395	0.766842	0.822434
1488	Curcumin + PQQ + Simvastatin	1.05506	1.06737	1.01875	1.04706			0.835331	0.840216	0.885789	0.853779
1489	Curcumin + PQQ + Thapsigargin	1.05067	1.05067	1.04583	1.04906			0.841592	0.848313	0.776316	0.822074
1490	Curcumin + PQQ + Torin 1	1.03329	1.03937	1.02083	1.03117			0.897625	0.846289	0.889474	0.877796
1491	Curcumin + PQQ + Torin 2	1.03446	1.09002	1.00833	1.04427			0.883752	0.817949	0.856842	0.852848
1492	Curcumin + PQQ + Trehalose	1.04192	1.08306	1.01667	1.04722			0.826599	0.839001	0.764737	0.810112
1493	Curcumin + PQQ + Urolithin A	1.03358	1.05992	1.04792	1.04714			0.901795	0.834548	0.87	0.868781
1494	Curcumin + PQQ + Verapamil	1.04885	1.10483	1.0375	1.06373			0.833644	0.834548	0.847895	0.838695
1495	Curcumin + PQQ + Zidovudine	1.06737	1.01733	1.02083	1.03518			0.913185	0.839136	0.888421	0.880247
1496	Curcumin + Rapamycin + Resveratrol	1.02733	1.05025	1.02917	1.03558			0.899541	0.817274	0.765789	0.827535
1497	Curcumin + Rapamycin + Rosiglitazone	1.05298	1.01965	1.01875	1.03046			0.909528	0.828745	0.891053	0.876442
1498	Curcumin + Rapamycin + Semaglutide	1.115	1.1039	1.21	1.14297			0.849177	0.848043	0.88	0.859073
1499	Curcumin + Rapamycin + Spermidine	1.06408	1.07825	1.00833	1.05022			0.928691	0.852092	0.787368	0.85605
1500	Curcumin + Rapamycin + Spautin-1	1.05506	1.05992	1.00625	1.04041			0.913063	0.81552	0.85	0.859528
1501	Curcumin + Rapamycin + Simvastatin	1.05067	1.10483	1.02292	1.05947			0.920904	0.852227	0.853158	0.87543
1502	Curcumin + Rapamycin + Thapsigargin	1.03329	1.06246	1.00208	1.03261			0.882065	0.824157	0.875263	0.860495
1503	Curcumin + Rapamycin + Torin 1	1.03446	1.0201	1.00625	1.02027			0.87309	0.816329	0.857895	0.849105
1504	Curcumin + Rapamycin + Torin 2	1.04192	1.08983	1.02917	1.05364			0.910972	0.823077	0.787895	0.840648
1505	Curcumin + Rapamycin + Trehalose	1.03358	1.07431	1.02083	1.04291			0.90224	0.829825	0.882105	0.87139
1506	Curcumin + Rapamycin + Urolithin A	1.04885	1.05044	1.03125	1.04351			0.91139	0.846559	0.779474	0.845807
1507	Curcumin + Rapamycin + Verapamil	1.06737	1.03862	1.02292	1.04297			0.837706	0.842915	0.866842	0.849154
1508	Curcumin + Rapamycin + Zidovudine	1.02733	1.10413	1.03125	1.05424			0.834534	0.851147	0.872632	0.852771
1509	Curcumin + Resveratrol + Rosiglitazone	1.05298	1.0576	1.03333	1.04797			0.872092	0.84386	0.884211	0.866721
1510	Curcumin + Resveratrol + Semaglutide	1.215	1.15	1.17	1.17833			0.823387	0.834818	0.773684	0.81063
1511	Curcumin + Resveratrol + Spermidine	1.06408	1.03052	1.01875	1.03778			0.882389	0.820243	0.886316	0.862982
1512	Curcumin + Resveratrol + Spautin-1	1.05506	1.05048	1.05208	1.05254			0.821174	0.823752	0.718947	0.787958
1513	Curcumin + Resveratrol + Simvastatin	1.05067	1.10854	1.01458	1.05793			0.828286	0.822267	0.857368	0.835974
1514	Curcumin + Resveratrol + Thapsigargin	1.03329	1.0896	1.01875	1.04722			0.84614	0.819703	0.878421	0.848088
1515	Curcumin + Resveratrol + Torin 1	1.03446	1.03306	1.02292	1.03015			0.821957	0.826046	0.85	0.832668
1516	Curcumin + Resveratrol + Torin 2	1.04192	1.0715	1.03542	1.04961			0.905182	0.835493	0.886316	0.875664
1517	Curcumin + Resveratrol + Trehalose	1.03358	1.08377	1.04792	1.05509			0.900027	0.82726	0.766316	0.831201
1518	Curcumin + Resveratrol + Urolithin A	1.04885	1.06462	1.0375	1.05033			0.865358	0.853171	0.861053	0.859861
1519	Curcumin + Resveratrol + Verapamil	1.06737	1.04977	1.00625	1.04113			0.922186	0.84332	0.894211	0.886572
1520	Curcumin + Resveratrol + Zidovudine	1.02733	1.03677	1.00417	1.02276			0.836113	0.844265	0.874211	0.851529
1521	Curcumin + Rosiglitazone + Semaglutide	1.1	1.2	1.16	1.15333			0.903887	0.841835	0.861579	0.8691
1522	Curcumin + Rosiglitazone + Spermidine	1.04192	1.08104	1.04583	1.05626			0.883414	0.830769	0.881053	0.865079
1523	Curcumin + Rosiglitazone + Spautin-1	1.06408	1.05117	1.01875	1.04467			0.823023	0.840486	0.781579	0.815029
1524	Curcumin + Rosiglitazone + Simvastatin	1.05506	1.03192	1.02917	1.03872			0.922416	0.826586	0.854211	0.867737
1525	Curcumin + Rosiglitazone + Thapsigargin	1.05067	1.1014	1.02083	1.05763			0.857328	0.852632	0.775263	0.828408
1526	Curcumin + Rosiglitazone + Torin 1	1.03329	1.06223	1.04167	1.04573			0.904548	0.818893	0.877368	0.866937
1527	Curcumin + Rosiglitazone + Torin 2	1.03446	1.09002	1.03333	1.0526			0.886815	0.8278	0.852105	0.855574
1528	Curcumin + Rosiglitazone + Trehalose	1.04192	1.02617	1.04167	1.03658			0.854953	0.827935	0.891053	0.85798
1529	Curcumin + Rosiglitazone + Urolithin A	1.03358	1.08469	1.04583	1.0547			0.913617	0.82942	0.777368	0.840135
1530	Curcumin + Rosiglitazone + Verapamil	1.04885	1.05158	1.03333	1.04459			0.845628	0.849528	0.858947	0.851368
1531	Curcumin + Rosiglitazone + Zidovudine	1.06737	1.10275	1.01875	1.06296			0.924251	0.817139	0.885263	0.875551
1532	Curcumin + Semaglutide + Spermidine	1.215	1.07894	1.11	1.13465			0.919744	0.821323	0.85	0.863689
1533	Curcumin + Semaglutide + Spautin-1	1.15828	1.14299	1.14125	1.14751			0.825735	0.830094	0.886316	0.847382
1534	Curcumin + Semaglutide + Simvastatin	1.14611	1.20665	1.11604	1.15627			0.90359	0.837652	0.778421	0.839888
1535	Curcumin + Semaglutide + Thapsigargin	1.17049	1.14657	1.12292	1.14666			0.912901	0.852632	0.852632	0.872722
1536	Curcumin + Semaglutide + Torin 1	1.16057	1.19137	1.13208	1.16134			0.866856	0.832659	0.783684	0.827733
1537	Curcumin + Semaglutide + Torin 2	1.32	1.287	1.2375	1.2815			0.879042	0.820918	0.872105	0.857355
1538	Curcumin + Semaglutide + Trehalose	1.13662	1.21683	1.12292	1.15879			0.908596	0.834008	0.847895	0.8635
1539	Curcumin + Semaglutide + Urolithin A	1.1379	1.12752	1.13208	1.1325			0.852996	0.828205	0.880526	0.853909
1540	Curcumin + Semaglutide + Verapamil	1.14611	1.16774	1.14125	1.1517			0.86247	0.848718	0.891579	0.867589
1541	Curcumin + Semaglutide + Zidovudine	1.13694	1.20895	1.22375	1.18988			0.902308	0.851012	0.856842	0.870054
1542	Curcumin + Spermidine + Spautin-1	1.04885	1.0576	1.025	1.04382			0.922713	0.825776	0.764737	0.837742
1543	Curcumin + Spermidine + Simvastatin	1.06737	1.08771	1.04583	1.06697			0.891323	0.825641	0.87	0.862321
1544	Curcumin + Spermidine + Thapsigargin	1.02733	1.03608	1.05625	1.03989			0.823428	0.821592	0.88	0.841673
1545	Curcumin + Spermidine + Torin 1	1.05298	1.05973	1.00417	1.03896			0.923738	0.823752	0.886316	0.877935
1546	Curcumin + Spermidine + Torin 2	1.04192	1.02108	1.09583	1.05294			0.903549	0.840621	0.782105	0.842092
1547	Curcumin + Spermidine + Trehalose	1.06408	1.0921	1.02917	1.06178			0.921484	0.835762	0.888947	0.882065
1548	Curcumin + Spermidine + Urolithin A	1.05506	1.10629	0.96875	1.04337			0.885668	0.831039	0.856842	0.85785
1549	Curcumin + Spermidine + Verapamil	1.05067	1.05048	1.03333	1.04483			0.826275	0.846424	0.880526	0.851075
1550	Curcumin + Spermidine + Zidovudine	1.03329	1.08169	1.10417	1.07305			0.831795	0.82969	0.764737	0.80874
1551	Curcumin + Spautin-1 + Simvastatin	1.03446	1.0315	1.00208	1.02268			0.882402	0.851282	0.891579	0.875088
1552	Curcumin + Spautin-1 + Thapsigargin	1.04192	1.05529	1.02708	1.04143			0.853023	0.816194	0.850526	0.839915
1553	Curcumin + Spautin-1 + Torin 1	1.03358	1.02502	1.02917	1.02926			0.923927	0.832928	0.877895	0.87825
1554	Curcumin + Spautin-1 + Torin 2	1.04885	1.08817	0.975	1.03734			0.869352	0.819838	0.765263	0.818151
1555	Curcumin + Spautin-1 + Trehalose	1.06737	1.06435	1.0875	1.07308			0.8961	0.840891	0.861579	0.86619
1556	Curcumin + Spautin-1 + Urolithin A	1.02733	1.03052	0.972917	1.01026			0.912767	0.851417	0.886316	0.8835
1557	Curcumin + Spautin-1 + Verapamil	1.05298	1.08283	1.00208	1.04597			0.871471	0.850607	0.787895	0.836658
1558	Curcumin + Spautin-1 + Zidovudine	1.04192	1.02502	1.06667	1.04453			0.875924	0.84305	0.856842	0.858605
1559	Curcumin + Simvastatin + Thapsigargin	1.06408	1.08469	0.983333	1.04403			0.930067	0.816464	0.881053	0.875861
1560	Curcumin + Simvastatin + Torin 1	1.05506	1.06131	1.01458	1.04365			0.914332	0.836302	0.890526	0.880387
1561	Curcumin + Simvastatin + Torin 2	1.05067	1.09002	1.01875	1.05315			0.851228	0.833738	0.774211	0.819726
1562	Curcumin + Simvastatin + Trehalose	1.03329	1.08306	1.00417	1.04017			0.883765	0.814575	0.874211	0.857517
1563	Curcumin + Simvastatin + Urolithin A	1.03446	1.03885	0.970833	1.01472			0.865951	0.817409	0.890526	0.857962
1564	Curcumin + Simvastatin + Verapamil	1.04192	1.07242	1.06458	1.05964			0.845897	0.833873	0.764737	0.814836
1565	Curcumin + Simvastatin + Zidovudine	1.03358	1.02658	1.01042	1.02353			0.910351	0.816464	0.85	0.858938
1566	Curcumin + Thapsigargin + Torin 1	1.04885	1.09696	1.07083	1.07222			0.820013	0.817274	0.882632	0.839973
1567	Curcumin + Thapsigargin + Torin 2	1.06737	1.06454	1.01458	1.04883			0.830351	0.840891	0.782105	0.817782
1568	Curcumin + Thapsigargin + Trehalose	1.02733	1.01942	1.12708	1.05794			0.909541	0.82969	0.892105	0.877112
1569	Curcumin + Thapsigargin + Urolithin A	1.05298	1.09002	1.11458	1.08586			0.867395	0.832119	0.881053	0.860189
1570	Curcumin + Thapsigargin + Verapamil	1.04192	1.03727	1.06667	1.04862			0.903185	0.821188	0.881053	0.868475
1571	Curcumin + Thapsigargin + Zidovudine	1.06408	1.10552	1.01875	1.06278			0.862254	0.821592	0.861579	0.848475
1572	Curcumin + Torin 1 + Torin 2	1.05506	1.05117	1.03958	1.0486			0.881876	0.848178	0.852105	0.86072
1573	Curcumin + Torin 1 + Trehalose	1.05067	1.02502	1.0875	1.0544			0.902227	0.844669	0.858421	0.868439
1574	Curcumin + Torin 1 + Urolithin A	1.03329	1.07431	1.0625	1.0567			0.921161	0.821997	0.865789	0.869649
1575	Curcumin + Torin 1 + Verapamil	1.03446	1.02617	0.9625	1.00771			0.898205	0.826316	0.881579	0.8687
1576	Curcumin + Torin 1 + Zidovudine	1.04192	1.06919	1.12083	1.07731			0.84552	0.839676	0.781053	0.822083
1577	Curcumin + Torin 2 + Trehalose	1.03358	1.05067	1.05	1.04475			0.826532	0.843995	0.851053	0.840526
1578	Curcumin + Torin 2 + Urolithin A	1.04885	1.08329	1.04583	1.05933			0.892659	0.816329	0.890526	0.866505
1579	Curcumin + Torin 2 + Verapamil	1.06737	1.03469	1.01875	1.04027			0.848259	0.819973	0.879474	0.849235
1580	Curcumin + Torin 2 + Zidovudine	1.02733	1.10675	0.9625	1.03219			0.824953	0.82942	0.776316	0.810229
1581	Curcumin + Trehalose + Urolithin A	1.05298	1.04325	1.12292	1.07305			0.874615	0.851417	0.886316	0.870783
1582	Curcumin + Trehalose + Verapamil	1.04192	1.08056	1.07708	1.06652			0.829609	0.825776	0.852632	0.836005
1583	Curcumin + Trehalose + Zidovudine	1.06408	1.05067	0.979167	1.03131			0.854224	0.850877	0.86	0.855034
1584	Curcumin + Urolithin A + Verapamil	1.05506	1.03908	1.10833	1.06749			0.852132	0.852497	0.874211	0.859613
1585	Curcumin + Urolithin A + Zidovudine	1.05067	1.06021	1.00833	1.03974			0.831201	0.822807	0.88	0.844669
1586	Curcumin + Verapamil + Zidovudine	1.03329	1.02681	0.997917	1.01934			0.929811	0.847099	0.872632	0.88318
1587	Dapagliflozin + Epitalon + Hydralazine	1.03446	1.1039	1.125	1.08778			0.907476	0.824022	0.774211	0.835236
1588	Dapagliflozin + Epitalon + Melatonin	1.04192	1.06737	1.03958	1.04963			0.928839	0.851822	0.881053	0.887238
1589	Dapagliflozin + Epitalon + Metformin	1.03358	1.03937	1.10208	1.05835			0.91135	0.822132	0.85	0.861161
1590	Dapagliflozin + Epitalon + MitoTEMPO	1.04885	1.05737	0.964583	1.0236			0.830526	0.820243	0.881053	0.843941
1591	Dapagliflozin + Epitalon + N-acetyl cysteine	1.06737	1.10552	1.10833	1.09374			0.867665	0.821997	0.775789	0.821817
1592	Dapagliflozin + Epitalon + NMN	1.02733	1.03677	0.989583	1.0179			0.923252	0.836707	0.875263	0.878408
1593	Dapagliflozin + Epitalon + PQQ	1.05298	1.09052	0.975	1.0395			0.840499	0.830634	0.851579	0.840904
1594	Dapagliflozin + Epitalon + Rapamycin	1.04192	1.06662	0.966667	1.02507			0.914669	0.851687	0.881579	0.882645
1595	Dapagliflozin + Epitalon + Resveratrol	1.06408	1.02219	1.01875	1.03501			0.850297	0.838866	0.878947	0.856037
1596	Dapagliflozin + Epitalon + Rosiglitazone	1.05506	1.1014	0.972917	1.04312			0.919784	0.848043	0.852632	0.873486
1597	Dapagliflozin + Epitalon + Semaglutide	1.2	1.15	1.12083	1.15694			0.924184	0.836707	0.879474	0.880121
1598	Dapagliflozin + Epitalon + Spermidine	1.03329	1.03567	0.966667	1.01188			0.895709	0.841565	0.870526	0.869267
1599	Dapagliflozin + Epitalon + Spautin-1	1.03446	1.10442	1.09583	1.07824			0.886734	0.822672	0.880526	0.863311
1600	Dapagliflozin + Epitalon + Simvastatin	1.04192	1.02571	0.972917	1.01351			0.864939	0.825371	0.862105	0.850805
1601	Dapagliflozin + Epitalon + Thapsigargin	1.03358	1.05067	1.0125	1.03225			0.880945	0.833603	0.880526	0.865025
1602	Dapagliflozin + Epitalon + Torin 1	1.04885	1.1039	1.02917	1.06064			0.916748	0.832254	0.774211	0.841071
1603	Dapagliflozin + Epitalon + Torin 2	1.06737	1.03567	1.01667	1.0399			0.868812	0.847773	0.878421	0.865002
1604	Dapagliflozin + Epitalon + Trehalose	1.02733	1.08169	1.1	1.06967			0.826869	0.824966	0.875263	0.842366
1605	Dapagliflozin + Epitalon + Urolithin A	1.05298	1.05529	1.10417	1.07081			0.852969	0.82861	0.861053	0.847544
1606	Dapagliflozin + Epitalon + Verapamil	1.04192	1.0201	0.983333	1.01512			0.86691	0.841161	0.872105	0.860058
1607	Dapagliflozin + Epitalon + Zidovudine	1.06408	1.0576	1.0625	1.0614			0.822564	0.851822	0.774211	0.816199
1608	Dapagliflozin + Hydralazine + Melatonin	1.05506	1.1039	1.07083	1.0766			0.84108	0.817949	0.867368	0.842132
1609	Dapagliflozin + Hydralazine + Metformin	1.05067	1.04423	1.02708	1.04066			0.82143	0.822807	0.878421	0.840886
1610	Dapagliflozin + Hydralazine + MitoTEMPO	1.03329	1.02502	1.12083	1.05972			0.834912	0.821323	0.847368	0.834534
1611	Dapagliflozin + Hydralazine + N-acetyl cysteine	1.08654	1.0715	1.10833	1.08879			0.89641	0.81552	0.882105	0.864678
1612	Dapagliflozin + Hydralazine + NMN	1.03215	1.03933	0.970833	1.0141			0.830054	0.820648	0.853158	0.83462
1613	Dapagliflozin + Hydralazine + PQQ	1.10552	1.08104	1.07917	1.08858			0.904143	0.826316	0.876316	0.868925
1614	Dapagliflozin + Hydralazine + Rapamycin	1.06506	1.02617	0.966667	1.0193			0.865547	0.838462	0.773158	0.825722
1615	Dapagliflozin + Hydralazine + Resveratrol	1.0234	1.10552	1.1125	1.08047			0.902713	0.842375	0.875263	0.87345
1616	Dapagliflozin + Hydralazine + Rosiglitazone	1.11367	1.0581	0.960417	1.04406			0.822038	0.818084	0.860526	0.833549
1617	Dapagliflozin + Hydralazine + Semaglutide	1.2	1.171	1.1565	1.17583			0.825479	0.843725	0.872632	0.847278
1618	Dapagliflozin + Hydralazine + Spermidine	1.05506	1.02867	1.0625	1.04874			0.912928	0.845344	0.85	0.869424
1619	Dapagliflozin + Hydralazine + Spautin-1	1.12496	1.09002	1.12917	1.11472			0.930432	0.835358	0.874211	0.88
1620	Dapagliflozin + Hydralazine + Simvastatin	1.04654	1.04233	1.05625	1.04837			0.872915	0.822942	0.878947	0.858268
1621	Dapagliflozin + Hydralazine + Thapsigargin	1.07844	1.0201	0.977083	1.02521			0.837045	0.840756	0.856842	0.844881
1622	Dapagliflozin + Hydralazine + Torin 1	1.02131	1.06692	0.995833	1.02802			0.865277	0.834008	0.881053	0.860112
1623	Dapagliflozin + Hydralazine + Torin 2	1.05529	1.03446	1.11667	1.06881			0.853968	0.817679	0.874211	0.848619
1624	Dapagliflozin + Hydralazine + Trehalose	1.12271	1.0859	1.06875	1.09245			0.855857	0.818084	0.858421	0.844121
1625	Dapagliflozin + Hydralazine + Urolithin A	1.04215	1.06454	1.08125	1.06265			0.877476	0.821457	0.880526	0.85982
1626	Dapagliflozin + Hydralazine + Verapamil	1.03933	1.04835	1.04375	1.04381			0.924791	0.834413	0.882632	0.880612
1627	Dapagliflozin + Hydralazine + Zidovudine	1.09233	1.03677	0.966667	1.03192			0.909771	0.829015	0.853684	0.864157
1628	Dapagliflozin + Melatonin + Metformin	1.03215	1.06021	1.1	1.06412			0.87224	0.848853	0.863158	0.861417
1629	Dapagliflozin + Melatonin + MitoTEMPO	1.1201	1.02502	1.00417	1.04976			0.917463	0.850067	0.88	0.88251
1630	Dapagliflozin + Melatonin + N-acetyl cysteine	1.08104	1.09696	1.08542	1.08781			0.904076	0.833333	0.872105	0.869838
1631	Dapagliflozin + Melatonin + NMN	1.04025	1.08104	1.02708	1.04946			0.827341	0.840756	0.850526	0.839541
1632	Dapagliflozin + Melatonin + PQQ	1.1039	1.03817	1.09792	1.07999			0.832443	0.833333	0.881053	0.848943
1633	Dapagliflozin + Melatonin + Rapamycin	1.13169	1.08771	1.11458	1.11133			0.858529	0.848853	0.880526	0.862636
1634	Dapagliflozin + Melatonin + Resveratrol	1.05529	1.04325	0.9875	1.02868			0.901498	0.830229	0.878421	0.870049
1635	Dapagliflozin + Melatonin + Rosiglitazone	1.09927	1.08983	0.99375	1.06095			0.856356	0.818489	0.866842	0.847229
1636	Dapagliflozin + Melatonin + Semaglutide	1.165	1.1605	1.2055	1.177			0.833252	0.851957	0.877895	0.854368
1637	Dapagliflozin + Melatonin + Spermidine	1.08306	1.02502	1.07708	1.06172			0.844966	0.852227	0.858421	0.851871
1638	Dapagliflozin + Melatonin + Spautin-1	1.07381	1.06246	1.13125	1.08917			0.929636	0.846424	0.863684	0.879915
1639	Dapagliflozin + Melatonin + Simvastatin	1.08544	1.03446	0.985417	1.0351			0.825628	0.816059	0.879474	0.840387
1640	Dapagliflozin + Melatonin + Thapsigargin	1.1201	1.07381	1.09167	1.09519			0.855614	0.848043	0.849474	0.851044
1641	Dapagliflozin + Melatonin + Torin 1	1.06454	1.06454	1.09167	1.07358			0.884872	0.830364	0.877895	0.864377
1642	Dapagliflozin + Melatonin + Torin 2	1.10927	1.03654	1.05625	1.06735			0.893482	0.825506	0.881053	0.86668
1643	Dapagliflozin + Melatonin + Trehalose	1.044	1.1039	1.02708	1.05833			0.84726	0.830094	0.862105	0.846487
1644	Dapagliflozin + Melatonin + Urolithin A	1.09696	1.03496	1.06667	1.06619			0.91386	0.848853	0.872632	0.878448
1645	Dapagliflozin + Melatonin + Verapamil	1.072	1.05529	1.00417	1.04382			0.831107	0.823347	0.881579	0.845344
1646	Dapagliflozin + Melatonin + Zidovudine	1.08983	1.02502	1.025	1.04662			0.830432	0.839136	0.862105	0.843891
1647	Dapagliflozin + Metformin + MitoTEMPO	1.0576	1.1039	1.08542	1.08231			0.897692	0.824291	0.853158	0.858381
1648	Dapagliflozin + Metformin + N-acetyl cysteine	1.07381	1.08056	1.00208	1.05215			0.867395	0.816329	0.871053	0.851592
1649	Dapagliflozin + Metformin + NMN	1.03215	1.03775	1.0125	1.02747			0.900621	0.84386	0.880526	0.875002
1650	Dapagliflozin + Metformin + PQQ	1.05529	1.10629	1.08125	1.08094			0.908408	0.831984	0.847368	0.862587
1651	Dapagliflozin + Metformin + Rapamycin	1.03933	1.06737	1.07083	1.05918			0.826383	0.82969	0.861053	0.839042
1652	Dapagliflozin + Metformin + Resveratrol	1.09233	1.05067	1.10833	1.08378			0.874588	0.831309	0.880526	0.862141
1653	Dapagliflozin + Metformin + Rosiglitazone	1.03215	1.03937	1.04375	1.03842			0.917355	0.826586	0.875263	0.873068
1654	Dapagliflozin + Metformin + Semaglutide	1.1201	1.09002	1.075	1.09504			0.839096	0.840081	0.871053	0.850076
1655	Dapagliflozin + Metformin + Spermidine	1.08104	1.08306	1.1	1.08803			0.918327	0.834278	0.879474	0.877359
1656	Dapagliflozin + Metformin + Spautin-1	1.04025	1.05992	1.02083	1.04033			0.912848	0.832928	0.866316	0.870697
1657	Dapagliflozin + Metformin + Simvastatin	1.1039	1.10483	0.9875	1.06541			0.903036	0.840891	0.874211	0.872713
1658	Dapagliflozin + Metformin + Thapsigargin	1.13169	1.01733	1.12292	1.09065			0.83807	0.836437	0.876842	0.85045
1659	Dapagliflozin + Metformin + Torin 1	1.05529	1.05025	1.04167	1.04907			0.838745	0.821188	0.854211	0.838048
1660	Dapagliflozin + Metformin + Torin 2	1.09927	1.01965	0.964583	1.02783			0.855924	0.837247	0.861579	0.851583
1661	Dapagliflozin + Metformin + Trehalose	1.02062	1.1039	0.975	1.03317			0.888839	0.847773	0.873684	0.870099
1662	Dapagliflozin + Metformin + Urolithin A	1.08306	1.07825	1.08542	1.08224			0.8222	0.822537	0.871053	0.838596
1663	Dapagliflozin + Metformin + Verapamil	1.07381	1.05992	1.00625	1.04666			0.827463	0.819973	0.880526	0.842654
1664	Dapagliflozin + Metformin + Zidovudine	1.08544	1.10483	1.06875	1.08634			0.870594	0.821323	0.867368	0.853095
1665	Dapagliflozin + MitoTEMPO + N-acetyl cysteine	1.1201	1.06246	0.977083	1.05322			0.875655	0.844534	0.881053	0.867081
1666	Dapagliflozin + MitoTEMPO + NMN	1.06454	1.0201	1.07917	1.0546			0.87776	0.845209	0.881579	0.868183
1667	Dapagliflozin + MitoTEMPO + PQQ	1.10927	1.08983	0.99375	1.06428			0.876829	0.823212	0.851053	0.850364
1668	Dapagliflozin + MitoTEMPO + Rapamycin	1.044	1.07431	1.07292	1.06374			0.846896	0.848718	0.865789	0.853801
1669	Dapagliflozin + MitoTEMPO + Resveratrol	1.09696	1.05044	1.1	1.08247			0.897962	0.831309	0.856842	0.862038
1670	Dapagliflozin + MitoTEMPO + Rosiglitazone	1.072	1.03862	0.997917	1.03618			0.895735	0.848853	0.874211	0.872933
1671	Dapagliflozin + MitoTEMPO + Semaglutide	1.17	1.10413	1.22	1.16471			0.896167	0.824426	0.881053	0.867215
1672	Dapagliflozin + MitoTEMPO + Spermidine	1.0576	1.0576	1	1.0384			0.823428	0.84251	0.872105	0.846014
1673	Dapagliflozin + MitoTEMPO + Spautin-1	1.07381	1.08056	1.05417	1.06951			0.865668	0.852767	0.881053	0.866496
1674	Dapagliflozin + MitoTEMPO + Simvastatin	1.03215	1.03052	0.970833	1.01117			0.866883	0.84251	0.87	0.859798
1675	Dapagliflozin + MitoTEMPO + Thapsigargin	1.05529	1.05048	1.01042	1.03873			0.841592	0.834008	0.881053	0.852218
1676	Dapagliflozin + MitoTEMPO + Torin 1	1.03933	1.10854	1.07708	1.07499			0.834993	0.837652	0.863158	0.845268
1677	Dapagliflozin + MitoTEMPO + Torin 2	1.09233	1.0896	1.03125	1.07106			0.920972	0.824831	0.881579	0.875794
1678	Dapagliflozin + MitoTEMPO + Trehalose	1.03215	1.03306	1.04792	1.03771			0.87834	0.839406	0.864211	0.860652
1679	Dapagliflozin + MitoTEMPO + Urolithin A	1.1201	1.0715	1.10417	1.09859			0.834642	0.819163	0.848421	0.834076
1680	Dapagliflozin + MitoTEMPO + Verapamil	1.08104	1.08377	1.00208	1.05563			0.854534	0.839946	0.880526	0.858336
1681	Dapagliflozin + MitoTEMPO + Zidovudine	1.04025	1.06462	1.11042	1.07176			0.922213	0.81525	0.882105	0.873189
1682	Dapagliflozin + N-acetyl cysteine + NMN	1.1039	1.04977	1.09375	1.08247			0.886154	0.815789	0.856842	0.852928
1683	Dapagliflozin + N-acetyl cysteine + PQQ	1.13169	1.03677	1.00208	1.05685			0.824926	0.831579	0.878947	0.845151
1684	Dapagliflozin + N-acetyl cysteine + Rapamycin	1.05529	1.09927	1.05625	1.07027			0.896842	0.84332	0.872632	0.870931
1685	Dapagliflozin + N-acetyl cysteine + Resveratrol	1.09927	1.08104	1.06667	1.08233			0.879298	0.819838	0.874211	0.857782
1686	Dapagliflozin + N-acetyl cysteine + Rosiglitazone	1.02062	1.05117	1.04583	1.03921			0.917665	0.840216	0.881053	0.879645
1687	Dapagliflozin + N-acetyl cysteine + Semaglutide	1.17	1.205	1.167	1.18067			0.887557	0.841026	0.851053	0.859879
1688	Dapagliflozin + N-acetyl cysteine + Spermidine	1.07381	1.1014	1.0125	1.06257			0.893009	0.827935	0.879474	0.866806
1689	Dapagliflozin + N-acetyl cysteine + Spautin-1	1.08544	1.06223	1.00208	1.04992			0.885884	0.835493	0.862632	0.861336
1690	Dapagliflozin + N-acetyl cysteine + Simvastatin	1.1201	1.09002	1.03125	1.08046			0.910985	0.822267	0.878421	0.870558
1691	Dapagliflozin + N-acetyl cysteine + Thapsigargin	1.06454	1.02617	1.06458	1.05176			0.837395	0.833873	0.871053	0.84744
1692	Dapagliflozin + N-acetyl cysteine + Torin 1	1.10927	1.08469	1.07083	1.08826			0.845425	0.847773	0.881053	0.858084
1693	Dapagliflozin + N-acetyl cysteine + Torin 2	1.044	1.05158	1.04167	1.04575			0.896599	0.819568	0.850526	0.855565
1694	Dapagliflozin + N-acetyl cysteine + Trehalose	1.09696	1.10275	1.04792	1.08254			0.925182	0.830229	0.88	0.878471
1695	Dapagliflozin + N-acetyl cysteine + Urolithin A	1.072	1.07894	1	1.05031			0.921754	0.824426	0.868947	0.871709
1696	Dapagliflozin + N-acetyl cysteine + Verapamil	1.08983	1.03908	0.972917	1.03394			0.886086	0.831309	0.875263	0.86422
1697	Dapagliflozin + N-acetyl cysteine + Zidovudine	1.0576	1.09696	1.05	1.06819			0.847179	0.820918	0.881579	0.849892
1698	Dapagliflozin + NMN + PQQ	1.07381	1.04233	1.00833	1.04149			0.877166	0.839136	0.858421	0.858241
1699	Dapagliflozin + NMN + Rapamycin	1.03215	1.08306	1.03958	1.0516			0.83332	0.82861	0.881053	0.847661
1700	Dapagliflozin + NMN + Resveratrol	1.05529	1.0715	0.979167	1.03532			0.854723	0.819973	0.872105	0.848934
1701	Dapagliflozin + NMN + Rosiglitazone	1.03933	1.10621	1.0375	1.06101			0.824251	0.8417	0.857368	0.841107
1702	Dapagliflozin + NMN + Semaglutide	1.17	1.215	1.22	1.20167			0.843306	0.84278	0.876316	0.854134
1703	Dapagliflozin + NMN + Spermidine	1.03215	1.06158	1.09792	1.06388			0.86417	0.835762	0.869474	0.856469
1704	Dapagliflozin + NMN + Spautin-1	1.1201	1.09904	1.06667	1.09527			0.863927	0.830904	0.860526	0.851786
1705	Dapagliflozin + NMN + Simvastatin	1.08104	1.0576	1.01667	1.05177			0.895088	0.82942	0.881053	0.86852
1706	Dapagliflozin + NMN + Thapsigargin	1.04025	1.08771	1.06875	1.06557			0.913131	0.835088	0.847895	0.865371
1707	Dapagliflozin + NMN + Torin 1	1.1039	1.03608	1.07292	1.07097			0.890594	0.849393	0.878947	0.872978
1708	Dapagliflozin + NMN + Torin 2	1.13169	1.05973	0.99375	1.06172			0.883738	0.816194	0.870526	0.85682
1709	Dapagliflozin + NMN + Trehalose	1.05529	1.02108	1.02083	1.0324			0.834521	0.821862	0.880526	0.845637
1710	Dapagliflozin + NMN + Urolithin A	1.09927	1.0921	1.11875	1.10337			0.845547	0.837247	0.864211	0.849001
1711	Dapagliflozin + NMN + Verapamil	1.02062	1.10629	0.997917	1.04161			0.873117	0.82888	0.882105	0.861368
1712	Dapagliflozin + NMN + Zidovudine	1.08306	1.05048	1.11042	1.08132			0.91888	0.831039	0.850526	0.866815
1713	Dapagliflozin + PQQ + Rapamycin	1.07381	1.08169	1.07083	1.07544			0.821417	0.850067	0.872632	0.848039
1714	Dapagliflozin + PQQ + Resveratrol	1.08544	1.0315	1.05625	1.05773			0.899892	0.830769	0.881053	0.870571
1715	Dapagliflozin + PQQ + Rosiglitazone	1.1201	1.05529	1.05208	1.07583			0.89996	0.844669	0.880526	0.875052
1716	Dapagliflozin + PQQ + Semaglutide	1.1	1.16	1.1065	1.12217			0.869217	0.84386	0.852632	0.855236
1717	Dapagliflozin + PQQ + Spermidine	1.10927	1.08817	0.989583	1.06234			0.823738	0.833603	0.866316	0.841219
1718	Dapagliflozin + PQQ + Spautin-1	1.044	1.06435	1.05417	1.05417			0.852686	0.827665	0.875789	0.852047
1719	Dapagliflozin + PQQ + Simvastatin	1.09696	1.03052	0.979167	1.03555			0.843495	0.852092	0.882632	0.859406
1720	Dapagliflozin + PQQ + Thapsigargin	1.072	1.08283	1.08125	1.07869			0.916005	0.839406	0.862105	0.872506
1721	Dapagliflozin + PQQ + Torin 1	1.08983	1.02502	1.04792	1.05426			0.900202	0.839271	0.872105	0.870526
1722	Dapagliflozin + PQQ + Torin 2	1.0576	1.08469	0.997917	1.04674			0.82641	0.851822	0.874737	0.85099
1723	Dapagliflozin + PQQ + Trehalose	1.07381	1.06131	1.00417	1.04643			0.902051	0.834143	0.882105	0.872767
1724	Dapagliflozin + PQQ + Urolithin A	1.03215	1.09002	1.03542	1.05253			0.839352	0.847908	0.853158	0.846806
1725	Dapagliflozin + PQQ + Verapamil	1.05529	1.08306	1.0625	1.06695			0.828354	0.824696	0.866316	0.839789
1726	Dapagliflozin + PQQ + Zidovudine	1.03933	1.03885	1.08958	1.05592			0.889393	0.846154	0.881053	0.8722
1727	Dapagliflozin + Rapamycin + Resveratrol	1.09233	1.07242	1.09792	1.08756			0.905358	0.84251	0.850526	0.866131
1728	Dapagliflozin + Rapamycin + Rosiglitazone	1.03215	1.02658	0.99375	1.01749			0.836694	0.845074	0.879474	0.853747
1729	Dapagliflozin + Rapamycin + Semaglutide	1.1201	1.09696	1.0625	1.09319			0.863927	0.834143	0.866316	0.854795
1730	Dapagliflozin + Rapamycin + Spermidine	1.08104	1.06454	1.05417	1.06658			0.88336	0.833063	0.880526	0.86565
1731	Dapagliflozin + Rapamycin + Spautin-1	1.04025	1.01942	0.983333	1.01433			0.825398	0.846154	0.880526	0.850693
1732	Dapagliflozin + Rapamycin + Simvastatin	1.1039	1.09002	1.02917	1.07436			0.904291	0.821997	0.875263	0.867184
1733	Dapagliflozin + Rapamycin + Thapsigargin	1.13169	1.03727	1	1.05632			0.872821	0.830364	0.847368	0.850184
1734	Dapagliflozin + Rapamycin + Torin 1	1.05529	1.10552	1.04583	1.06888			0.92444	0.8417	0.876316	0.880819
1735	Dapagliflozin + Rapamycin + Torin 2	1.09927	1.05117	1.03542	1.06195			0.823468	0.84251	0.874737	0.846905
1736	Dapagliflozin + Rapamycin + Trehalose	1.02062	1.02502	1.10417	1.04994			0.853428	0.816869	0.852632	0.840976
1737	Dapagliflozin + Rapamycin + Urolithin A	1.08306	1.07431	0.972917	1.04343			0.863941	0.84197	0.881053	0.862321
1738	Dapagliflozin + Rapamycin + Verapamil	1.07381	1.02617	1.05417	1.05138			0.899852	0.836707	0.870526	0.869028
1739	Dapagliflozin + Rapamycin + Zidovudine	1.08544	1.06919	1.05625	1.07029			0.917638	0.834413	0.882632	0.878228
1740	Dapagliflozin + Resveratrol + Rosiglitazone	1.1201	1.05067	0.985417	1.05206			0.831053	0.824291	0.860526	0.838623
1741	Dapagliflozin + Resveratrol + Semaglutide	1.06454	1.1605	1.1555	1.12685			0.830121	0.828745	0.875263	0.84471
1742	Dapagliflozin + Resveratrol + Spermidine	1.10927	1.03469	1.06458	1.06951			0.914184	0.836572	0.88	0.876919
1743	Dapagliflozin + Resveratrol + Spautin-1	1.044	1.10675	1.04167	1.06414			0.90448	0.822672	0.881053	0.869402
1744	Dapagliflozin + Resveratrol + Simvastatin	1.09696	1.04325	1.0625	1.06757			0.85834	0.823347	0.875789	0.852492
1745	Dapagliflozin + Resveratrol + Thapsigargin	1.072	1.08056	0.966667	1.03974			0.888084	0.831174	0.875263	0.86484
1746	Dapagliflozin + Resveratrol + Torin 1	1.08983	1.05067	1.08958	1.07669			0.824076	0.815789	0.864211	0.834692
1747	Dapagliflozin + Resveratrol + Torin 2	1.0576	1.03908	1.0625	1.05306			0.871039	0.840081	0.861579	0.857566
1748	Dapagliflozin + Resveratrol + Trehalose	1.07381	1.06021	0.99375	1.04259			0.885709	0.82753	0.880526	0.864588
1749	Dapagliflozin + Resveratrol + Urolithin A	1.03215	1.02681	1.03125	1.03007			0.883779	0.852497	0.851053	0.862443
1750	Dapagliflozin + Resveratrol + Verapamil	1.05529	1.1039	1.07083	1.07667			0.894804	0.832794	0.881053	0.86955
1751	Dapagliflozin + Resveratrol + Zidovudine	1.03933	1.06737	1.00833	1.03835			0.834966	0.835897	0.877895	0.849586
1752	Dapagliflozin + Rosiglitazone + Semaglutide	1.065	1.11	1.1215	1.09883			0.86664	0.818084	0.85	0.844908
1753	Dapagliflozin + Rosiglitazone + Spermidine	1.03215	1.05737	0.995833	1.02845			0.837692	0.838327	0.881053	0.852357
1754	Dapagliflozin + Rosiglitazone + Spautin-1	1.1201	1.10552	1.01458	1.08007			0.822874	0.84359	0.851053	0.839172
1755	Dapagliflozin + Rosiglitazone + Simvastatin	1.08104	1.03677	0.979167	1.03233			0.84865	0.820918	0.856842	0.842137
1756	Dapagliflozin + Rosiglitazone + Thapsigargin	1.04025	1.09052	0.98125	1.03734			0.842753	0.849798	0.878421	0.856991
1757	Dapagliflozin + Rosiglitazone + Torin 1	1.1039	1.06662	1.08542	1.08531			0.855223	0.832794	0.865789	0.851269
1758	Dapagliflozin + Rosiglitazone + Torin 2	1.13169	1.02219	1.075	1.07629			0.877746	0.851282	0.880526	0.869852
1759	Dapagliflozin + Rosiglitazone + Trehalose	1.05529	1.1014	1.03125	1.06265			0.858745	0.823077	0.881579	0.854467
1760	Dapagliflozin + Rosiglitazone + Urolithin A	1.09927	1.08104	1.06458	1.08163			0.87498	0.824157	0.875263	0.858133
1761	Dapagliflozin + Rosiglitazone + Verapamil	1.02062	1.03567	1.10625	1.05418			0.859231	0.824426	0.874737	0.852798
1762	Dapagliflozin + Rosiglitazone + Zidovudine	1.08306	1.10442	0.985417	1.05763			0.928219	0.831309	0.881053	0.880193
1763	Dapagliflozin + Semaglutide + Spermidine	1.07381	1.1105	1.06042	1.08158			0.897557	0.827935	0.881053	0.868848
1764	Dapagliflozin + Semaglutide + Spautin-1	1.08544	1.05067	1.01042	1.04884			0.910567	0.847773	0.870526	0.876289
1765	Dapagliflozin + Semaglutide + Simvastatin	1.1201	1.1039	1.01667	1.08022			0.908961	0.834953	0.857368	0.867094
1766	Dapagliflozin + Semaglutide + Thapsigargin	1.06454	1.03567	1.07292	1.05771			0.830729	0.849528	0.876316	0.852191
1767	Dapagliflozin + Semaglutide + Torin 1	1.10927	1.165	1.157	1.14376			0.920742	0.840216	0.878421	0.879793
1768	Dapagliflozin + Semaglutide + Torin 2	1.044	1.05529	0.985417	1.02824			0.888853	0.837787	0.868947	0.865196
1769	Dapagliflozin + Semaglutide + Trehalose	1.205	1.12	1.10208	1.14236			0.894265	0.836302	0.881053	0.87054
1770	Dapagliflozin + Semaglutide + Urolithin A	1.1705	1.19	1.094	1.1515			0.911457	0.834413	0.866316	0.870729
1771	Dapagliflozin + Semaglutide + Verapamil	1.08983	1.1039	1.10833	1.10069			0.830999	0.815924	0.879474	0.842132
1772	Dapagliflozin + Semaglutide + Zidovudine	1.0576	1.04423	1.08542	1.06242			0.916356	0.851957	0.858421	0.875578
1773	Dapagliflozin + Spermidine + Spautin-1	1.07381	1.02502	1.07083	1.05656			0.835371	0.823887	0.881579	0.846946
1774	Dapagliflozin + Spermidine + Simvastatin	1.03215	1.0715	0.997917	1.03385			0.85502	0.836977	0.881053	0.857683
1775	Dapagliflozin + Spermidine + Thapsigargin	1.05529	1.03933	1.0625	1.05238			0.926667	0.820243	0.870526	0.872479
1776	Dapagliflozin + Spermidine + Torin 1	1.03933	1.08104	0.966667	1.02901			0.843333	0.829285	0.876316	0.849645
1777	Dapagliflozin + Spermidine + Torin 2	1.09233	1.02617	1.09375	1.07075			0.871107	0.849123	0.881053	0.867094
1778	Dapagliflozin + Spermidine + Trehalose	1.03215	1.10552	0.98125	1.03964			0.879474	0.837652	0.875789	0.864305
1779	Dapagliflozin + Spermidine + Urolithin A	1.1201	1.0581	0.989583	1.05593			0.887436	0.852092	0.88	0.873176
1780	Dapagliflozin + Spermidine + Verapamil	1.08104	1.08469	1.0625	1.07608			0.923833	0.820918	0.862105	0.868952
1781	Dapagliflozin + Spermidine + Zidovudine	1.04025	1.02867	1.05833	1.04242			0.824008	0.840891	0.875263	0.846721
1782	Dapagliflozin + Spautin-1 + Simvastatin	1.1039	1.09002	1.03333	1.07575			0.840796	0.820648	0.881053	0.847499
1783	Dapagliflozin + Spautin-1 + Thapsigargin	1.13169	1.04233	0.995833	1.05662			0.874696	0.81525	0.856842	0.848929
1784	Dapagliflozin + Spautin-1 + Torin 1	1.05529	1.0201	0.977083	1.01749			0.926748	0.823347	0.88	0.876698
1785	Dapagliflozin + Spautin-1 + Torin 2	1.09927	1.06692	1.02083	1.06234			0.838785	0.843185	0.879474	0.853815
1786	Dapagliflozin + Spautin-1 + Trehalose	1.02062	1.03446	1.075	1.04336			0.870094	0.822942	0.881053	0.85803
1787	Dapagliflozin + Spautin-1 + Urolithin A	1.08306	1.0859	1.08333	1.0841			0.872267	0.819973	0.851579	0.84794
1788	Dapagliflozin + Spautin-1 + Verapamil	1.07381	1.06454	1.06458	1.06765			0.843171	0.843455	0.880526	0.855717
1789	Dapagliflozin + Spautin-1 + Zidovudine	1.08544	1.04835	1.02292	1.05224			0.831727	0.839811	0.874737	0.848758
1790	Dapagliflozin + Simvastatin + Thapsigargin	1.1201	1.03677	1.04792	1.06826			0.922901	0.835762	0.867368	0.875344
1791	Dapagliflozin + Simvastatin + Torin 1	1.06454	1.06021	0.979167	1.03464			0.842254	0.851822	0.880526	0.858201
1792	Dapagliflozin + Simvastatin + Torin 2	1.10927	1.02502	1.00417	1.04615			0.830391	0.838462	0.882632	0.850495
1793	Dapagliflozin + Simvastatin + Trehalose	1.044	1.09696	1.0625	1.06782			0.886019	0.835628	0.876842	0.866163
1794	Dapagliflozin + Simvastatin + Urolithin A	1.09696	1.08104	1.02917	1.06906			0.862281	0.851417	0.863684	0.859127
1795	Dapagliflozin + Simvastatin + Verapamil	1.072	1.03817	1.01042	1.04019			0.901363	0.833468	0.881053	0.871961
1796	Dapagliflozin + Simvastatin + Zidovudine	1.08983	1.08771	1.0875	1.08835			0.82722	0.826181	0.86	0.8378
1797	Dapagliflozin + Thapsigargin + Torin 1	1.0576	1.04325	1.08958	1.06348			0.837895	0.825776	0.880526	0.848066
1798	Dapagliflozin + Thapsigargin + Torin 2	1.07381	1.08983	1.07708	1.08024			0.873482	0.819838	0.85	0.847773
1799	Dapagliflozin + Thapsigargin + Trehalose	1.03215	1.04835	1.07917	1.05322			0.84336	0.849123	0.878421	0.856968
1800	Dapagliflozin + Thapsigargin + Urolithin A	1.05529	1.02502	1.00417	1.02816			0.92556	0.84332	0.862105	0.876995
1801	Dapagliflozin + Thapsigargin + Verapamil	1.03933	1.06246	1.07708	1.05962			0.854629	0.823347	0.881579	0.853185
1802	Dapagliflozin + Thapsigargin + Zidovudine	1.09233	1.03446	1.06042	1.0624			0.865641	0.828205	0.871579	0.855142
1803	Dapagliflozin + Torin 1 + Torin 2	1.03215	1.07381	1.07917	1.06171			0.889663	0.830499	0.878421	0.866194
1804	Dapagliflozin + Torin 1 + Trehalose	1.1201	1.06454	1.03542	1.07335			0.827557	0.839001	0.881053	0.849204
1805	Dapagliflozin + Torin 1 + Urolithin A	1.08104	1.03654	0.975	1.03086			0.887301	0.821053	0.850526	0.85296
1806	Dapagliflozin + Torin 1 + Verapamil	1.04025	1.1039	1.10417	1.08277			0.885547	0.851147	0.881579	0.872758
1807	Dapagliflozin + Torin 1 + Zidovudine	1.1039	1.03496	1.01875	1.05253			0.843995	0.833198	0.881053	0.852749
1808	Dapagliflozin + Torin 2 + Trehalose	1.13169	1.05529	1.1	1.09566			0.874669	0.850877	0.873158	0.866235
1809	Dapagliflozin + Torin 2 + Urolithin A	1.05529	1.02502	1.05417	1.04483			0.848502	0.836572	0.880526	0.8552
1810	Dapagliflozin + Torin 2 + Verapamil	1.09927	1.1039	1.05625	1.08647			0.86058	0.847233	0.869474	0.859096
1811	Dapagliflozin + Torin 2 + Zidovudine	1.02062	1.08056	1.08542	1.0622			0.908165	0.851822	0.861053	0.87368
1812	Dapagliflozin + Trehalose + Urolithin A	1.08306	1.03775	1.07917	1.06666			0.819406	0.851822	0.881053	0.85076
1813	Dapagliflozin + Trehalose + Verapamil	1.07381	1.10629	0.989583	1.05656			0.860688	0.851012	0.871053	0.860918
1814	Dapagliflozin + Trehalose + Zidovudine	1.08544	1.06737	1.025	1.05927			0.856073	0.846559	0.854211	0.852281
1815	Dapagliflozin + Urolithin A + Verapamil	1.1201	1.05067	1.02083	1.06387			0.82027	0.841296	0.88	0.847188
1816	Dapagliflozin + Urolithin A + Zidovudine	1.06454	1.03937	1.03958	1.04783			0.86861	0.816734	0.867368	0.850904
1817	Dapagliflozin + Verapamil + Zidovudine	1.10927	1.09002	1.08333	1.09421			0.904116	0.824157	0.882632	0.870301
1818	Epitalon + Hydralazine + Melatonin	1.044	1.08306	0.979167	1.03541			0.849609	0.833198	0.865789	0.849532
1819	Epitalon + Hydralazine + Metformin	1.09696	1.05992	1.00625	1.05438			0.826964	0.832119	0.870526	0.843203
1820	Epitalon + Hydralazine + MitoTEMPO	1.072	1.10483	1.01458	1.06381			0.860391	0.82915	0.880526	0.856689
1821	Epitalon + Hydralazine + N-acetyl cysteine	1.08983	1.01733	1.03542	1.04753			0.877422	0.830634	0.879474	0.86251
1822	Epitalon + Hydralazine + NMN	1.0576	1.05025	1.08542	1.06442			0.844507	0.825506	0.877895	0.849303
1823	Epitalon + Hydralazine + PQQ	1.07381	1.01965	0.997917	1.03046			0.895034	0.831309	0.857368	0.861237
1824	Epitalon + Hydralazine + Rapamycin	1.03215	1.1039	1.04792	1.06132			0.872078	0.81525	0.875263	0.854197
1825	Epitalon + Hydralazine + Resveratrol	1.05529	1.07825	1.00208	1.04521			0.894534	0.844265	0.881579	0.873459
1826	Epitalon + Hydralazine + Rosiglitazone	1.03933	1.05992	1.02917	1.04281			0.879946	0.829555	0.849474	0.852991
1827	Epitalon + Hydralazine + Semaglutide	1.1655	1.10483	1.225	1.16511			0.878934	0.843995	0.882105	0.868345
1828	Epitalon + Hydralazine + Spermidine	1.03215	1.06246	0.975	1.0232			0.822051	0.847503	0.850526	0.840027
1829	Epitalon + Hydralazine + Spautin-1	1.1201	1.0201	0.970833	1.03701			0.889001	0.826316	0.88	0.865106
1830	Epitalon + Hydralazine + Simvastatin	1.08104	1.08983	1.10417	1.09168			0.856221	0.820918	0.876316	0.851152
1831	Epitalon + Hydralazine + Thapsigargin	1.04025	1.07431	1.05	1.05485			0.825951	0.822807	0.882632	0.843797
1832	Epitalon + Hydralazine + Torin 1	1.1039	1.05044	0.985417	1.04658			0.853819	0.839541	0.865789	0.85305
1833	Epitalon + Hydralazine + Torin 2	1.13169	1.03862	1.01667	1.06233			0.836856	0.839136	0.881053	0.852348
1834	Epitalon + Hydralazine + Trehalose	1.05529	0.99275	1.00417	1.0174			0.82274	0.8417	0.866316	0.843585
1835	Epitalon + Hydralazine + Urolithin A	1.09927	0.974271	1.02708	1.03354			0.827206	0.816599	0.875263	0.83969
1836	Epitalon + Hydralazine + Verapamil	1.02062	1.01108	1.07708	1.03626			0.839055	0.8278	0.881053	0.849303
1837	Epitalon + Hydralazine + Zidovudine	1.08306	0.981729	1.04792	1.03757			0.866005	0.826316	0.856842	0.849721
1838	Epitalon + Melatonin + Metformin	1.07381	0.950896	1.01042	1.01171			0.890607	0.838866	0.881579	0.870351
1839	Epitalon + Melatonin + MitoTEMPO	1.08544	0.964833	1.0375	1.02926			0.858934	0.836572	0.883158	0.859555
1840	Epitalon + Melatonin + N-acetyl cysteine	1.1201	0.997708	1.03125	1.04969			0.835506	0.826451	0.93583	0.865929
1841	Epitalon + Melatonin + NMN	1.06454	0.958812	1.09375	1.03903			0.83587	0.84197	0.976545	0.884795
1842	Epitalon + Melatonin + PQQ	1.10927	0.984458	1.03542	1.04305			0.878043	0.8417	0.981444	0.900396
1843	Epitalon + Melatonin + Rapamycin	1.044	1.00719	1.02708	1.02609			0.890216	0.844939	0.949352	0.894836
1844	Epitalon + Melatonin + Resveratrol	1.09696	0.953438	1.02708	1.02583			0.845789	0.837112	0.998502	0.893801
1845	Epitalon + Melatonin + Rosiglitazone	1.072	0.975667	1.00417	1.01728			0.841201	0.84359	0.935587	0.873459
1846	Epitalon + Melatonin + Semaglutide	1.17	1.22	1.07	1.15333			0.886532	0.822267	0.995762	0.90152
1847	Epitalon + Melatonin + Spermidine	1.0576	0.998812	1	1.01881			0.824521	0.837652	0.98135	0.881174
1848	Epitalon + Melatonin + Spautin-1	1.07381	0.962708	1.04583	1.02745			0.827247	0.838327	0.958421	0.874665
1849	Epitalon + Melatonin + Simvastatin	1.03215	0.986542	1.01042	1.0097			0.866856	0.835628	0.975128	0.892537
1850	Epitalon + Melatonin + Thapsigargin	1.05529	0.95575	1.06042	1.02382			0.825749	0.819298	0.985385	0.876811
1851	Epitalon + Melatonin + Torin 1	1.03933	0.990479	1.04167	1.02383			0.890526	0.831984	0.990135	0.904215
1852	Epitalon + Melatonin + Torin 2	1.09233	0.978896	1.09583	1.05569			0.845331	0.848043	0.93807	0.877148
1853	Epitalon + Melatonin + Trehalose	1.03215	0.942375	1.03542	1.00331			0.843873	0.816734	0.965695	0.875434
1854	Epitalon + Melatonin + Urolithin A	1.1201	1.01412	1.10417	1.07947			0.848974	0.823347	0.968718	0.880346
1855	Epitalon + Melatonin + Verapamil	1.08104	0.966917	0.997917	1.01529			0.826842	0.824966	0.987004	0.879604
1856	Epitalon + Melatonin + Zidovudine	1.04025	0.997938	0.972917	1.0037			0.858043	0.82888	0.98309	0.890004
1857	Epitalon + Metformin + MitoTEMPO	1.1039	0.957604	0.970833	1.01078			0.873536	0.84359	0.984912	0.900679
1858	Epitalon + Metformin + N-acetyl cysteine	1.13169	0.988167	1.06458	1.06148			0.868043	0.842375	0.917827	0.876082
1859	Epitalon + Metformin + NMN	1.05529	1.00212	0.972917	1.01011			0.868003	0.848043	0.976626	0.897557
1860	Epitalon + Metformin + PQQ	1.09927	0.971958	0.989583	1.02027			0.888327	0.841026	0.944548	0.8913
1861	Epitalon + Metformin + Rapamycin	1.02062	0.985375	1.05	1.01867			0.869919	0.839676	0.941215	0.883603
1862	Epitalon + Metformin + Resveratrol	1.08306	0.956042	1.07917	1.03942			0.814372	0.852362	0.968354	0.878363
1863	Epitalon + Metformin + Rosiglitazone	1.07381	0.969229	0.98125	1.0081			0.882173	0.841296	0.95529	0.892919
1864	Epitalon + Metformin + Semaglutide	1.08544	0.985667	1.05625	1.04245			0.883549	0.84413	0.996775	0.908151
1865	Epitalon + Metformin + Spermidine	1.1201	0.975896	1.09583	1.06394			0.837287	0.820243	0.981323	0.879618
1866	Epitalon + Metformin + Spautin-1	1.06454	0.938167	1.04792	1.01688			0.844656	0.848178	0.928016	0.873617
1867	Epitalon + Metformin + Simvastatin	1.10927	0.999729	1.00208	1.03703			0.873846	0.832928	0.985142	0.897305
1868	Epitalon + Metformin + Thapsigargin	1.044	0.95025	1.05208	1.01544			0.895209	0.84197	1.00186	0.913014
1869	Epitalon + Metformin + Torin 1	1.09696	1.00256	1.00625	1.03526			0.864008	0.819433	0.978151	0.887197
1870	Epitalon + Metformin + Torin 2	1.072	0.988667	0.985417	1.01536			0.854008	0.833333	0.963279	0.88354
1871	Epitalon + Metformin + Trehalose	1.08983	0.942375	1.03542	1.02254			0.824588	0.825641	0.966599	0.872276
1872	Epitalon + Metformin + Urolithin A	1.0576	0.977104	1.06875	1.03449			0.881727	0.851012	0.914534	0.882425
1873	Epitalon + Metformin + Verapamil	1.07381	0.970146	0.983333	1.0091			0.822686	0.834548	0.984089	0.880441
1874	Epitalon + Metformin + Zidovudine	1.03215	0.997708	1.04375	1.02453			0.825061	0.826451	0.999879	0.883797
1875	Epitalon + MitoTEMPO + N-acetyl cysteine	1.05529	0.953438	1.07708	1.0286			0.877341	0.862036	0.94031	0.893229
1876	Epitalon + MitoTEMPO + NMN	1.03933	1.00256	1.02083	1.02091			0.8978	0.859239	0.989312	0.91545
1877	Epitalon + MitoTEMPO + PQQ	1.09233	0.970375	1.03125	1.03132			0.86525	0.814456	0.992078	0.890595
1878	Epitalon + MitoTEMPO + Rapamycin	1.4785	1.3688	1.3875	1.4116			0.845776	0.877326	0.969595	0.897566
1879	Epitalon + MitoTEMPO + Resveratrol	1.1201	0.993708	1.04583	1.05322			0.813684	0.872172	0.915533	0.86713
1880	Epitalon + MitoTEMPO + Rosiglitazone	1.08104	0.968521	1.00208	1.01722			0.887881	0.850191	0.956586	0.898219
1881	Epitalon + MitoTEMPO + Semaglutide	1.04025	0.981292	1.01458	1.01204			0.852726	0.893451	0.991147	0.912441
1882	Epitalon + MitoTEMPO + Spermidine	1.1039	0.943708	1.05417	1.03392			0.848691	0.876326	1.00382	0.909612
1883	Epitalon + MitoTEMPO + Spautin-1	1.13169	0.997417	1.06042	1.06317			0.854278	0.893213	0.965735	0.904409
1884	Epitalon + MitoTEMPO + Simvastatin	1.05529	0.951125	1.07292	1.02644			0.890999	0.864874	0.986059	0.913978
1885	Epitalon + MitoTEMPO + Thapsigargin	1.09927	1.00487	1.03333	1.04583			0.845965	0.883374	0.970742	0.900027
1886	Epitalon + MitoTEMPO + Torin 1	1.02062	0.992104	1.00417	1.00563			0.891862	0.800249	0.931943	0.874685
1887	Epitalon + MitoTEMPO + Torin 2	1.08306	0.965521	0.98125	1.00994			0.847665	0.892623	0.991849	0.910712
1888	Epitalon + MitoTEMPO + Trehalose	1.07381	0.940708	1.01667	1.0104			0.842618	0.861354	0.970837	0.891603
1889	Epitalon + MitoTEMPO + Urolithin A	1.08544	0.973812	1.03333	1.03086			0.881255	0.832075	1.00066	0.904664
1890	Epitalon + MitoTEMPO + Verapamil	1.1201	0.996958	1.02292	1.04666			0.863981	0.825097	0.935263	0.87478
1891	Epitalon + MitoTEMPO + Zidovudine	1.06454	0.958063	1.05833	1.02698			0.867922	0.865447	0.980108	0.904492
1892	Epitalon + N-acetyl cysteine + NMN	1.10927	0.988854	1.06667	1.05493			0.854224	0.80807	0.979123	0.880472
1893	Epitalon + N-acetyl cysteine + PQQ	1.044	0.94025	1.05208	1.01211			0.818772	0.859706	0.99444	0.890973
1894	Epitalon + N-acetyl cysteine + Rapamycin	1.09696	0.988667	1.01667	1.0341			0.866518	0.796331	0.961309	0.874719
1895	Epitalon + N-acetyl cysteine + Resveratrol	1.072	0.938167	0.975	0.995056			0.872955	0.86103	0.933117	0.889034
1896	Epitalon + N-acetyl cysteine + Rosiglitazone	1.08983	0.974771	1.08958	1.0514			0.854494	0.789957	0.958327	0.867592
1897	Epitalon + N-acetyl cysteine + Semaglutide	1.215	1.165	1.256	1.212			0.847827	0.900164	0.967045	0.905012
1898	Epitalon + N-acetyl cysteine + Spermidine	1.07381	0.960896	0.99375	1.00949			0.874008	0.791212	0.950418	0.87188
1899	Epitalon + N-acetyl cysteine + Spautin-1	1.03215	0.998583	1.02292	1.01788			0.867544	0.889817	0.92224	0.8932
1900	Epitalon + N-acetyl cysteine + Simvastatin	1.05529	0.943771	0.997917	0.998993			0.889042	0.839917	0.971862	0.900274
1901	Epitalon + N-acetyl cysteine + Thapsigargin	1.03933	0.997708	0.997917	1.01165			0.885924	0.851681	0.927976	0.888527
1902	Epitalon + N-acetyl cysteine + Torin 1	1.09233	0.967104	0.972917	1.01078			0.881484	0.80199	0.983482	0.888986
1903	Epitalon + N-acetyl cysteine + Torin 2	1.03215	0.952979	1.03542	1.00685			0.821957	0.880803	0.997233	0.899998
1904	Epitalon + N-acetyl cysteine + Trehalose	1.1201	1.00256	1.06042	1.06103			0.831201	0.854281	0.953468	0.87965
1905	Epitalon + N-acetyl cysteine + Urolithin A	1.08104	0.951625	1.09792	1.04353			0.873441	0.857247	0.987085	0.905925
1906	Epitalon + N-acetyl cysteine + Verapamil	1.04025	0.975896	0.989583	1.00191			0.825344	0.852624	0.970567	0.882845
1907	Epitalon + N-acetyl cysteine + Zidovudine	1.1039	0.985667	1.02292	1.03749			0.814291	0.899394	0.93247	0.882052
1908	Epitalon + NMN + PQQ	1.13169	0.969	1.05417	1.05162			0.839973	0.805946	0.968246	0.871388
1909	Epitalon + NMN + Rapamycin	1.05529	0.997938	1.0875	1.04691			0.867868	0.88365	0.933306	0.894941
1910	Epitalon + NMN + Resveratrol	1.09927	0.978896	1.07083	1.04967			0.896977	0.801502	0.963549	0.887343
1911	Epitalon + NMN + Rosiglitazone	1.02062	0.960896	1.09167	1.0244			0.879042	0.873488	0.941903	0.898144
1912	Epitalon + NMN + Semaglutide	1.2725	1.27	1.225	1.25583			0.872942	0.895637	0.964939	0.911173
1913	Epitalon + NMN + Spermidine	1.07381	0.94025	1.0375	1.01719			0.837611	0.867675	0.998178	0.901155
1914	Epitalon + NMN + Spautin-1	1.08544	0.995104	1.05833	1.04629			0.865735	0.836881	1.00375	0.902123
1915	Epitalon + NMN + Simvastatin	1.1201	0.976875	1.0375	1.04483			0.872942	0.823995	0.990297	0.895745
1916	Epitalon + NMN + Thapsigargin	1.06454	0.941875	1.00208	1.00283			0.843144	0.898218	0.98996	0.910441
1917	Epitalon + NMN + Torin 1	1.10927	0.967146	1.03125	1.03589			0.86305	0.898087	0.957031	0.906056
1918	Epitalon + NMN + Torin 2	1.044	0.953438	1.00208	0.99984			0.883846	0.858527	0.980094	0.907489
1919	Epitalon + NMN + Trehalose	1.09696	0.984042	1.1	1.06033			0.863185	0.862684	0.95556	0.89381
1920	Epitalon + NMN + Urolithin A	1.072	0.958063	1	1.01002			0.871997	0.893	0.940364	0.901787
1921	Epitalon + NMN + Verapamil	1.08983	0.981292	1.03958	1.0369			0.885938	0.900125	0.971849	0.919304
1922	Epitalon + NMN + Zidovudine	1.0576	0.944688	1.03333	1.01188			0.823266	0.852976	0.975506	0.883916
1923	Epitalon + PQQ + Rapamycin	1.07381	1.00067	1.04375	1.03941			0.855951	0.815927	0.975371	0.882417
1924	Epitalon + PQQ + Resveratrol	1.03215	0.977104	1.05	1.01975			0.845331	0.829184	0.96274	0.879085
1925	Epitalon + PQQ + Rosiglitazone	1.05529	0.952521	1.01667	1.00816			0.842955	0.852407	0.963144	0.886169
1926	Epitalon + PQQ + Semaglutide	1.28	1.285	1.435	1.33333			0.811889	0.861386	0.982888	0.885388
1927	Epitalon + PQQ + Spermidine	1.09233	0.93775	1.02708	1.01906			0.877611	0.864793	0.994049	0.912151
1928	Epitalon + PQQ + Spautin-1	1.03215	0.990979	1.06042	1.02785			0.835816	0.856148	0.980742	0.890902
1929	Epitalon + PQQ + Simvastatin	1.1201	0.976583	1.08958	1.06209			0.875938	0.855708	0.95031	0.893986
1930	Epitalon + PQQ + Thapsigargin	1.08104	0.947187	1.07917	1.0358			0.818286	0.881895	0.982389	0.89419
1931	Epitalon + PQQ + Torin 1	1.04025	0.983542	1.02917	1.01765			0.852524	0.866862	0.94336	0.887582
1932	Epitalon + PQQ + Torin 2	1.1039	0.973354	1.05625	1.0445			0.826491	0.819391	0.970661	0.872181
1933	Epitalon + PQQ + Trehalose	1.13169	0.93775	0.99375	1.02106			0.814588	0.827642	0.953509	0.865246
1934	Epitalon + PQQ + Urolithin A	1.05529	0.997708	1.02292	1.02531			0.822767	0.866908	0.9639	0.884525
1935	Epitalon + PQQ + Verapamil	1.09927	0.962708	1.06458	1.04219			0.849757	0.828401	0.968745	0.882301
1936	Epitalon + PQQ + Zidovudine	1.02062	0.991688	0.985417	0.999243			0.899339	0.846518	0.935641	0.893833
1937	Epitalon + Rapamycin + Resveratrol	1.08306	0.940063	1.02917	1.01743			0.832227	0.820774	0.923536	0.858846
1938	Epitalon + Rapamycin + Rosiglitazone	1.07381	0.989542	0.985417	1.01626			0.822794	0.851355	0.989757	0.887968
1939	Epitalon + Rapamycin + Semaglutide	1.28	1.27	1.445	1.33167			0.822901	0.866653	0.991714	0.893756
1940	Epitalon + Rapamycin + Spermidine	1.1201	0.943771	0.989583	1.01782			0.820594	0.835386	0.970945	0.875641
1941	Epitalon + Rapamycin + Spautin-1	1.06454	0.977521	1.01042	1.01749			0.826532	0.815801	0.96807	0.870134
1942	Epitalon + Rapamycin + Simvastatin	1.10927	0.949542	0.98125	1.01335			0.83166	0.834812	0.97722	0.881231
1943	Epitalon + Rapamycin + Thapsigargin	1.044	0.963208	1.06458	1.02393			0.816424	0.888499	0.992051	0.898991
1944	Epitalon + Rapamycin + Torin 1	1.09696	0.990479	1.03958	1.04234			0.820324	0.831575	0.957719	0.869873
1945	Epitalon + Rapamycin + Torin 2	1.072	0.940063	1.01667	1.00958			0.814197	0.846462	0.925196	0.861952
1946	Epitalon + Rapamycin + Trehalose	1.08983	0.997708	1.00208	1.02987			0.83112	0.815911	0.984818	0.877283
1947	Epitalon + Rapamycin + Urolithin A	1.0576	0.962708	1.02708	1.0158			0.824993	0.890009	0.931592	0.882198
1948	Epitalon + Rapamycin + Verapamil	1.07381	0.986542	1.0625	1.04095			0.816221	0.855746	0.991511	0.887826
1949	Epitalon + Rapamycin + Zidovudine	1.03215	0.95575	1.05208	1.01333			0.851849	0.852265	0.936802	0.880305
1950	Epitalon + Resveratrol + Rosiglitazone	1.05529	0.990479	1.01458	1.02012			0.864359	0.815869	0.96143	0.880553
1951	Epitalon + Resveratrol + Semaglutide	1.1	1.225	1.225	1.18333			0.839015	0.838968	0.925061	0.867681
1952	Epitalon + Resveratrol + Spermidine	1.09233	0.942375	1.025	1.0199			0.888731	0.877416	0.983198	0.916449
1953	Epitalon + Resveratrol + Spautin-1	1.03215	1.01412	1.01458	1.02028			0.849433	0.830372	0.967301	0.882369
1954	Epitalon + Resveratrol + Simvastatin	1.1201	0.966917	1.07083	1.05262			0.85193	0.825906	0.958462	0.878766
1955	Epitalon + Resveratrol + Thapsigargin	1.08104	0.997938	0.985417	1.02147			0.816316	0.891277	0.998408	0.902
1956	Epitalon + Resveratrol + Torin 1	1.04025	0.957604	1.03125	1.0097			0.845951	0.837751	0.917287	0.866997
1957	Epitalon + Resveratrol + Torin 2	1.1039	0.988167	1.05	1.04735			0.86108	0.836972	0.978637	0.89223
1958	Epitalon + Resveratrol + Trehalose	1.13169	1.00212	1.06458	1.06613			0.876032	0.892892	0.98587	0.918265
1959	Epitalon + Resveratrol + Urolithin A	1.05529	0.971958	1.01458	1.01394			0.832618	0.878106	0.994318	0.901681
1960	Epitalon + Resveratrol + Verapamil	1.09927	0.985375	1.00625	1.0303			0.841404	0.859554	0.968435	0.889797
1961	Epitalon + Resveratrol + Zidovudine	1.396	1.301	1.3545	1.3505			0.874939	0.873092	0.977976	0.908669
1962	Epitalon + Rosiglitazone + Semaglutide	1.215	1.16	1.2	1.19167			0.84946	0.824883	0.987382	0.887242
1963	Epitalon + Rosiglitazone + Spermidine	1.07381	0.985667	1.02917	1.02955			0.858394	0.85082	0.988084	0.899099
1964	Epitalon + Rosiglitazone + Spautin-1	1.08544	0.975896	1.06667	1.04267			0.825223	0.847653	0.954993	0.875956
1965	Epitalon + Rosiglitazone + Simvastatin	1.1201	0.938167	0.997917	1.01873			0.853671	0.827539	0.942429	0.874546
1966	Epitalon + Rosiglitazone + Thapsigargin	1.06454	0.999729	1.02708	1.03045			0.844251	0.825797	0.926829	0.865626
1967	Epitalon + Rosiglitazone + Torin 1	1.10927	0.95025	1.05	1.03651			0.824386	0.820377	0.95143	0.865398
[truncated: 1,390 more rows]

## Sheet: Autophagy top20
		Autophagy Reporter
	Drugs	T1	T2	T3	Average
	SG (5 nM)+UrA (20 µM)	1.88	1.66	1.985	1.84167
	Torin1 (250 nM)	1.61	1.607	1.5635	1.5935
	Rap (1 nM)	1.4915	1.616	1.661	1.5895
	SG (5 nM)	1.561	1.6115	1.5715	1.58133
	Cur (10 µM)+SG (5nM)	1.605	1.56	1.49	1.55167
	SG (5 nM)+Torin1 (250 nM)	1.52	1.49	1.58	1.53
	NMN (250 nM)+SG (5 nM)	1.49	1.56	1.48	1.51
	PQQ (10 µM)+SG (5nM)	1.49	1.4615	1.56	1.50383
	Torin2 (250 nM)	1.408	1.427	1.49	1.44167
	Res (2.5 µM)+SG (5nM)	1.488	1.455	1.355	1.43267
	Epi (100nM)+MitoT (5 µM)+Rap (1 nM)	1.4785	1.3688	1.3875	1.4116
	Aca (5 µM)+BrA (1 µM)+SG (5nM)	1.39	1.405	1.423	1.406
	BrA (1 µM)+Dap (5 µM)+Zid (10 µM)	1.4055	1.435	1.356	1.39883
	Rap (1nM)+Sp1 (250 nM)+Torin2 (250 nM)	1.39	1.405	1.385	1.39333
	Rgz (10 µM)+Thap (500 nM)+Torin1 (250 nM)	1.3965	1.37	1.388	1.38483
	Epi (100 nM)+UrA (20 µM)+Zid (10 µM)	1.39	1.375	1.376	1.38033
	PQQ (10 µM)+Tre (10 mM)	1.3915	1.345	1.365	1.36717
	Hz (1 µM)+PQQ (10 µM)+Ver (5 µM)	1.361	1.396	1.33	1.36233
	Rap (1nM)+Torin1 (250 nM)+Zid (10 µM)	1.39	1.296	1.3665	1.35083
	Epi(100 nM)+Res (2.5 µM)+Zid (10 µM)	1.396	1.301	1.3545	1.3505

## Sheet: Mitophagy top20
		Mitophagy Reporter
	Drugs	T1	T2	T3	Average
	SG (5 nM)+UrA UrA (20 µM)	1.36842	1.52105	1.39474	1.42807
	PQQ (10 µM)+SG (5nM)	1.33684	1.29158	1.45579	1.3614
	UrA (20 µM)	1.17579	1.27947	1.23316	1.22947
	PQQ (10 µM)	1.21053	1.11158	1.19789	1.17333
	NMN (250 nM)	1.06911	1.11579	1.16316	1.11602
	NMN (250 nM)+SG (5 nM)	1.10526	1.04211	1.02368	1.05702
	NMN (250 nM)+UrA (20 µM)	1.04579	0.987895	1.11579	1.04982
	Rap (1 nM)+SG (5 nM)	1.04211	0.987368	1.07632	1.03526
	MitoT (5 µM)+SG (5 nM)	1.04526	0.966842	1.06281	1.02497
	SG (5 nM)	1.01579	0.966105	1.07684	1.01958
	Hz (1 µM)+SG (5 µM)	1.01579	1.04211	0.981579	1.01316
	Rap (1nM)+Sim (5 µM)+Torin1(250 nM)	0.999789	0.987368	1.04684	1.01133
	Can (5 µM)+SG (5 nM)	0.964737	1.01737	1.04158	1.00789
	Cur (10 µM)+SG (5nM)	1.04579	0.975789	1	1.00719
	NMN (250 nM)+Rap (1 nM)	0.998947	0.978947	1.04105	1.00632
	SG (5 nM)+Sper (5 µM)	1.04211	0.936842	1.03737	1.00544
	Rap (1nM)+Sim (5 µM)+Torin2 (250 nM)	0.878947	1.07895	1.05421	1.00404
	Sp1 (250 nM)+(500 nM)+UrA (20 µM)	0.986316	1.02368	0.998421	1.00281
	Res (2.5 µM)+Sper (5 µM)+Tre (10 mM)	0.96	0.987053	1.04579	0.997614
	Rgz (10 µM)+Torin1 (250 nM)+UrA UrA (20 µM)	1.04211	0.988421	0.957368	0.995965
