# Supplementary material for: Bioengineering the metabolic network of CAR T cells with GLP-1 and Urolithin A increases persistence and long-term anti-tumor activity
Source: Cell Rep Med. 2025 Mar 18;6(3):102021. doi: 10.1016/j.xcrm.2025.102021 (PMC11970383; doi:10.1016/j.xcrm.2025.102021)
Supplement: Table S2. Excel file containing the RNA-seq data, related to Figure 3G [file mmc3.xls]

## Sheet: Log2 normalized data
Group	VEH	VEH	SG	SG	UrA	UrA	SG+UrA	SG+UrA	nGLP-1	nGLP-1
Sample	1a	1b	2a	2b	3a	3b	4a	4b	5a	5b
AA06	-2.42044	-2.63553	-2.81412	-2.9539	-2.64086	-1.38067	-2.56843	-2.42171	-2.19551	-3.04628
AACSP1	-2.42044	-2.63553	-1.22915	-2.9539	-2.64086	-2.96563	-2.56843	-2.42171	-2.19551	-3.04628
ABCC11	-2.42044	-2.63553	-2.81412	-2.9539	-2.64086	-2.96563	-2.56843	-2.42171	-2.19551	-1.46132
AC002511.1	-2.42044	-2.63553	-2.81412	-2.9539	-2.64086	-2.96563	-2.56843	-0.836747	-2.19551	-3.04628
AC004603.4	-2.42044	-2.63553	-1.22915	-2.9539	-2.64086	-2.96563	-2.56843	-2.42171	-2.19551	-3.04628
AC005358.3	-2.42044	-2.63553	-2.81412	-2.9539	-2.64086	-2.96563	-0.98347	-2.42171	-2.19551	-3.04628
AC007099.1	-0.835481	-2.63553	-2.81412	-2.9539	-2.64086	-2.96563	-2.56843	-2.42171	-2.19551	-3.04628
AC007463.2	-2.42044	-2.63553	-1.22915	-2.9539	-2.64086	-2.96563	-2.56843	-2.42171	-2.19551	-3.04628
AC007740.1	-2.42044	-2.63553	-2.81412	-2.9539	-2.64086	-2.96563	-2.56843	-0.0997813	-2.19551	-3.04628
AC007966.1	-2.42044	-2.63553	-2.81412	-2.9539	-2.64086	-2.96563	-2.56843	-0.836747	-2.19551	-3.04628
AC009120.4	-2.42044	-2.63553	-2.81412	-1.36894	-2.64086	-2.96563	-2.56843	-2.42171	-2.19551	-3.04628
AC009518.4	-2.42044	-2.63553	-1.22915	-2.9539	-2.64086	-2.96563	-2.56843	-2.42171	-2.19551	-3.04628
AC010091.1	-2.42044	-2.63553	-2.81412	-2.9539	-2.64086	-2.96563	-2.56843	-0.836747	-2.19551	-3.04628
AC012507.3	-2.42044	-2.63553	-1.22915	-2.9539	-2.64086	-2.96563	-2.56843	-2.42171	-2.19551	-3.04628
AC015922.6	-2.42044	-2.63553	-2.81412	-2.9539	-2.64086	-2.96563	-0.98347	-2.42171	-2.19551	-3.04628
AC016738.3	-2.42044	-2.63553	-2.81412	-2.9539	-2.64086	-2.96563	-2.56843	-0.836747	-2.19551	-3.04628
AC022311.1	-2.42044	-2.63553	-2.81412	-2.9539	-2.64086	-2.96563	-2.56843	-0.836747	-2.19551	-3.04628
AC073133.1	-2.42044	-2.63553	-2.81412	-2.9539	-0.318935	-2.96563	-2.56843	-2.42171	-2.19551	-3.04628
AC073283.4	-0.835481	-2.63553	-2.81412	-2.9539	-2.64086	-2.96563	-2.56843	-2.42171	-2.19551	-3.04628
AC079776.3	-2.42044	-2.63553	-2.81412	-1.36894	-2.64086	-2.96563	-2.56843	-2.42171	-2.19551	-3.04628
AC087859.1	-2.42044	-2.63553	-2.81412	-2.9539	-2.64086	0.493803	-2.56843	-2.42171	-2.19551	-3.04628
AC093590.1	-2.42044	-2.63553	-2.81412	-2.9539	-2.64086	-1.38067	-2.56843	-2.42171	-2.19551	-3.04628
AC097500.2	-2.42044	-1.05057	-2.81412	-2.9539	-2.64086	-2.96563	-2.56843	-2.42171	-2.19551	-3.04628
AC104024.1	-2.42044	-2.63553	-2.81412	-2.9539	-2.64086	-2.96563	-0.98347	-2.42171	-2.19551	-3.04628
AC105253.1	-2.42044	-2.63553	-2.81412	-2.9539	-2.64086	-1.38067	-2.56843	-2.42171	-2.19551	-3.04628
AC105760.3	-2.42044	-2.63553	-2.81412	-2.9539	-2.64086	-2.96563	-2.56843	-0.836747	-2.19551	-3.04628
AC107070.1	-2.42044	-2.63553	-2.81412	-2.9539	-2.64086	-2.96563	-2.56843	-0.836747	-2.19551	-3.04628
AC108142.1	-2.42044	-2.63553	-2.81412	-2.9539	-1.0559	-2.96563	-2.56843	-2.42171	-2.19551	-3.04628
ACMSD	-2.42044	-2.63553	-2.81412	-2.9539	-2.64086	-0.6437	-2.56843	-2.42171	-2.19551	-3.04628
ACOX2	-2.42044	-2.63553	-2.81412	-2.9539	-2.64086	-2.96563	-0.98347	-2.42171	-2.19551	-3.04628
ACPT	-2.42044	-2.63553	-1.22915	-2.9539	-2.64086	-2.96563	-2.56843	-2.42171	-2.19551	-3.04628
ACRV1	-0.835481	-2.63553	-2.81412	-2.9539	-2.64086	-2.96563	-2.56843	-2.42171	-2.19551	-3.04628
ACTA2-AS1	-2.42044	-2.63553	-2.81412	-2.9539	-2.64086	-2.96563	-2.56843	-2.42171	0.12642	-3.04628
ACTR3BP2	-2.42044	-2.63553	-2.81412	-2.9539	-2.64086	-2.96563	-0.98347	-2.42171	-2.19551	-3.04628
ACTRT2	-2.42044	-2.63553	-2.81412	-2.9539	-2.64086	-1.38067	-2.56843	-2.42171	-2.19551	-3.04628
ADAD2	-0.0985153	-2.63553	-2.81412	-2.9539	-2.64086	-2.96563	-2.56843	-2.42171	-2.19551	-3.04628
ADAMTS16	-0.835481	-2.63553	-2.81412	-2.9539	-2.64086	-2.96563	-2.56843	-2.42171	-2.19551	-3.04628
ADAMTS9-AS2	-2.42044	-2.63553	-2.81412	-2.9539	-2.64086	-0.6437	-2.56843	-2.42171	-2.19551	-3.04628
ADAMTSL1	-2.42044	-2.63553	-2.81412	-2.9539	-2.64086	-2.96563	-0.98347	-2.42171	-2.19551	-3.04628
ADH6	-2.42044	-2.63553	-2.81412	-2.9539	-2.64086	-2.96563	0.601493	-2.42171	-2.19551	-3.04628
ADH7	-0.835481	-2.63553	-2.81412	-2.9539	-2.64086	-2.96563	-2.56843	-2.42171	-2.19551	-3.04628
ADIPOQ	-2.42044	-2.63553	-1.22915	-2.9539	-2.64086	-2.96563	-2.56843	-2.42171	-2.19551	-3.04628
ADRA1B	-2.42044	-2.63553	-2.81412	-2.9539	-2.64086	0.493803	-2.56843	-2.42171	-2.19551	-3.04628
AGAP1-IT1	-2.42044	-2.63553	-2.81412	-2.9539	-1.0559	-2.96563	-2.56843	-2.42171	-2.19551	-3.04628
AGTR1	-2.42044	-2.63553	-2.81412	-2.9539	-2.64086	-0.6437	-2.56843	-2.42171	-2.19551	-3.04628
AGTR2	-2.42044	-2.63553	-2.81412	-2.9539	-2.64086	-2.96563	-0.246504	-2.42171	-2.19551	-3.04628
AKAP14	-2.42044	-2.63553	-2.81412	-2.9539	-0.318935	-2.96563	-2.56843	-2.42171	-2.19551	-3.04628
AKAP4	-2.42044	-2.63553	-2.81412	-2.9539	-2.64086	-1.38067	-2.56843	-2.42171	-2.19551	-3.04628
AL109763.2	-2.42044	-2.63553	-2.81412	-2.9539	-0.318935	-2.96563	-2.56843	-2.42171	-2.19551	-3.04628
AL121656.5	-2.42044	-2.63553	-2.81412	-1.36894	-2.64086	-2.96563	-2.56843	-2.42171	-2.19551	-3.04628
AL132709.5	-2.42044	-2.63553	-2.81412	-2.9539	-1.0559	-2.96563	-2.56843	-2.42171	-2.19551	-3.04628
ALAS2	-2.42044	-2.63553	-1.22915	-2.9539	-2.64086	-2.96563	-2.56843	-2.42171	-2.19551	-3.04628
ALDH1L1	-2.42044	-2.63553	-2.81412	-2.9539	-2.64086	-2.96563	-2.56843	-0.836747	-2.19551	-3.04628
ALDOB	-2.42044	-2.63553	0.355808	-2.9539	-2.64086	-2.96563	-2.56843	-2.42171	-2.19551	-3.04628
ALPPL2	-2.42044	-2.63553	-1.22915	-2.9539	-2.64086	-2.96563	-2.56843	-2.42171	-2.19551	-3.04628
ALX1	-2.42044	-2.63553	-2.81412	-2.9539	-0.318935	-2.96563	-2.56843	-2.42171	-2.19551	-3.04628
AMY1A	-2.42044	-2.63553	-2.81412	-2.9539	-2.64086	-2.96563	-2.56843	-2.42171	-0.517436	-3.04628
AMY1C	-2.42044	-2.63553	-2.81412	-2.9539	-2.64086	-2.96563	-2.56843	-2.42171	-0.517436	-3.04628
ANGPT4	-2.42044	-2.63553	-2.81412	-2.9539	-2.64086	-2.96563	-2.56843	-0.836747	-2.19551	-3.04628
ANKFN1	-2.42044	-2.63553	-2.81412	-2.9539	-2.64086	-1.38067	-2.56843	-2.42171	-2.19551	-3.04628
ANKRD20A2	-2.42044	-2.63553	-2.81412	-2.9539	-2.64086	-2.96563	-2.56843	-2.42171	0.12642	-3.04628
ANKRD26P3	-2.42044	-2.63553	-2.81412	-1.36894	-2.64086	-2.96563	-2.56843	-2.42171	-2.19551	-3.04628
ANKRD29	-0.0985153	-2.63553	-2.81412	-2.9539	-2.64086	-2.96563	-2.56843	-2.42171	-2.19551	-3.04628
ANKRD62P1-PARP4P3	-2.42044	-2.63553	-2.81412	-2.9539	-2.64086	-2.96563	-2.56843	-2.42171	-2.19551	-0.238928
ANKRD66	-2.42044	-2.63553	-2.81412	-1.36894	-2.64086	-2.96563	-2.56843	-2.42171	-2.19551	-3.04628
ANO1	-2.42044	-2.63553	-2.81412	-2.9539	-2.64086	-2.96563	-2.56843	-0.836747	-2.19551	-3.04628
ANTXRL	-2.42044	-1.05057	-2.81412	-2.9539	-2.64086	-2.96563	-2.56843	-2.42171	-2.19551	-3.04628
ANXA13	-2.42044	-2.63553	-2.81412	-2.9539	-2.64086	-2.96563	-2.56843	-0.0997813	-2.19551	-3.04628
AOX1	-2.42044	-2.63553	-2.81412	-2.9539	-2.64086	-2.96563	-2.56843	-0.836747	-2.19551	-3.04628
AP000289.6	-2.42044	-2.63553	-2.81412	-2.9539	-2.64086	-2.96563	-2.56843	-0.0997813	-2.19551	-3.04628
AP1B1P1	-2.42044	-2.63553	-2.81412	-2.9539	-2.64086	-2.96563	-0.98347	-2.42171	-2.19551	-3.04628
APCDD1L-AS1	-2.42044	-2.63553	-2.81412	-2.9539	-2.64086	-2.96563	-2.56843	-2.42171	-2.19551	-0.724355
APCS	-2.42044	-2.63553	-2.81412	-2.9539	-2.64086	-2.96563	0.238923	-2.42171	-2.19551	-3.04628
APOA4	-2.42044	-2.63553	-2.81412	-2.9539	-2.64086	-0.6437	-2.56843	-2.42171	-2.19551	-3.04628
APOBEC3A	-2.42044	-2.63553	-2.81412	-1.36894	-2.64086	-2.96563	-2.56843	-2.42171	-2.19551	-3.04628
APOH	-2.42044	-2.63553	-2.81412	-2.9539	-2.64086	-2.96563	-0.98347	-2.42171	-2.19551	-3.04628
AQP5	-2.42044	-2.63553	-1.22915	-2.9539	-2.64086	-2.96563	-2.56843	-2.42171	-2.19551	-3.04628
ARGFXP2	-2.42044	-2.63553	-1.22915	-2.9539	-2.64086	-2.96563	-2.56843	-2.42171	-2.19551	-3.04628
ARHGAP26-AS1	-2.42044	-1.05057	-2.81412	-2.9539	-2.64086	-2.96563	-2.56843	-2.42171	-2.19551	-3.04628
ARMCX5-GPRASP2	-2.42044	-2.63553	-2.81412	-2.9539	-2.64086	-2.96563	-2.56843	1.48518	-2.19551	-3.04628
ARR3	-2.42044	-1.05057	-2.81412	-2.9539	-2.64086	-2.96563	-2.56843	-2.42171	-2.19551	-3.04628
ASCL3	-2.42044	-2.63553	-2.81412	-2.9539	-2.64086	-2.96563	-2.56843	-0.836747	-2.19551	-3.04628
ASIC2	-2.42044	-2.63553	-2.81412	-2.9539	-2.64086	-2.96563	-2.56843	-0.0997813	-2.19551	-3.04628
ASIC4	-2.42044	-2.63553	-1.22915	-2.9539	-2.64086	-2.96563	-2.56843	-2.42171	-2.19551	-3.04628
ASMT	-2.42044	-2.63553	-2.81412	-2.9539	-2.64086	-2.96563	-2.56843	-2.42171	-2.19551	-1.46132
ATE1-AS1	-2.42044	-2.63553	-2.81412	-1.36894	-2.64086	-2.96563	-2.56843	-2.42171	-2.19551	-3.04628
ATOH7	-2.42044	-2.63553	-2.81412	-2.9539	-2.64086	-2.96563	-0.246504	-2.42171	-2.19551	-3.04628
ATP4A	-2.42044	-2.63553	-2.81412	-2.9539	-2.64086	-1.38067	-2.56843	-2.42171	-2.19551	-3.04628
ATP6V0A4	-2.42044	-2.63553	-2.81412	-2.9539	-2.64086	-2.96563	-0.98347	-2.42171	-2.19551	-3.04628
ATXN3L	-2.42044	-2.63553	-2.81412	-2.9539	-2.64086	-0.6437	-2.56843	-2.42171	-2.19551	-3.04628
AVP	-2.42044	-2.63553	-1.22915	-2.9539	-2.64086	-2.96563	-2.56843	-2.42171	-2.19551	-3.04628
AXDND1	-2.42044	-2.63553	-1.22915	-2.9539	-2.64086	-2.96563	-2.56843	-2.42171	-2.19551	-3.04628
BANCR	-2.42044	-2.63553	-2.81412	-2.9539	-2.64086	-2.96563	-0.246504	-2.42171	-2.19551	-3.04628
BARHL1	-2.42044	-1.05057	-2.81412	-2.9539	-2.64086	-2.96563	-2.56843	-2.42171	-2.19551	-3.04628
BASP1P1	-2.42044	-2.63553	-2.81412	-2.9539	-2.64086	-2.96563	-2.56843	-0.0997813	-2.19551	-3.04628
BHMT	-2.42044	-2.63553	-2.81412	-2.9539	-1.0559	-2.96563	-2.56843	-2.42171	-2.19551	-3.04628
BHMT2	-2.42044	-2.63553	-2.81412	-2.9539	-2.64086	-2.96563	-2.56843	-2.42171	-2.19551	-0.238928
BIRC7	-2.42044	-2.63553	-2.81412	-2.9539	-2.64086	-2.96563	-0.98347	-2.42171	-2.19551	-3.04628
BLACAT1	-2.42044	-2.63553	-2.81412	-2.9539	-1.0559	-2.96563	-2.56843	-2.42171	-2.19551	-3.04628
BLACE	-0.835481	-2.63553	-2.81412	-2.9539	-2.64086	-2.96563	-2.56843	-2.42171	-2.19551	-3.04628
BLID	-0.0985153	-2.63553	-2.81412	-2.9539	-2.64086	-2.96563	-2.56843	-2.42171	-2.19551	-3.04628
BOC	-2.42044	-2.63553	-2.81412	-2.9539	-2.64086	-2.96563	-0.98347	-2.42171	-2.19551	-3.04628
BOK	-2.42044	-2.63553	-0.492189	-2.9539	-2.64086	-2.96563	-2.56843	-2.42171	-2.19551	-3.04628
BREA2	-2.42044	-1.05057	-2.81412	-2.9539	-2.64086	-2.96563	-2.56843	-2.42171	-2.19551	-3.04628
BRINP2	-2.42044	-2.63553	-2.81412	-2.9539	-2.64086	-2.96563	-2.56843	-0.836747	-2.19551	-3.04628
BTNL3	-2.42044	-2.63553	-2.81412	-2.9539	-1.0559	-2.96563	-2.56843	-2.42171	-2.19551	-3.04628
C10orf11	-2.42044	-2.63553	-1.22915	-2.9539	-2.64086	-2.96563	-2.56843	-2.42171	-2.19551	-3.04628
C10orf90	-2.42044	-2.63553	-2.81412	-1.36894	-2.64086	-2.96563	-2.56843	-2.42171	-2.19551	-3.04628
C11orf16	-2.42044	-2.63553	-2.81412	-1.36894	-2.64086	-2.96563	-2.56843	-2.42171	-2.19551	-3.04628
C11orf44	-2.42044	-2.63553	-2.81412	-1.36894	-2.64086	-2.96563	-2.56843	-2.42171	-2.19551	-3.04628
C11orf70	-2.42044	-1.05057	-2.81412	-2.9539	-2.64086	-2.96563	-2.56843	-2.42171	-2.19551	-3.04628
C12orf80	-2.42044	-2.63553	-2.81412	-2.9539	-1.0559	-2.96563	-2.56843	-2.42171	-2.19551	-3.04628
C13orf45	-2.42044	-2.63553	-2.81412	-1.36894	-2.64086	-2.96563	-2.56843	-2.42171	-2.19551	-3.04628
C14orf183	-2.42044	-2.63553	-2.81412	-2.9539	-2.64086	-2.96563	-0.98347	-2.42171	-2.19551	-3.04628
C15orf27	-2.42044	-1.05057	-2.81412	-2.9539	-2.64086	-2.96563	-2.56843	-2.42171	-2.19551	-3.04628
C15orf54	-2.42044	-2.63553	-2.81412	-2.9539	-2.64086	-2.96563	-2.56843	-2.42171	-2.19551	-0.724355
C15orf56	-0.835481	-2.63553	-2.81412	-2.9539	-2.64086	-2.96563	-2.56843	-2.42171	-2.19551	-3.04628
C15orf65	-2.42044	-2.63553	-2.81412	-2.9539	-2.64086	-2.96563	-2.56843	-2.42171	-0.610545	-3.04628
C16orf11	-2.42044	-1.05057	-2.81412	-2.9539	-2.64086	-2.96563	-2.56843	-2.42171	-2.19551	-3.04628
C16orf47	-2.42044	-1.05057	-2.81412	-2.9539	-2.64086	-2.96563	-2.56843	-2.42171	-2.19551	-3.04628
C16orf82	-2.42044	-2.63553	-2.81412	-2.9539	-2.64086	-2.96563	-0.98347	-2.42171	-2.19551	-3.04628
C16orf90	-2.42044	-2.63553	-2.81412	-2.9539	-2.64086	-2.96563	-2.56843	-0.836747	-2.19551	-3.04628
C17orf98	-2.42044	-2.63553	-2.81412	-2.9539	-2.64086	-2.96563	-2.56843	-2.42171	-0.610545	-3.04628
C1QL4	-2.42044	-2.63553	-2.81412	-0.146545	-2.64086	-2.96563	-2.56843	-2.42171	-2.19551	-3.04628
C1QTNF2	-2.42044	-2.63553	-2.81412	-2.9539	-2.64086	-2.96563	-2.56843	-2.42171	-0.610545	-3.04628
C1QTNF9B	-2.42044	-1.05057	-2.81412	-2.9539	-2.64086	-2.96563	-2.56843	-2.42171	-2.19551	-3.04628
C1orf111	-2.42044	-0.313604	-2.81412	-2.9539	-2.64086	-2.96563	-2.56843	-2.42171	-2.19551	-3.04628
C1orf185	-2.42044	-2.63553	-2.81412	-2.9539	-2.64086	-2.96563	-2.56843	-2.42171	-2.19551	0.123642
C1orf210	-2.42044	-2.63553	-2.81412	-1.36894	-2.64086	-2.96563	-2.56843	-2.42171	-2.19551	-3.04628
C1orf61	-2.42044	0.171823	-2.81412	-2.9539	-2.64086	-2.96563	-2.56843	-2.42171	-2.19551	-3.04628
C1orf94	-2.42044	-2.63553	-2.81412	-2.9539	-2.64086	0.204297	-2.56843	-2.42171	-2.19551	-3.04628
C20orf181	-2.42044	-2.63553	-2.81412	-2.9539	-2.64086	-2.96563	-2.56843	-2.42171	-2.19551	0.123642
C21orf37	-2.42044	-2.63553	-1.22915	-2.9539	-2.64086	-2.96563	-2.56843	-2.42171	-2.19551	-3.04628
C21orf54	-2.42044	-2.63553	-2.81412	-2.9539	-2.64086	-2.96563	-2.56843	-0.836747	-2.19551	-3.04628
C2orf61	-2.42044	-2.63553	-1.22915	-2.9539	-2.64086	-2.96563	-2.56843	-2.42171	-2.19551	-3.04628
C2orf73	-2.42044	-2.63553	-0.492189	-2.9539	-2.64086	-2.96563	-2.56843	-2.42171	-2.19551	-3.04628
C3orf56	-2.42044	-2.63553	-2.81412	-2.9539	-2.64086	-0.158273	-2.56843	-2.42171	-2.19551	-3.04628
C3orf67	-2.42044	-2.63553	-2.81412	-2.9539	-0.318935	-2.96563	-2.56843	-2.42171	-2.19551	-3.04628
C4orf36	-2.42044	-2.63553	-2.81412	-2.9539	-2.64086	-2.96563	0.238923	-2.42171	-2.19551	-3.04628
C5orf58	-2.42044	-2.63553	-2.81412	-2.9539	-1.0559	-2.96563	-2.56843	-2.42171	-2.19551	-3.04628
C6orf118	-2.42044	-2.63553	-1.22915	-2.9539	-2.64086	-2.96563	-2.56843	-2.42171	-2.19551	-3.04628
C6orf195	-2.42044	-2.63553	-2.81412	-2.9539	-2.64086	-1.38067	-2.56843	-2.42171	-2.19551	-3.04628
C7orf33	-2.42044	-2.63553	-2.81412	-2.9539	-2.64086	-1.38067	-2.56843	-2.42171	-2.19551	-3.04628
C7orf63	-2.42044	-2.63553	-2.81412	-1.36894	-2.64086	-2.96563	-2.56843	-2.42171	-2.19551	-3.04628
C7orf69	-2.42044	-2.63553	-2.81412	-1.36894	-2.64086	-2.96563	-2.56843	-2.42171	-2.19551	-3.04628
C7orf72	-2.42044	-2.63553	-2.81412	-2.9539	-2.64086	-2.96563	0.238923	-2.42171	-2.19551	-3.04628
C8orf22	-2.42044	-2.63553	-2.81412	-2.9539	-2.64086	-2.96563	-2.56843	-0.836747	-2.19551	-3.04628
C8orf34	-2.42044	-2.63553	-2.81412	-2.9539	-2.64086	-2.96563	-2.56843	-2.42171	0.12642	-3.04628
C9orf131	-2.42044	-2.63553	-2.81412	-2.9539	-2.64086	-2.96563	-2.56843	-2.42171	-2.19551	-0.238928
C9orf53	-2.42044	-2.63553	-2.81412	-2.9539	-2.64086	-1.38067	-2.56843	-2.42171	-2.19551	-3.04628
C9orf57	-2.42044	-2.63553	-2.81412	-2.9539	-2.64086	-2.96563	-0.98347	-2.42171	-2.19551	-3.04628
CACNA1G-AS1	-2.42044	-2.63553	-2.81412	-2.9539	-2.64086	-2.96563	-0.98347	-2.42171	-2.19551	-3.04628
CALCA	-2.42044	-2.63553	-2.81412	-2.9539	-2.64086	-2.96563	-0.98347	-2.42171	-2.19551	-3.04628
CALCR	-2.42044	-2.63553	-2.81412	-1.36894	-2.64086	-2.96563	-2.56843	-2.42171	-2.19551	-3.04628
CALML5	-2.42044	-2.63553	-0.492189	-2.9539	-2.64086	-2.96563	-2.56843	-2.42171	-2.19551	-3.04628
CARD10	-2.42044	-2.63553	-2.81412	-2.9539	-2.64086	-2.96563	-2.56843	-0.0997813	-2.19551	-3.04628
CASC15	-2.42044	-2.63553	-2.81412	-1.36894	-2.64086	-2.96563	-2.56843	-2.42171	-2.19551	-3.04628
CASC8	-2.42044	-2.63553	-2.81412	-2.9539	-2.64086	-1.38067	-2.56843	-2.42171	-2.19551	-3.04628
CASP5	-2.42044	-1.05057	-2.81412	-2.9539	-2.64086	-2.96563	-2.56843	-2.42171	-2.19551	-3.04628
CASQ2	-2.42044	-2.63553	-2.81412	-2.9539	-2.64086	-0.6437	-2.56843	-2.42171	-2.19551	-3.04628
CATSPER3	-2.42044	-0.313604	-2.81412	-2.9539	-2.64086	-2.96563	-2.56843	-2.42171	-2.19551	-3.04628
CATSPERD	-2.42044	-2.63553	-2.81412	-2.9539	-2.64086	-1.38067	-2.56843	-2.42171	-2.19551	-3.04628
CCDC103	-2.42044	-2.63553	-2.81412	-2.9539	-2.64086	-2.96563	-2.56843	-2.42171	-2.19551	-0.724355
CCDC147-AS1	-2.42044	-2.63553	-2.81412	-2.9539	-1.0559	-2.96563	-2.56843	-2.42171	-2.19551	-3.04628
CCDC155	-2.42044	-2.63553	-2.81412	-2.9539	-2.64086	-2.96563	-0.98347	-2.42171	-2.19551	-3.04628
CCDC160	-2.42044	-2.63553	-2.81412	-2.9539	-1.0559	-2.96563	-2.56843	-2.42171	-2.19551	-3.04628
CCDC79	-2.42044	-2.63553	-1.22915	-2.9539	-2.64086	-2.96563	-2.56843	-2.42171	-2.19551	-3.04628
CCL24	-2.42044	-2.63553	-2.81412	-2.9539	-2.64086	-2.96563	-0.98347	-2.42171	-2.19551	-3.04628
CCNO	-2.42044	-2.63553	-2.81412	-1.36894	-2.64086	-2.96563	-2.56843	-2.42171	-2.19551	-3.04628
CD1B	-2.42044	-2.63553	-2.81412	-2.9539	-2.64086	-0.6437	-2.56843	-2.42171	-2.19551	-3.04628
CD1D	-2.42044	-2.63553	-0.492189	-2.9539	-2.64086	-2.96563	-2.56843	-2.42171	-2.19551	-3.04628
CD207	-2.42044	-2.63553	-2.81412	-2.9539	-2.64086	-2.96563	0.238923	-2.42171	-2.19551	-3.04628
CD300E	-2.42044	-2.63553	-1.22915	-2.9539	-2.64086	-2.96563	-2.56843	-2.42171	-2.19551	-3.04628
CDC14C	-2.42044	-2.63553	-2.81412	-2.9539	-2.64086	-2.96563	-2.56843	-2.42171	-2.19551	-0.724355
CDH5	-0.835481	-2.63553	-2.81412	-2.9539	-2.64086	-2.96563	-2.56843	-2.42171	-2.19551	-3.04628
CDK15	-2.42044	-2.63553	-2.81412	-1.36894	-2.64086	-2.96563	-2.56843	-2.42171	-2.19551	-3.04628
CDR1	-2.42044	-2.63553	-2.81412	-2.9539	-1.0559	-2.96563	-2.56843	-2.42171	-2.19551	-3.04628
CDRT15L2	-2.42044	-0.313604	-2.81412	-2.9539	-2.64086	-2.96563	-2.56843	-2.42171	-2.19551	-3.04628
CDX4	-2.42044	-2.63553	-2.81412	-2.9539	-2.64086	-0.6437	-2.56843	-2.42171	-2.19551	-3.04628
CEACAM3	-2.42044	-2.63553	-0.492189	-2.9539	-2.64086	-2.96563	-2.56843	-2.42171	-2.19551	-3.04628
CEACAM7	-2.42044	-2.63553	-2.81412	-2.9539	-2.64086	-2.96563	-2.56843	-2.42171	-2.19551	-0.238928
CEACAM8	-2.42044	-2.63553	-2.81412	-0.631972	-2.64086	-2.96563	-2.56843	-2.42171	-2.19551	-3.04628
CECR5-AS1	-2.42044	-2.63553	-2.81412	-2.9539	-2.64086	-2.96563	-2.56843	-0.836747	-2.19551	-3.04628
CES1P2	-2.42044	-2.63553	-2.81412	-2.9539	-2.64086	-2.96563	-2.56843	-2.42171	-2.19551	-1.46132
CFHR3	-2.42044	-2.63553	-2.81412	-2.9539	-1.0559	-2.96563	-2.56843	-2.42171	-2.19551	-3.04628
CFI	-2.42044	-2.63553	-2.81412	-2.9539	-1.0559	-2.96563	-2.56843	-2.42171	-2.19551	-3.04628
CHMP4C	-2.42044	-2.63553	-2.81412	-2.9539	-2.64086	-2.96563	-0.98347	-2.42171	-2.19551	-3.04628
CHRDL2	-2.42044	-2.63553	-1.22915	-2.9539	-2.64086	-2.96563	-2.56843	-2.42171	-2.19551	-3.04628
CHRNA3	-2.42044	-2.63553	-2.81412	-0.146545	-2.64086	-2.96563	-2.56843	-2.42171	-2.19551	-3.04628
CHRNB3	-2.42044	-2.63553	-2.81412	-2.9539	-2.64086	-2.96563	-0.98347	-2.42171	-2.19551	-3.04628
CHRND	-2.42044	-1.05057	-2.81412	-2.9539	-2.64086	-2.96563	-2.56843	-2.42171	-2.19551	-3.04628
CKM	-2.42044	-0.313604	-2.81412	-2.9539	-2.64086	-2.96563	-2.56843	-2.42171	-2.19551	-3.04628
CLC	-2.42044	-1.05057	-2.81412	-2.9539	-2.64086	-2.96563	-2.56843	-2.42171	-2.19551	-3.04628
CLCNKB	-2.42044	-1.05057	-2.81412	-2.9539	-2.64086	-2.96563	-2.56843	-2.42171	-2.19551	-3.04628
CLDN20	-2.42044	-2.63553	-2.81412	-2.9539	-0.318935	-2.96563	-2.56843	-2.42171	-2.19551	-3.04628
CLDN8	-2.42044	-2.63553	-2.81412	-2.9539	-2.64086	-2.96563	-0.246504	-2.42171	-2.19551	-3.04628
CLK2P	-2.42044	-2.63553	-2.81412	-2.9539	-2.64086	-2.96563	-2.56843	-0.836747	-2.19551	-3.04628
CLRN1-AS1	-2.42044	-1.05057	-2.81412	-2.9539	-2.64086	-2.96563	-2.56843	-2.42171	-2.19551	-3.04628
CLSTN2	-2.42044	-2.63553	-1.22915	-2.9539	-2.64086	-2.96563	-2.56843	-2.42171	-2.19551	-3.04628
CLVS1	-0.835481	-2.63553	-2.81412	-2.9539	-2.64086	-2.96563	-2.56843	-2.42171	-2.19551	-3.04628
CNGA1	-2.42044	-1.05057	-2.81412	-2.9539	-2.64086	-2.96563	-2.56843	-2.42171	-2.19551	-3.04628
CNKSR3	-2.42044	-2.63553	-2.81412	-2.9539	-2.64086	-2.96563	-0.98347	-2.42171	-2.19551	-3.04628
CNR1	-2.42044	-2.63553	-2.81412	-2.9539	-0.318935	-2.96563	-2.56843	-2.42171	-2.19551	-3.04628
COL21A1	-2.42044	-2.63553	-2.81412	-1.36894	-2.64086	-2.96563	-2.56843	-2.42171	-2.19551	-3.04628
COL4A6	-2.42044	-2.63553	-2.81412	-2.9539	-1.0559	-2.96563	-2.56843	-2.42171	-2.19551	-3.04628
COLEC10	-0.0985153	-2.63553	-2.81412	-2.9539	-2.64086	-2.96563	-2.56843	-2.42171	-2.19551	-3.04628
CPB2	-2.42044	-2.63553	-2.81412	-2.9539	-2.64086	-2.96563	-0.98347	-2.42171	-2.19551	-3.04628
CPLX4	-2.42044	-2.63553	-2.81412	-2.9539	-2.64086	-2.96563	-2.56843	-2.42171	-0.610545	-3.04628
CPN2	-2.42044	-0.313604	-2.81412	-2.9539	-2.64086	-2.96563	-2.56843	-2.42171	-2.19551	-3.04628
CPNE9	-2.42044	-2.63553	-2.81412	-2.9539	-1.0559	-2.96563	-2.56843	-2.42171	-2.19551	-3.04628
CR1L	-2.42044	-1.05057	-2.81412	-2.9539	-2.64086	-2.96563	-2.56843	-2.42171	-2.19551	-3.04628
CRISP1	-0.835481	-2.63553	-2.81412	-2.9539	-2.64086	-2.96563	-2.56843	-2.42171	-2.19551	-3.04628
CRYBA2	-2.42044	-2.63553	-2.81412	-2.9539	-2.64086	-2.96563	-2.56843	-2.42171	-2.19551	-1.46132
CRYGA	-2.42044	-2.63553	-2.81412	-2.9539	-2.64086	-2.96563	-2.56843	-0.836747	-2.19551	-3.04628
CSF3	-2.42044	-2.63553	-2.81412	-1.36894	-2.64086	-2.96563	-2.56843	-2.42171	-2.19551	-3.04628
CSNK1G2-AS1	-2.42044	-2.63553	-1.22915	-2.9539	-2.64086	-2.96563	-2.56843	-2.42171	-2.19551	-3.04628
CSPG4	-2.42044	-2.63553	-2.81412	-1.36894	-2.64086	-2.96563	-2.56843	-2.42171	-2.19551	-3.04628
CSPG5	-0.835481	-2.63553	-2.81412	-2.9539	-2.64086	-2.96563	-2.56843	-2.42171	-2.19551	-3.04628
CSTF3-AS1	-2.42044	-2.63553	-1.22915	-2.9539	-2.64086	-2.96563	-2.56843	-2.42171	-2.19551	-3.04628
CT45A6	-2.42044	-2.63553	-2.81412	-2.9539	-2.64086	-2.96563	-2.56843	-1.1952	-2.19551	-3.04628
CTB-113P19.1	-2.42044	-2.63553	-2.81412	-1.36894	-2.64086	-2.96563	-2.56843	-2.42171	-2.19551	-3.04628
CTGLF12P	-2.42044	-2.63553	-2.81412	-2.9539	-2.64086	-2.96563	-0.518801	-2.42171	-2.19551	-3.04628
CTSE	-2.42044	-2.63553	-2.81412	-2.9539	-2.64086	-1.38067	-2.56843	-2.42171	-2.19551	-3.04628
CTTNBP2	-2.42044	-2.63553	-2.81412	-2.9539	-2.64086	-2.96563	-2.56843	-2.42171	-2.19551	-0.238928
CTXN1	-2.42044	-2.63553	-1.22915	-2.9539	-2.64086	-2.96563	-2.56843	-2.42171	-2.19551	-3.04628
CTXN3	-2.42044	-2.63553	-2.81412	-2.9539	-2.64086	-0.6437	-2.56843	-2.42171	-2.19551	-3.04628
CXCR2P1	-2.42044	-2.63553	-0.492189	-2.9539	-2.64086	-2.96563	-2.56843	-2.42171	-2.19551	-3.04628
CXorf49	-2.42044	-2.63553	-2.81412	-2.9539	-2.64086	-2.96563	-1.56843	-2.42171	-2.19551	-3.04628
CXorf49B	-2.42044	-2.63553	-2.81412	-2.9539	-2.64086	-2.96563	-1.56843	-2.42171	-2.19551	-3.04628
CXorf58	-2.42044	-2.63553	-2.81412	-1.36894	-2.64086	-2.96563	-2.56843	-2.42171	-2.19551	-3.04628
CXorf64	-2.42044	-2.63553	-2.81412	-1.36894	-2.64086	-2.96563	-2.56843	-2.42171	-2.19551	-3.04628
CXorf66	-2.42044	-0.313604	-2.81412	-2.9539	-2.64086	-2.96563	-2.56843	-2.42171	-2.19551	-3.04628
CYLC2	-2.42044	-2.63553	-1.22915	-2.9539	-2.64086	-2.96563	-2.56843	-2.42171	-2.19551	-3.04628
CYP11B1	-2.42044	-2.63553	-2.81412	-2.9539	-2.64086	-2.96563	-2.56843	-2.42171	-2.19551	-0.238928
CYP2C18	-2.42044	-1.05057	-2.81412	-2.9539	-2.64086	-2.96563	-2.56843	-2.42171	-2.19551	-3.04628
CYP4A22	-2.42044	-2.63553	-2.81412	-2.9539	-2.64086	-2.96563	-2.04236	-2.42171	-2.19551	-3.04628
CYP4F24P	-2.42044	-2.63553	-2.81412	-2.9539	-2.64086	-2.96563	-0.98347	-2.42171	-2.19551	-3.04628
CYP4F3	-2.42044	-2.63553	-1.22915	-2.9539	-2.64086	-2.96563	-2.56843	-2.42171	-2.19551	-3.04628
CYP4X1	-0.835481	-2.63553	-2.81412	-2.9539	-2.64086	-2.96563	-2.56843	-2.42171	-2.19551	-3.04628
D21S2088E	-2.42044	-2.63553	-0.492189	-2.9539	-2.64086	-2.96563	-2.56843	-2.42171	-2.19551	-3.04628
DAAM2	-2.42044	-2.63553	-2.81412	-2.9539	-2.64086	-2.96563	-2.56843	-0.836747	-2.19551	-3.04628
DACT2	-2.42044	-2.63553	-2.81412	-2.9539	-2.64086	-2.96563	-2.56843	-0.836747	-2.19551	-3.04628
DACT3-AS1	-2.42044	-2.63553	-2.81412	-2.9539	-2.64086	-1.38067	-2.56843	-2.42171	-2.19551	-3.04628
DAND5	-2.42044	-2.63553	-2.81412	-0.631972	-2.64086	-2.96563	-2.56843	-2.42171	-2.19551	-3.04628
DBH	-2.42044	-2.63553	-2.81412	-2.9539	-2.64086	-2.96563	-0.98347	-2.42171	-2.19551	-3.04628
DCAF8L1	-2.42044	-2.63553	-2.81412	-2.9539	-2.64086	-2.96563	-2.56843	-2.42171	-2.19551	-1.46132
DCAF8L2	-2.42044	-2.63553	-2.81412	-2.9539	-2.64086	-1.38067	-2.56843	-2.42171	-2.19551	-3.04628
DCD	-2.42044	-2.63553	-2.81412	-2.9539	-2.64086	-2.96563	-0.98347	-2.42171	-2.19551	-3.04628
DDX11L10	-2.42044	-2.63553	-2.81412	-2.9539	-2.64086	-2.96563	-0.819971	-2.42171	-2.19551	-3.04628
DEFA3	-2.42044	-2.63553	-2.81412	-2.9539	-2.64086	-2.96563	-0.98347	-2.42171	-2.19551	-3.04628
DENND2A	-2.42044	-2.63553	-2.81412	-2.9539	-2.64086	-0.6437	-2.56843	-2.42171	-2.19551	-3.04628
DGCR6	-2.42044	-2.63553	-2.81412	-2.9539	-0.155436	-2.96563	-2.56843	-2.42171	-2.19551	-3.04628
DLGAP1-AS5	-2.42044	-2.63553	-2.81412	-2.9539	-2.64086	-2.96563	-0.98347	-2.42171	-2.19551	-3.04628
DMBT1	-0.0985153	-2.63553	-2.81412	-2.9539	-2.64086	-2.96563	-2.56843	-2.42171	-2.19551	-3.04628
DMKN	-0.835481	-2.63553	-2.81412	-2.9539	-2.64086	-2.96563	-2.56843	-2.42171	-2.19551	-3.04628
DMRTB1	-2.42044	-1.05057	-2.81412	-2.9539	-2.64086	-2.96563	-2.56843	-2.42171	-2.19551	-3.04628
DNAAF3	-2.42044	-2.63553	-2.81412	-2.9539	-0.318935	-2.96563	-2.56843	-2.42171	-2.19551	-3.04628
DNAJB8	-2.42044	-2.63553	-2.81412	-2.9539	-2.64086	-0.158273	-2.56843	-2.42171	-2.19551	-3.04628
DNAJB8-AS1	-2.42044	-2.63553	-2.81412	-2.9539	-2.64086	-2.96563	0.238923	-2.42171	-2.19551	-3.04628
DNAJC22	-0.835481	-2.63553	-2.81412	-2.9539	-2.64086	-2.96563	-2.56843	-2.42171	-2.19551	-3.04628
DNAJC25-GNG10	1.49029	-2.63553	-2.81412	-2.9539	-2.64086	-2.96563	-2.56843	-2.42171	-2.19551	-3.04628
DNM1P41	-2.42044	-2.63553	-2.81412	-0.504999	-2.64086	-2.96563	-2.56843	-2.42171	-2.19551	-3.04628
DPY19L2P1	-2.42044	-2.63553	-2.81412	-2.9539	-2.64086	-2.96563	-2.56843	-0.836747	-2.19551	-3.04628
DPYD-AS2	-2.42044	-2.63553	-2.81412	-1.36894	-2.64086	-2.96563	-2.56843	-2.42171	-2.19551	-3.04628
DPYSL5	-2.42044	-2.63553	-2.81412	-2.9539	-2.64086	-2.96563	-2.56843	-0.836747	-2.19551	-3.04628
DSCR8	-2.42044	-2.63553	-2.81412	-2.9539	-2.64086	-2.96563	-2.56843	-2.42171	-0.610545	-3.04628
DSERG1	-2.42044	-2.63553	-2.81412	-1.36894	-2.64086	-2.96563	-2.56843	-2.42171	-2.19551	-3.04628
DUOX1	-2.42044	-2.63553	-2.81412	-2.9539	-2.64086	-2.96563	-2.56843	-2.42171	-2.19551	-0.238928
DYDC1	-2.42044	-2.63553	-2.81412	-2.9539	-2.64086	-2.96563	-0.98347	-2.42171	-2.19551	-3.04628
DYNC1I1	-2.42044	-2.63553	-2.81412	-2.9539	-2.64086	-1.38067	-2.56843	-2.42171	-2.19551	-3.04628
EBLN1	-0.835481	-2.63553	-2.81412	-2.9539	-2.64086	-2.96563	-2.56843	-2.42171	-2.19551	-3.04628
EEF1E1-BLOC1S5	-2.42044	-2.63553	-2.81412	-2.9539	-2.64086	-2.96563	-2.56843	-2.42171	-2.19551	2.56902
EFCAB3	-2.42044	-2.63553	-2.81412	-2.9539	-2.64086	-2.96563	-0.98347	-2.42171	-2.19551	-3.04628
EGFLAM-AS2	-2.42044	-2.63553	-2.81412	-2.9539	-1.0559	-2.96563	-2.56843	-2.42171	-2.19551	-3.04628
EGOT	-2.42044	-2.63553	-2.81412	-2.9539	-2.64086	-2.96563	-2.56843	-2.42171	-2.19551	-1.46132
EIF3IP1	-2.42044	-2.63553	-2.81412	-2.9539	-2.64086	-2.96563	-2.56843	-2.42171	-0.610545	-3.04628
ELF5	-2.42044	-2.63553	-1.22915	-2.9539	-2.64086	-2.96563	-2.56843	-2.42171	-2.19551	-3.04628
EMID1	-2.42044	-2.63553	-2.81412	-2.9539	-2.64086	-2.96563	-2.56843	-0.836747	-2.19551	-3.04628
EPGN	-2.42044	-2.63553	-2.81412	-2.9539	-2.64086	-2.96563	-2.56843	-0.836747	-2.19551	-3.04628
ERI3-IT1	-2.42044	-2.63553	-1.22915	-2.9539	-2.64086	-2.96563	-2.56843	-2.42171	-2.19551	-3.04628
ERVV-1	-2.42044	-2.63553	-2.81412	-2.9539	-2.64086	-2.96563	-2.56843	-2.42171	-2.19551	-1.46132
ERVV-2	-2.42044	-2.63553	-2.81412	-2.9539	-2.64086	-2.96563	-2.56843	-2.42171	-2.19551	-0.238928
ESX1	-2.42044	-2.63553	-2.81412	-2.9539	-2.64086	-2.96563	-0.98347	-2.42171	-2.19551	-3.04628
EVX2	-2.42044	-2.63553	-2.81412	-1.36894	-2.64086	-2.96563	-2.56843	-2.42171	-2.19551	-3.04628
EYA1	-2.42044	-2.63553	-2.81412	-2.9539	-2.64086	-2.96563	-0.98347	-2.42171	-2.19551	-3.04628
EYA2	-2.42044	-2.63553	-2.81412	-2.9539	-2.64086	-2.96563	-2.56843	-2.42171	-2.19551	-1.46132
F10	-2.42044	-2.63553	-0.492189	-2.9539	-2.64086	-2.96563	-2.56843	-2.42171	-2.19551	-3.04628
FABP12	-2.42044	-2.63553	-1.22915	-2.9539	-2.64086	-2.96563	-2.56843	-2.42171	-2.19551	-3.04628
FAM150B	-2.42044	-2.63553	-2.81412	-1.36894	-2.64086	-2.96563	-2.56843	-2.42171	-2.19551	-3.04628
FAM151B	-2.42044	-2.63553	-2.81412	-2.9539	-2.64086	-2.96563	-2.56843	-2.42171	0.611847	-3.04628
FAM154A	-2.42044	-2.63553	-2.81412	-2.9539	-2.64086	-2.96563	-2.56843	-2.42171	-0.610545	-3.04628
FAM155A-IT1	-2.42044	-2.63553	-2.81412	-2.9539	-2.64086	-2.96563	-0.98347	-2.42171	-2.19551	-3.04628
FAM159B	-2.42044	-2.63553	-2.81412	-2.9539	-2.64086	-2.96563	-2.56843	-2.42171	-0.610545	-3.04628
FAM169B	-2.42044	-2.63553	-1.22915	-2.9539	-2.64086	-2.96563	-2.56843	-2.42171	-2.19551	-3.04628
FAM177B	-2.42044	-2.63553	-2.81412	-1.36894	-2.64086	-2.96563	-2.56843	-2.42171	-2.19551	-3.04628
FAM198A	-2.42044	-2.63553	-2.81412	-2.9539	-2.64086	-2.96563	-0.246504	-2.42171	-2.19551	-3.04628
FAM19A5	-2.42044	-2.63553	-2.81412	-2.9539	-2.64086	-2.96563	-2.56843	-2.42171	-2.19551	-1.46132
FAM230A	-2.42044	-2.63553	-2.81412	-2.9539	-2.64086	-2.96563	-2.56843	-2.42171	-0.355548	-3.04628
FAM231A	-2.42044	-1.63553	-2.81412	-2.9539	-2.64086	-2.96563	-2.56843	-2.42171	-2.19551	-3.04628
FAM25C	-2.42044	-2.63553	-2.81412	-2.9539	-1.64086	-2.96563	-2.56843	-2.42171	-2.19551	-3.04628
FAM25G	-2.42044	-2.63553	-2.81412	-2.9539	-1.64086	-2.96563	-2.56843	-2.42171	-2.19551	-3.04628
FAM27E2	-0.835481	-2.63553	-2.81412	-2.9539	-2.64086	-2.96563	-2.56843	-2.42171	-2.19551	-3.04628
FAM47A	-2.42044	-2.63553	-2.81412	-2.9539	-1.0559	-2.96563	-2.56843	-2.42171	-2.19551	-3.04628
FAM47C	-2.42044	-1.05057	-2.81412	-2.9539	-2.64086	-2.96563	-2.56843	-2.42171	-2.19551	-3.04628
FAM66A	-2.42044	-2.63553	-2.81412	-2.9539	-1.0559	-2.96563	-2.56843	-2.42171	-2.19551	-3.04628
FAM71C	-2.42044	-2.63553	-2.81412	-2.9539	-2.64086	-0.6437	-2.56843	-2.42171	-2.19551	-3.04628
FAM74A4	-2.42044	-2.63553	-2.81412	-2.9539	-2.64086	-2.96563	-2.56843	-2.42171	-2.19551	-1.46132
FAM92A1P2	-2.42044	-2.63553	-2.81412	-2.9539	-2.64086	-1.38067	-2.56843	-2.42171	-2.19551	-3.04628
FAM99A	-2.42044	-2.63553	-2.81412	-1.36894	-2.64086	-2.96563	-2.56843	-2.42171	-2.19551	-3.04628
FAM9C	-2.42044	-2.63553	-2.81412	-2.9539	-2.64086	-0.6437	-2.56843	-2.42171	-2.19551	-3.04628
FBLL1	-2.42044	-2.63553	-2.81412	-2.9539	-1.0559	-2.96563	-2.56843	-2.42171	-2.19551	-3.04628
FBN2	-2.42044	-2.63553	-2.81412	-2.9539	-1.0559	-2.96563	-2.56843	-2.42171	-2.19551	-3.04628
FBXL2	-2.42044	-2.63553	-2.81412	-2.9539	-2.64086	-2.96563	-0.98347	-2.42171	-2.19551	-3.04628
FBXO27	-2.42044	-2.63553	-2.81412	-2.9539	-1.0559	-2.96563	-2.56843	-2.42171	-2.19551	-3.04628
FCRL2	-2.42044	-2.63553	-1.22915	-2.9539	-2.64086	-2.96563	-2.56843	-2.42171	-2.19551	-3.04628
FER1L6-AS2	-2.42044	-1.05057	-2.81412	-2.9539	-2.64086	-2.96563	-2.56843	-2.42171	-2.19551	-3.04628
FGF13-AS1	-2.42044	-2.63553	-2.81412	-2.9539	-2.64086	-2.96563	-0.98347	-2.42171	-2.19551	-3.04628
FGF20	-2.42044	-2.63553	-2.81412	-2.9539	-1.0559	-2.96563	-2.56843	-2.42171	-2.19551	-3.04628
FGF21	-2.42044	-2.63553	-2.81412	-2.9539	-0.318935	-2.96563	-2.56843	-2.42171	-2.19551	-3.04628
FLJ25715	-2.42044	-2.63553	-2.81412	-2.9539	-1.0559	-2.96563	-2.56843	-2.42171	-2.19551	-3.04628
FLJ27255	-2.42044	-2.63553	-2.81412	-2.9539	-2.64086	-2.96563	-0.246504	-2.42171	-2.19551	-3.04628
FLJ33581	-2.42044	-2.63553	-2.81412	-2.9539	-2.64086	-2.96563	-0.98347	-2.42171	-2.19551	-3.04628
FLJ35282	-2.42044	-2.63553	-2.81412	-1.36894	-2.64086	-2.96563	-2.56843	-2.42171	-2.19551	-3.04628
FLJ41200	-2.42044	-2.63553	-2.81412	-2.9539	-2.64086	-2.96563	-0.98347	-2.42171	-2.19551	-3.04628
FLJ41941	-0.835481	-2.63553	-2.81412	-2.9539	-2.64086	-2.96563	-2.56843	-2.42171	-2.19551	-3.04628
FLJ42102	-2.42044	-2.63553	-2.81412	-2.9539	-2.64086	-2.96563	-2.56843	-2.42171	-0.610545	-3.04628
FLJ42842	-2.42044	-2.63553	-2.81412	-2.9539	-0.318935	-2.96563	-2.56843	-2.42171	-2.19551	-3.04628
FLJ43585	-0.0985153	-2.63553	-2.81412	-2.9539	-2.64086	-2.96563	-2.56843	-2.42171	-2.19551	-3.04628
FLJ44313	-0.835481	-2.63553	-2.81412	-2.9539	-2.64086	-2.96563	-2.56843	-2.42171	-2.19551	-3.04628
FLJ44511	-2.42044	-2.63553	-2.81412	-1.36894	-2.64086	-2.96563	-2.56843	-2.42171	-2.19551	-3.04628
FLJ46906	-2.42044	-2.63553	-1.22915	-2.9539	-2.64086	-2.96563	-2.56843	-2.42171	-2.19551	-3.04628
FMR1-AS1	-2.42044	-2.63553	-2.81412	-2.9539	-2.64086	-2.96563	-2.56843	-0.836747	-2.19551	-3.04628
FOXA3	-0.835481	-2.63553	-2.81412	-2.9539	-2.64086	-2.96563	-2.56843	-2.42171	-2.19551	-3.04628
FOXB2	-2.42044	-2.63553	-2.81412	-2.9539	-2.64086	-0.6437	-2.56843	-2.42171	-2.19551	-3.04628
FOXC2	-2.42044	-2.63553	-2.81412	-2.9539	-2.64086	-2.96563	-2.56843	-0.836747	-2.19551	-3.04628
FOXQ1	-2.42044	-1.05057	-2.81412	-2.9539	-2.64086	-2.96563	-2.56843	-2.42171	-2.19551	-3.04628
FPR1	-2.42044	-2.63553	-2.81412	-2.9539	-2.64086	-2.96563	-0.98347	-2.42171	-2.19551	-3.04628
FRMPD1	-2.42044	-2.63553	-2.81412	-2.9539	-2.64086	-1.38067	-2.56843	-2.42171	-2.19551	-3.04628
FTCD	-2.42044	-1.05057	-2.81412	-2.9539	-2.64086	-2.96563	-2.56843	-2.42171	-2.19551	-3.04628
FUT5	-2.42044	-2.63553	-2.81412	-2.9539	-2.64086	-1.60948	-2.56843	-2.42171	-2.19551	-3.04628
FZD8	-2.42044	-1.05057	-2.81412	-2.9539	-2.64086	-2.96563	-2.56843	-2.42171	-2.19551	-3.04628
GAB4	-2.42044	-2.63553	-2.81412	-2.9539	-2.64086	-2.96563	-0.98347	-2.42171	-2.19551	-3.04628
GABRA3	-2.42044	-2.63553	-2.81412	-2.9539	-2.64086	-2.96563	-0.98347	-2.42171	-2.19551	-3.04628
GABRB3	-2.42044	-2.63553	-2.81412	-2.9539	-2.64086	-2.96563	-2.56843	-2.42171	-2.19551	-1.46132
GABRE	-2.42044	-2.63553	-2.81412	-2.9539	-2.64086	-2.96563	-0.98347	-2.42171	-2.19551	-3.04628
GABRG2	-0.835481	-2.63553	-2.81412	-2.9539	-2.64086	-2.96563	-2.56843	-2.42171	-2.19551	-3.04628
GABRQ	-2.42044	-2.63553	-2.81412	-2.9539	-2.64086	-2.96563	-0.98347	-2.42171	-2.19551	-3.04628
GALNT13	-2.42044	-2.63553	-1.22915	-2.9539	-2.64086	-2.96563	-2.56843	-2.42171	-2.19551	-3.04628
GALNT5	-2.42044	-2.63553	-2.81412	-2.9539	-2.64086	-2.96563	-2.56843	-2.42171	-2.19551	-1.46132
GALNT8	-2.42044	-2.63553	-1.22915	-2.9539	-2.64086	-2.96563	-2.56843	-2.42171	-2.19551	-3.04628
GALR1	-2.42044	-1.05057	-2.81412	-2.9539	-2.64086	-2.96563	-2.56843	-2.42171	-2.19551	-3.04628
GALR2	-0.835481	-2.63553	-2.81412	-2.9539	-2.64086	-2.96563	-2.56843	-2.42171	-2.19551	-3.04628
GATA6-AS1	-2.42044	-2.63553	-2.81412	-2.9539	-2.64086	-2.96563	-2.56843	-0.0997813	-2.19551	-3.04628
GATM-AS1	-2.42044	-2.63553	-2.81412	-2.9539	-2.64086	-1.2966	-2.56843	-2.42171	-2.19551	-3.04628
GCKR	-2.42044	-2.63553	-2.81412	-2.9539	-2.64086	-0.6437	-2.56843	-2.42171	-2.19551	-3.04628
GCOM1	-2.42044	-2.63553	-2.81412	-2.9539	-2.64086	-2.96563	-2.56843	0.888631	-2.19551	-3.04628
GCSAML	0.386912	-2.63553	-2.81412	-2.9539	-2.64086	-2.96563	-2.56843	-2.42171	-2.19551	-3.04628
GDF3	-2.42044	-2.63553	-2.81412	-2.9539	-1.0559	-2.96563	-2.56843	-2.42171	-2.19551	-3.04628
GFI1B	-2.42044	-2.63553	-2.81412	-2.9539	-1.0559	-2.96563	-2.56843	-2.42171	-2.19551	-3.04628
GFRA4	-0.0985153	-2.63553	-2.81412	-2.9539	-2.64086	-2.96563	-2.56843	-2.42171	-2.19551	-3.04628
GJB3	-2.42044	-2.63553	-1.22915	-2.9539	-2.64086	-2.96563	-2.56843	-2.42171	-2.19551	-3.04628
GJB4	-2.42044	-2.63553	-0.492189	-2.9539	-2.64086	-2.96563	-2.56843	-2.42171	-2.19551	-3.04628
GJD2	-2.42044	-2.63553	-2.81412	-2.9539	-2.64086	-1.38067	-2.56843	-2.42171	-2.19551	-3.04628
GLOD5	-2.42044	-2.63553	-2.81412	-2.9539	-0.318935	-2.96563	-2.56843	-2.42171	-2.19551	-3.04628
GNG12-AS1	-2.42044	-2.63553	-2.81412	-2.9539	-2.64086	-2.96563	-2.56843	-2.42171	-2.19551	-0.724355
GOLGA6L2	-2.42044	-2.63553	-2.81412	-2.9539	-2.64086	-2.96563	-0.98347	-2.42171	-2.19551	-3.04628
GOLGA8T	-2.42044	-2.63553	-2.81412	-0.484014	-2.64086	-2.96563	-2.56843	-2.42171	-2.19551	-3.04628
GPIHBP1	-2.42044	-2.63553	-2.81412	-2.9539	-2.64086	-1.38067	-2.56843	-2.42171	-2.19551	-3.04628
GPM6A	-2.42044	-2.63553	-2.81412	-2.9539	-2.64086	-2.96563	-2.56843	-2.42171	-0.610545	-3.04628
GPR119	-2.42044	-2.63553	-0.492189	-2.9539	-2.64086	-2.96563	-2.56843	-2.42171	-2.19551	-3.04628
GPR123	-2.42044	-2.63553	-2.81412	-1.36894	-2.64086	-2.96563	-2.56843	-2.42171	-2.19551	-3.04628
GPR141	-0.835481	-2.63553	-2.81412	-2.9539	-2.64086	-2.96563	-2.56843	-2.42171	-2.19551	-3.04628
GPR143	-2.42044	-2.63553	-2.81412	-2.9539	-2.64086	-2.96563	-0.98347	-2.42171	-2.19551	-3.04628
GPR144	-0.835481	-2.63553	-2.81412	-2.9539	-2.64086	-2.96563	-2.56843	-2.42171	-2.19551	-3.04628
GPR17	-2.42044	-2.63553	-2.81412	-2.9539	0.166492	-2.96563	-2.56843	-2.42171	-2.19551	-3.04628
GPR20	-2.42044	-2.63553	-2.81412	-2.9539	-2.64086	-2.96563	-2.56843	-0.836747	-2.19551	-3.04628
GPR33	-2.42044	-2.63553	-2.81412	-2.9539	-2.64086	-2.96563	-2.56843	-2.42171	-2.19551	-0.238928
GPR45	-2.42044	-2.63553	-2.81412	-2.9539	-2.64086	-2.96563	-0.98347	-2.42171	-2.19551	-3.04628
GPR50	-2.42044	-2.63553	-2.81412	-2.9539	-2.64086	-2.96563	-2.56843	-2.42171	-2.19551	-0.724355
GPR64	-2.42044	-2.63553	-0.492189	-2.9539	-2.64086	-2.96563	-2.56843	-2.42171	-2.19551	-3.04628
GPR97	-0.0985153	-2.63553	-2.81412	-2.9539	-2.64086	-2.96563	-2.56843	-2.42171	-2.19551	-3.04628
GPT	-2.42044	-2.63553	-2.81412	-2.9539	-2.64086	-2.96563	-2.56843	-0.836747	-2.19551	-3.04628
GRAPL	-2.42044	-2.63553	-2.81412	-2.9539	-1.0559	-2.96563	-2.56843	-2.42171	-2.19551	-3.04628
GRIK1	-2.42044	-2.63553	-2.81412	-2.9539	-2.64086	-2.96563	-0.246504	-2.42171	-2.19551	-3.04628
GRM5	-0.0985153	-2.63553	-2.81412	-2.9539	-2.64086	-2.96563	-2.56843	-2.42171	-2.19551	-3.04628
GSTT2B	-2.42044	-2.63553	-2.81412	-2.9539	-2.64086	-2.96563	-0.98347	-2.42171	-2.19551	-3.04628
GTSCR1	-2.42044	-2.63553	-2.81412	-2.9539	-2.64086	-2.96563	-0.98347	-2.42171	-2.19551	-3.04628
H1FOO	-0.0985153	-2.63553	-2.81412	-2.9539	-2.64086	-2.96563	-2.56843	-2.42171	-2.19551	-3.04628
HAO2-IT1	-2.42044	-2.63553	-2.81412	-2.9539	-2.64086	-2.96563	-2.56843	-2.42171	-2.19551	-1.46132
HAPLN4	-2.42044	-2.63553	-2.81412	-0.631972	-2.64086	-2.96563	-2.56843	-2.42171	-2.19551	-3.04628
HAS2-AS1	-2.42044	-2.63553	-2.81412	-0.631972	-2.64086	-2.96563	-2.56843	-2.42171	-2.19551	-3.04628
HAVCR1P1	-2.42044	-2.63553	-2.81412	-2.9539	-1.0559	-2.96563	-2.56843	-2.42171	-2.19551	-3.04628
HCCAT4	-2.42044	-2.63553	-2.81412	-0.631972	-2.64086	-2.96563	-2.56843	-2.42171	-2.19551	-3.04628
HCG17	-0.835481	-2.63553	-2.81412	-2.9539	-2.64086	-2.96563	-2.56843	-2.42171	-2.19551	-3.04628
HEPACAM2	-2.42044	-2.63553	-2.81412	-2.9539	-2.64086	-2.96563	-2.56843	-2.42171	-2.19551	-1.46132
HES5	-2.42044	-2.63553	-2.81412	-2.9539	-2.64086	-2.96563	-2.56843	-0.836747	-2.19551	-3.04628
HEY1	-2.42044	-2.63553	-2.81412	-2.9539	-1.0559	-2.96563	-2.56843	-2.42171	-2.19551	-3.04628
HGC6.3	-2.42044	-2.63553	-2.81412	-2.9539	0.818569	-2.96563	-2.56843	-2.42171	-2.19551	-3.04628
HHATL	-2.42044	-2.63553	-2.81412	-1.36894	-2.64086	-2.96563	-2.56843	-2.42171	-2.19551	-3.04628
HHIP-AS1	-2.42044	-2.63553	-2.81412	-2.9539	-2.64086	-0.6437	-2.56843	-2.42171	-2.19551	-3.04628
HIST1H1A	-2.42044	-2.63553	-1.22915	-2.9539	-2.64086	-2.96563	-2.56843	-2.42171	-2.19551	-3.04628
HIST1H3E	-0.835481	-2.63553	-2.81412	-2.9539	-2.64086	-2.96563	-2.56843	-2.42171	-2.19551	-3.04628
HMX3	-2.42044	-2.63553	-0.0067622	-2.9539	-2.64086	-2.96563	-2.56843	-2.42171	-2.19551	-3.04628
HNRNPCL1	-2.42044	-2.63553	-2.81412	-2.9539	-2.64086	-1.38067	-2.56843	-2.42171	-2.19551	-3.04628
HNRNPKP3	-2.42044	-2.63553	-1.22915	-2.9539	-2.64086	-2.96563	-2.56843	-2.42171	-2.19551	-3.04628
HOXA2	-2.42044	-2.63553	-2.81412	-2.9539	-1.0559	-2.96563	-2.56843	-2.42171	-2.19551	-3.04628
HOXA7	-0.835481	-2.63553	-2.81412	-2.9539	-2.64086	-2.96563	-2.56843	-2.42171	-2.19551	-3.04628
HOXB-AS3	-2.42044	-2.63553	-2.81412	-2.9539	-1.0559	-2.96563	-2.56843	-2.42171	-2.19551	-3.04628
HOXB1	-2.42044	-2.63553	-2.81412	-2.9539	-1.0559	-2.96563	-2.56843	-2.42171	-2.19551	-3.04628
HP	-2.42044	-1.05057	-2.81412	-2.9539	-2.64086	-2.96563	-2.56843	-2.42171	-2.19551	-3.04628
HPD	-2.42044	-2.63553	-2.81412	-2.9539	-0.318935	-2.96563	-2.56843	-2.42171	-2.19551	-3.04628
HPN-AS1	-2.42044	-2.63553	-2.81412	-2.9539	-2.64086	-1.38067	-2.56843	-2.42171	-2.19551	-3.04628
HRCT1	-2.42044	-2.63553	-2.81412	-1.36894	-2.64086	-2.96563	-2.56843	-2.42171	-2.19551	-3.04628
HS3ST6	-2.42044	-2.63553	-2.81412	-2.9539	-2.64086	-2.96563	-2.56843	-2.42171	-2.19551	-1.46132
HSD11B1	-2.42044	-2.63553	-2.81412	-2.9539	-2.64086	-2.96563	-2.56843	-0.836747	-2.19551	-3.04628
HSD3B1	-2.42044	-2.63553	-2.81412	-2.9539	-2.64086	-2.96563	-2.56843	-2.42171	-2.19551	-1.46132
HSD3B2	-2.42044	-2.63553	-2.81412	-2.9539	-1.0559	-2.96563	-2.56843	-2.42171	-2.19551	-3.04628
HSFY1	-2.42044	-1.63553	-2.81412	-2.9539	-2.64086	-2.96563	-2.56843	-2.42171	-2.19551	-3.04628
HSFY2	-2.42044	-1.63553	-2.81412	-2.9539	-2.64086	-2.96563	-2.56843	-2.42171	-2.19551	-3.04628
HSPA6	-2.42044	-0.313604	-2.81412	-2.9539	-2.64086	-2.96563	-2.56843	-2.42171	-2.19551	-3.04628
HSPB9	-2.42044	-2.63553	-2.81412	-2.9539	-2.64086	-2.96563	0.238923	-2.42171	-2.19551	-3.04628
HTR1D	-2.42044	-2.63553	-2.81412	-2.9539	-2.64086	-2.96563	-0.98347	-2.42171	-2.19551	-3.04628
HTR2C	-2.42044	-2.63553	-2.81412	-2.9539	-2.64086	-2.96563	-0.98347	-2.42171	-2.19551	-3.04628
HTR3B	-2.42044	-1.05057	-2.81412	-2.9539	-2.64086	-2.96563	-2.56843	-2.42171	-2.19551	-3.04628
HTR3D	-2.42044	-2.63553	-2.81412	-2.9539	-2.64086	-2.96563	-0.98347	-2.42171	-2.19551	-3.04628
IBA57-AS1	-2.42044	-2.63553	-2.81412	-2.9539	-2.64086	-2.96563	-2.56843	-0.836747	-2.19551	-3.04628
IFITM5	-2.42044	-2.63553	-1.22915	-2.9539	-2.64086	-2.96563	-2.56843	-2.42171	-2.19551	-3.04628
IFNA16	-2.42044	-2.63553	-2.81412	-1.36894	-2.64086	-2.96563	-2.56843	-2.42171	-2.19551	-3.04628
IFNL4	-2.42044	-2.63553	-2.81412	-2.9539	-2.64086	-2.96563	-2.56843	-0.836747	-2.19551	-3.04628
IGFL2	-2.42044	-1.05057	-2.81412	-2.9539	-2.64086	-2.96563	-2.56843	-2.42171	-2.19551	-3.04628
IGSF1	-2.42044	-1.05057	-2.81412	-2.9539	-2.64086	-2.96563	-2.56843	-2.42171	-2.19551	-3.04628
IL1RAPL2	-2.42044	-2.63553	-2.81412	-1.36894	-2.64086	-2.96563	-2.56843	-2.42171	-2.19551	-3.04628
IL36A	-2.42044	-2.63553	-2.81412	-2.9539	-2.64086	-2.96563	-0.98347	-2.42171	-2.19551	-3.04628
IL37	-2.42044	-2.63553	-2.81412	-2.9539	-1.0559	-2.96563	-2.56843	-2.42171	-2.19551	-3.04628
IL5	-2.42044	-2.63553	-2.81412	-2.9539	-2.64086	-1.38067	-2.56843	-2.42171	-2.19551	-3.04628
INHA	-2.42044	-2.63553	-1.22915	-2.9539	-2.64086	-2.96563	-2.56843	-2.42171	-2.19551	-3.04628
INO80B-WBP1	-2.42044	-2.63553	-2.81412	-2.9539	-2.64086	-2.96563	-2.56843	-2.42171	-2.19551	0.765188
INS-IGF2	0.818343	-2.63553	-2.81412	-2.9539	-2.64086	-2.96563	-2.56843	-2.42171	-2.19551	-3.04628
IRGC	-2.42044	-2.63553	-2.81412	-2.9539	-2.64086	-2.96563	-0.98347	-2.42171	-2.19551	-3.04628
IRX4	-2.42044	-2.63553	-2.81412	-2.9539	-2.64086	-2.96563	-2.56843	-2.42171	-2.19551	-1.46132
ISL1	-2.42044	-2.63553	-2.81412	-2.9539	-2.64086	-2.96563	-0.98347	-2.42171	-2.19551	-3.04628
ISM1-AS1	-2.42044	-2.63553	-1.22915	-2.9539	-2.64086	-2.96563	-2.56843	-2.42171	-2.19551	-3.04628
KCNA1	-2.42044	-2.63553	-2.81412	-2.9539	-2.64086	-1.38067	-2.56843	-2.42171	-2.19551	-3.04628
KCNA7	-2.42044	-2.63553	-2.81412	-2.9539	-2.64086	-2.96563	-0.98347	-2.42171	-2.19551	-3.04628
KCNJ6	-2.42044	-2.63553	-2.81412	-0.631972	-2.64086	-2.96563	-2.56843	-2.42171	-2.19551	-3.04628
KCNK15	-2.42044	-2.63553	-2.81412	-2.9539	-1.0559	-2.96563	-2.56843	-2.42171	-2.19551	-3.04628
KCNQ1DN	-2.42044	-2.63553	-1.22915	-2.9539	-2.64086	-2.96563	-2.56843	-2.42171	-2.19551	-3.04628
KCNQ5-IT1	-2.42044	-2.63553	-1.22915	-2.9539	-2.64086	-2.96563	-2.56843	-2.42171	-2.19551	-3.04628
KCNS3	-2.42044	0.171823	-2.81412	-2.9539	-2.64086	-2.96563	-2.56843	-2.42171	-2.19551	-3.04628
KCTD19	-2.42044	-2.63553	-2.81412	-1.36894	-2.64086	-2.96563	-2.56843	-2.42171	-2.19551	-3.04628
KCTD4	-2.42044	-2.63553	-2.81412	-2.9539	-0.318935	-2.96563	-2.56843	-2.42171	-2.19551	-3.04628
KIAA1751	-2.42044	-2.63553	-2.81412	-2.9539	-0.318935	-2.96563	-2.56843	-2.42171	-2.19551	-3.04628
KIF25-AS1	-2.42044	-2.63553	-1.22915	-2.9539	-2.64086	-2.96563	-2.56843	-2.42171	-2.19551	-3.04628
KLHDC7A	-2.42044	-2.63553	-2.81412	-2.9539	-2.64086	-0.6437	-2.56843	-2.42171	-2.19551	-3.04628
KLK1	-2.42044	-2.63553	-1.22915	-2.9539	-2.64086	-2.96563	-2.56843	-2.42171	-2.19551	-3.04628
KLK13	-2.42044	-2.63553	-2.81412	-2.9539	-2.64086	-1.38067	-2.56843	-2.42171	-2.19551	-3.04628
KLK2	-2.42044	-0.313604	-2.81412	-2.9539	-2.64086	-2.96563	-2.56843	-2.42171	-2.19551	-3.04628
KLK4	-0.0985153	-2.63553	-2.81412	-2.9539	-2.64086	-2.96563	-2.56843	-2.42171	-2.19551	-3.04628
KLK7	-2.42044	-2.63553	-2.81412	-1.36894	-2.64086	-2.96563	-2.56843	-2.42171	-2.19551	-3.04628
KRT16P1	-2.42044	-2.63553	-2.81412	-2.9539	-2.64086	-2.96563	-2.56843	-0.836747	-2.19551	-3.04628
KRT222	-2.42044	-2.63553	-2.81412	-2.9539	-2.64086	-2.96563	-0.98347	-2.42171	-2.19551	-3.04628
KRT28	-2.42044	-2.63553	-2.81412	-2.9539	-2.64086	-2.96563	0.601493	-2.42171	-2.19551	-3.04628
KRT3	-2.42044	-2.63553	-1.22915	-2.9539	-2.64086	-2.96563	-2.56843	-2.42171	-2.19551	-3.04628
KRT35	-2.42044	-2.63553	-2.81412	-2.9539	-1.0559	-2.96563	-2.56843	-2.42171	-2.19551	-3.04628
KRT77	-2.42044	-2.63553	-1.22915	-2.9539	-2.64086	-2.96563	-2.56843	-2.42171	-2.19551	-3.04628
KRT78	-2.42044	-1.05057	-2.81412	-2.9539	-2.64086	-2.96563	-2.56843	-2.42171	-2.19551	-3.04628
KRT79	-2.42044	-2.63553	-1.22915	-2.9539	-2.64086	-2.96563	-2.56843	-2.42171	-2.19551	-3.04628
KRT82	-2.42044	-2.63553	-2.81412	-1.36894	-2.64086	-2.96563	-2.56843	-2.42171	-2.19551	-3.04628
KRT85	-2.42044	-2.63553	-2.81412	-2.9539	-2.64086	-2.96563	-0.98347	-2.42171	-2.19551	-3.04628
KRT8P41	-2.42044	-2.63553	-1.22915	-2.9539	-2.64086	-2.96563	-2.56843	-2.42171	-2.19551	-3.04628
KRTAP1-5	-2.42044	-2.63553	-2.81412	-1.36894	-2.64086	-2.96563	-2.56843	-2.42171	-2.19551	-3.04628
KRTAP13-4	-2.42044	-2.63553	-2.81412	-1.36894	-2.64086	-2.96563	-2.56843	-2.42171	-2.19551	-3.04628
KRTAP16-1	-2.42044	-2.63553	-2.81412	-2.9539	-2.64086	-2.96563	-0.98347	-2.42171	-2.19551	-3.04628
KRTAP2-2	-2.42044	-2.63553	-1.22915	-2.9539	-2.64086	-2.96563	-2.56843	-2.42171	-2.19551	-3.04628
KRTAP4-3	-2.42044	-2.63553	-2.81412	-2.9539	-2.64086	-2.96563	-0.246504	-2.42171	-2.19551	-3.04628
KRTAP4-6	-2.42044	-2.63553	-2.81412	-2.9539	-2.64086	-2.96563	-0.246504	-2.42171	-2.19551	-3.04628
KRTAP4-9	-2.42044	-2.63553	-2.81412	-2.9539	-2.64086	-2.96563	-0.98347	-2.42171	-2.19551	-3.04628
KRTAP5-7	-2.42044	-2.63553	-2.81412	-2.9539	-2.64086	-2.96563	-0.246504	-2.42171	-2.19551	-3.04628
KRTAP6-3	-2.42044	-2.63553	-1.22915	-2.9539	-2.64086	-2.96563	-2.56843	-2.42171	-2.19551	-3.04628
KRTAP7-1	-2.42044	-1.05057	-2.81412	-2.9539	-2.64086	-2.96563	-2.56843	-2.42171	-2.19551	-3.04628
KRTAP8-1	-2.42044	-2.63553	-2.81412	-2.9539	-2.64086	-2.96563	-2.56843	-2.42171	-2.19551	-0.724355
KRTAP9-9	-0.835481	-2.63553	-2.81412	-2.9539	-2.64086	-2.96563	-2.56843	-2.42171	-2.19551	-3.04628
LARGE-AS1	-2.42044	-2.63553	-2.81412	-2.9539	-2.64086	-2.96563	-0.98347	-2.42171	-2.19551	-3.04628
LARP6	-2.42044	-2.63553	-2.81412	-2.9539	-2.64086	-1.38067	-2.56843	-2.42171	-2.19551	-3.04628
LCE1F	-2.42044	-2.63553	-2.81412	-2.9539	-1.0559	-2.96563	-2.56843	-2.42171	-2.19551	-3.04628
LCN6	-2.42044	-2.63553	-2.81412	-2.9539	-2.64086	-2.96563	-2.56843	-2.42171	-2.19551	-1.46132
LECT1	-2.42044	-2.63553	-2.81412	-0.631972	-2.64086	-2.96563	-2.56843	-2.42171	-2.19551	-3.04628
LHCGR	-2.42044	-2.63553	-2.81412	-2.9539	-2.64086	-1.38067	-2.56843	-2.42171	-2.19551	-3.04628
LHFPL5	-2.42044	-2.63553	-2.81412	-1.36894	-2.64086	-2.96563	-2.56843	-2.42171	-2.19551	-3.04628
LHX5	-2.42044	-2.63553	-2.81412	-2.9539	-2.64086	-2.96563	-2.56843	-0.836747	-2.19551	-3.04628
LIFR-AS1	-2.42044	-2.63553	-2.81412	-2.9539	0.166492	-2.96563	-2.56843	-2.42171	-2.19551	-3.04628
LILRB5	-2.42044	-2.63553	-2.81412	-2.9539	-2.64086	-2.96563	-0.98347	-2.42171	-2.19551	-3.04628
LILRP2	-2.42044	-2.63553	-2.81412	-2.9539	-2.64086	-2.96563	-0.98347	-2.42171	-2.19551	-3.04628
LINC-ROR	-2.42044	-2.63553	-0.492189	-2.9539	-2.64086	-2.96563	-2.56843	-2.42171	-2.19551	-3.04628
LINC00029	-2.42044	-2.63553	-2.81412	-2.9539	-2.64086	-2.96563	-2.56843	-2.42171	-2.19551	-0.238928
LINC00163	-2.42044	-2.63553	-2.81412	-2.9539	-2.64086	-1.38067	-2.56843	-2.42171	-2.19551	-3.04628
LINC00207	-2.42044	-2.63553	-2.81412	-2.9539	-2.64086	-1.38067	-2.56843	-2.42171	-2.19551	-3.04628
LINC00211	-2.42044	-2.63553	-2.81412	-1.36894	-2.64086	-2.96563	-2.56843	-2.42171	-2.19551	-3.04628
LINC00269	-2.42044	-2.63553	-2.81412	-2.9539	-2.64086	-2.96563	-2.56843	-0.836747	-2.19551	-3.04628
LINC00271	-0.835481	-2.63553	-2.81412	-2.9539	-2.64086	-2.96563	-2.56843	-2.42171	-2.19551	-3.04628
LINC00293	-2.42044	-2.63553	-2.81412	-2.9539	-1.0559	-2.96563	-2.56843	-2.42171	-2.19551	-3.04628
LINC00299	-2.42044	-2.63553	-1.22915	-2.9539	-2.64086	-2.96563	-2.56843	-2.42171	-2.19551	-3.04628
LINC00326	-2.42044	-2.63553	-2.81412	-2.9539	-0.318935	-2.96563	-2.56843	-2.42171	-2.19551	-3.04628
LINC00366	-2.42044	-2.63553	-2.81412	-2.9539	-2.64086	-2.96563	-2.56843	-2.42171	-2.19551	-1.46132
LINC00410	-2.42044	-2.63553	-2.81412	-0.631972	-2.64086	-2.96563	-2.56843	-2.42171	-2.19551	-3.04628
LINC00461	-2.42044	-2.63553	-2.81412	-2.9539	-2.64086	-2.96563	-0.98347	-2.42171	-2.19551	-3.04628
LINC00501	-2.42044	-2.63553	-2.81412	-2.9539	-2.64086	-2.96563	-2.56843	-0.836747	-2.19551	-3.04628
LINC00523	-2.42044	-2.63553	-2.81412	-2.9539	-2.64086	-1.38067	-2.56843	-2.42171	-2.19551	-3.04628
LINC00548	-2.42044	-2.63553	-2.81412	-2.9539	-2.64086	-1.38067	-2.56843	-2.42171	-2.19551	-3.04628
LINC00578	-0.835481	-2.63553	-2.81412	-2.9539	-2.64086	-2.96563	-2.56843	-2.42171	-2.19551	-3.04628
LINC00607	-2.42044	-2.63553	-2.81412	-2.9539	-2.64086	-1.38067	-2.56843	-2.42171	-2.19551	-3.04628
LINC00612	-2.42044	0.171823	-2.81412	-2.9539	-2.64086	-2.96563	-2.56843	-2.42171	-2.19551	-3.04628
LINC00665	-2.42044	-2.63553	-1.22915	-2.9539	-2.64086	-2.96563	-2.56843	-2.42171	-2.19551	-3.04628
LINC00704	-0.835481	-2.63553	-2.81412	-2.9539	-2.64086	-2.96563	-2.56843	-2.42171	-2.19551	-3.04628
LINC00710	-2.42044	-2.63553	-1.22915	-2.9539	-2.64086	-2.96563	-2.56843	-2.42171	-2.19551	-3.04628
LINC00837	-2.42044	-2.63553	-2.81412	-2.9539	-2.64086	-2.96563	-0.98347	-2.42171	-2.19551	-3.04628
LINC00864	-2.42044	-2.63553	-2.81412	-2.9539	-2.64086	-2.96563	-2.56843	-2.42171	-0.610545	-3.04628
LINC00867	-2.42044	-2.63553	-0.0067622	-2.9539	-2.64086	-2.96563	-2.56843	-2.42171	-2.19551	-3.04628
LINC00870	-2.42044	-2.63553	-2.81412	-2.9539	-1.0559	-2.96563	-2.56843	-2.42171	-2.19551	-3.04628
LINC00877	-2.42044	-2.63553	-1.22915	-2.9539	-2.64086	-2.96563	-2.56843	-2.42171	-2.19551	-3.04628
LINC00905	-2.42044	-2.63553	-2.81412	-2.9539	-2.64086	-2.96563	-0.98347	-2.42171	-2.19551	-3.04628
LINC00924	-2.42044	-0.313604	-2.81412	-2.9539	-2.64086	-2.96563	-2.56843	-2.42171	-2.19551	-3.04628
LINC00939	-2.42044	-2.63553	-2.81412	-0.631972	-2.64086	-2.96563	-2.56843	-2.42171	-2.19551	-3.04628
LINC00943	-2.42044	-2.63553	-2.81412	-2.9539	-2.64086	-2.96563	-2.56843	-2.42171	-2.19551	-1.46132
LINC00955	-2.42044	-2.63553	-2.81412	-2.9539	-1.0559	-2.96563	-2.56843	-2.42171	-2.19551	-3.04628
LINC00958	-2.42044	-2.63553	-2.81412	-2.9539	-2.64086	-2.96563	-2.56843	-2.42171	-2.19551	-1.46132
LINC00960	-2.42044	-2.63553	-2.81412	-2.9539	-2.64086	-2.96563	-2.56843	-0.836747	-2.19551	-3.04628
LINC00974	-0.835481	-2.63553	-2.81412	-2.9539	-2.64086	-2.96563	-2.56843	-2.42171	-2.19551	-3.04628
LINC00989	-2.42044	-2.63553	-2.81412	-2.9539	-2.64086	-2.96563	-0.98347	-2.42171	-2.19551	-3.04628
LINC00994	-2.42044	-2.63553	-2.81412	-2.9539	-0.318935	-2.96563	-2.56843	-2.42171	-2.19551	-3.04628
LINC01005	-2.42044	-2.63553	-2.81412	-1.36894	-2.64086	-2.96563	-2.56843	-2.42171	-2.19551	-3.04628
LINC01016	-0.835481	-2.63553	-2.81412	-2.9539	-2.64086	-2.96563	-2.56843	-2.42171	-2.19551	-3.04628
LINC01070	0.749482	-2.63553	-2.81412	-2.9539	-2.64086	-2.96563	-2.56843	-2.42171	-2.19551	-3.04628
LINC01099	-0.0985153	-2.63553	-2.81412	-2.9539	-2.64086	-2.96563	-2.56843	-2.42171	-2.19551	-3.04628
LINC01102	-2.42044	-2.63553	-2.81412	-2.9539	-1.0559	-2.96563	-2.56843	-2.42171	-2.19551	-3.04628
LINC01106	-2.42044	-2.63553	-2.81412	-2.9539	-2.64086	-2.96563	-2.56843	-0.836747	-2.19551	-3.04628
LINC01114	-2.42044	-1.05057	-2.81412	-2.9539	-2.64086	-2.96563	-2.56843	-2.42171	-2.19551	-3.04628
LINC01165	-0.835481	-2.63553	-2.81412	-2.9539	-2.64086	-2.96563	-2.56843	-2.42171	-2.19551	-3.04628
LIPF	-0.835481	-2.63553	-2.81412	-2.9539	-2.64086	-2.96563	-2.56843	-2.42171	-2.19551	-3.04628
LIPM	-2.42044	-1.05057	-2.81412	-2.9539	-2.64086	-2.96563	-2.56843	-2.42171	-2.19551	-3.04628
LMCD1-AS1	-2.42044	-2.63553	-2.81412	-2.9539	-2.64086	-2.96563	-2.56843	-0.836747	-2.19551	-3.04628
LOC100128127	-2.42044	-2.63553	-2.81412	-2.9539	-1.0559	-2.96563	-2.56843	-2.42171	-2.19551	-3.04628
LOC100128325	-2.42044	-2.63553	-2.81412	-2.9539	-2.64086	-2.96563	-2.56843	-2.42171	-0.610545	-3.04628
LOC100128908	0.386912	-2.63553	-2.81412	-2.9539	-2.64086	-2.96563	-2.56843	-2.42171	-2.19551	-3.04628
LOC100129098	-2.42044	-1.05057	-2.81412	-2.9539	-2.64086	-2.96563	-2.56843	-2.42171	-2.19551	-3.04628
LOC100129473	-0.835481	-2.63553	-2.81412	-2.9539	-2.64086	-2.96563	-2.56843	-2.42171	-2.19551	-3.04628
LOC100129935	-2.42044	-2.63553	-2.81412	-2.9539	-2.64086	-2.96563	-2.56843	-2.42171	-0.610545	-3.04628
LOC100130238	-2.42044	-2.63553	-2.81412	-2.9539	-1.0559	-2.96563	-2.56843	-2.42171	-2.19551	-3.04628
LOC100130673	-0.835481	-2.63553	-2.81412	-2.9539	-2.64086	-2.96563	-2.56843	-2.42171	-2.19551	-3.04628
LOC100131372	-0.0985153	-2.63553	-2.81412	-2.9539	-2.64086	-2.96563	-2.56843	-2.42171	-2.19551	-3.04628
LOC100131496	-2.42044	-2.63553	-2.81412	-2.9539	-2.64086	-2.96563	-0.98347	-2.42171	-2.19551	-3.04628
LOC100131532	-0.835481	-2.63553	-2.81412	-2.9539	-2.64086	-2.96563	-2.56843	-2.42171	-2.19551	-3.04628
LOC100132174	-2.42044	-2.63553	-0.492189	-2.9539	-2.64086	-2.96563	-2.56843	-2.42171	-2.19551	-3.04628
LOC100133746	-2.42044	-2.63553	-1.22915	-2.9539	-2.64086	-2.96563	-2.56843	-2.42171	-2.19551	-3.04628
LOC100287010	-2.42044	-2.63553	-2.81412	-2.9539	-2.64086	-1.38067	-2.56843	-2.42171	-2.19551	-3.04628
LOC100287877	-2.42044	-1.05057	-2.81412	-2.9539	-2.64086	-2.96563	-2.56843	-2.42171	-2.19551	-3.04628
LOC100288814	-2.42044	-2.63553	-2.81412	-2.9539	-2.64086	-2.96563	-0.98347	-2.42171	-2.19551	-3.04628
LOC100289533	-2.42044	-2.63553	-2.81412	-2.9539	-2.64086	-2.96563	-2.56843	-0.0997813	-2.19551	-3.04628
LOC100422212	-2.42044	-2.63553	-1.22915	-2.9539	-2.64086	-2.96563	-2.56843	-2.42171	-2.19551	-3.04628
LOC100499194	-0.835481	-2.63553	-2.81412	-2.9539	-2.64086	-2.96563	-2.56843	-2.42171	-2.19551	-3.04628
LOC100505515	-2.42044	-2.63553	-2.81412	-1.36894	-2.64086	-2.96563	-2.56843	-2.42171	-2.19551	-3.04628
LOC100505650	-2.42044	-2.63553	-2.81412	-1.36894	-2.64086	-2.96563	-2.56843	-2.42171	-2.19551	-3.04628
LOC100505920	-0.835481	-2.63553	-2.81412	-2.9539	-2.64086	-2.96563	-2.56843	-2.42171	-2.19551	-3.04628
LOC100506047	-2.42044	-1.05057	-2.81412	-2.9539	-2.64086	-2.96563	-2.56843	-2.42171	-2.19551	-3.04628
LOC100506113	-2.42044	-2.63553	-2.81412	-2.9539	-2.64086	-2.96563	-2.56843	-0.836747	-2.19551	-3.04628
LOC100506691	-0.835481	-2.63553	-2.81412	-2.9539	-2.64086	-2.96563	-2.56843	-2.42171	-2.19551	-3.04628
LOC100506851	-2.42044	-2.63553	-2.81412	-0.631972	-2.64086	-2.96563	-2.56843	-2.42171	-2.19551	-3.04628
LOC100506908	-2.42044	-2.63553	-1.22915	-2.9539	-2.64086	-2.96563	-2.56843	-2.42171	-2.19551	-3.04628
LOC100507033	-2.42044	-2.63553	-2.81412	-2.9539	-2.64086	-2.96563	-2.56843	-2.42171	-2.19551	0.123642
LOC100507071	-2.42044	-2.63553	-2.81412	-2.9539	-2.64086	-2.96563	-2.56843	-2.42171	-2.19551	-1.46132
LOC100507336	-2.42044	-2.63553	-2.81412	-2.9539	-2.64086	-2.96563	-0.98347	-2.42171	-2.19551	-3.04628
LOC100507395	-2.42044	-2.63553	-2.81412	-1.36894	-2.64086	-2.96563	-2.56843	-2.42171	-2.19551	-3.04628
LOC100507403	-2.42044	-2.63553	-2.81412	-2.9539	-2.64086	-1.38067	-2.56843	-2.42171	-2.19551	-3.04628
LOC100507472	-2.42044	-2.63553	-2.81412	-1.36894	-2.64086	-2.96563	-2.56843	-2.42171	-2.19551	-3.04628
LOC100507616	-2.42044	-2.63553	-0.492189	-2.9539	-2.64086	-2.96563	-2.56843	-2.42171	-2.19551	-3.04628
LOC100509620	-2.42044	-2.63553	-1.22915	-2.9539	-2.64086	-2.96563	-2.56843	-2.42171	-2.19551	-3.04628
LOC100616530	-2.42044	-1.05057	-2.81412	-2.9539	-2.64086	-2.96563	-2.56843	-2.42171	-2.19551	-3.04628
LOC100652807	-2.42044	-1.05057	-2.81412	-2.9539	-2.64086	-2.96563	-2.56843	-2.42171	-2.19551	-3.04628
LOC100652911	-2.42044	-2.63553	-2.81412	-2.9539	-2.64086	-1.38067	-2.56843	-2.42171	-2.19551	-3.04628
LOC100653515	-2.42044	-2.63553	-2.81412	-2.9539	-2.64086	-2.96563	-2.56843	-2.42171	-0.610545	-3.04628
LOC100996404	-2.42044	-2.63553	-2.81412	-2.9539	-0.318935	-2.96563	-2.56843	-2.42171	-2.19551	-3.04628
LOC100996465	-2.42044	-2.63553	-2.81412	-1.36894	-2.64086	-2.96563	-2.56843	-2.42171	-2.19551	-3.04628
LOC100996482	-2.42044	-2.63553	-0.492189	-2.9539	-2.64086	-2.96563	-2.56843	-2.42171	-2.19551	-3.04628
LOC100996492	-2.42044	-2.63553	-2.81412	-2.9539	-2.64086	0.204297	-2.56843	-2.42171	-2.19551	-3.04628
LOC100996602	-2.42044	-2.63553	-1.22915	-2.9539	-2.64086	-2.96563	-2.56843	-2.42171	-2.19551	-3.04628
LOC100996663	-2.42044	-2.63553	-1.22915	-2.9539	-2.64086	-2.96563	-2.56843	-2.42171	-2.19551	-3.04628
LOC100996664	-2.42044	-2.63553	-2.81412	-2.9539	-2.64086	-2.96563	-2.56843	-2.42171	-2.19551	0.123642
LOC100996696	-2.42044	-2.63553	-2.81412	-2.9539	-2.64086	-2.96563	-0.98347	-2.42171	-2.19551	-3.04628
LOC100996756	-2.42044	-2.63553	-2.81412	-1.36894	-2.64086	-2.96563	-2.56843	-2.42171	-2.19551	-3.04628
LOC101060017	-2.42044	-2.63553	-2.81412	-2.9539	-2.64086	-2.96563	-2.56843	-2.42171	-2.19551	-1.46132
LOC101060085	-2.42044	-2.63553	-2.81412	-2.9539	-1.0559	-2.96563	-2.56843	-2.42171	-2.19551	-3.04628
LOC101060211	-2.42044	-2.63553	-2.81412	-2.9539	-2.64086	-2.96563	-2.56843	-1.1952	-2.19551	-3.04628
LOC101060264	-2.42044	-2.63553	-1.22915	-2.9539	-2.64086	-2.96563	-2.56843	-2.42171	-2.19551	-3.04628
LOC101060376	-1.15741	-2.63553	-2.81412	-2.9539	-2.64086	-2.96563	-2.56843	-2.42171	-2.19551	-3.04628
LOC101060498	-2.42044	-2.63553	-2.81412	-2.9539	-2.64086	-2.96563	-2.56843	-2.42171	-2.19551	-1.46132
LOC101926889	-2.42044	-2.63553	-2.81412	-2.9539	-1.0559	-2.96563	-2.56843	-2.42171	-2.19551	-3.04628
LOC101926893	-2.42044	-2.63553	-2.81412	-2.9539	-2.64086	-2.96563	-0.98347	-2.42171	-2.19551	-3.04628
LOC101926894	-2.42044	-2.63553	-2.81412	-2.9539	-2.64086	-2.96563	-2.56843	-2.42171	-2.19551	-0.238928
LOC101926899	-2.42044	-2.63553	-2.81412	-2.9539	-2.64086	-2.96563	-2.56843	-2.42171	-0.610545	-3.04628
LOC101926900	-2.42044	-2.63553	-2.81412	-2.9539	-2.64086	-2.96563	-2.56843	-2.42171	0.12642	-3.04628
LOC101926901	-2.42044	-2.63553	-2.81412	-2.9539	-2.64086	-2.96563	-0.63486	-2.42171	-2.19551	-3.04628
LOC101926909	-2.42044	-2.63553	-1.22915	-2.9539	-2.64086	-2.96563	-2.56843	-2.42171	-2.19551	-3.04628
LOC101926948	-2.42044	-2.63553	-2.81412	-2.9539	-2.64086	-1.38067	-2.56843	-2.42171	-2.19551	-3.04628
LOC101926951	-2.42044	-2.63553	-2.81412	-2.9539	-2.64086	-0.158273	-2.56843	-2.42171	-2.19551	-3.04628
LOC101926956	-2.42044	-2.63553	-2.81412	-1.36894	-2.64086	-2.96563	-2.56843	-2.42171	-2.19551	-3.04628
LOC101926966	-2.42044	-2.63553	-1.22915	-2.9539	-2.64086	-2.96563	-2.56843	-2.42171	-2.19551	-3.04628
LOC101927022	-2.42044	-2.63553	-2.81412	-2.9539	-2.64086	-2.96563	-0.98347	-2.42171	-2.19551	-3.04628
LOC101927039	-2.42044	-2.63553	-2.81412	-2.9539	-2.64086	-2.96563	-0.98347	-2.42171	-2.19551	-3.04628
LOC101927071	-2.42044	-2.63553	-2.81412	-2.9539	-2.64086	-2.96563	-2.56843	-2.42171	-0.610545	-3.04628
LOC101927104	-2.42044	-2.63553	-0.492189	-2.9539	-2.64086	-2.96563	-2.56843	-2.42171	-2.19551	-3.04628
LOC101927153	-2.42044	-2.63553	-2.81412	-2.9539	-2.64086	-2.96563	-2.56843	-0.836747	-2.19551	-3.04628
LOC101927198	-2.42044	-2.63553	-2.81412	-2.9539	-2.64086	-2.96563	-0.246504	-2.42171	-2.19551	-3.04628
LOC101927234	-2.42044	-2.63553	-2.81412	-2.9539	-2.64086	-2.96563	-0.98347	-2.42171	-2.19551	-3.04628
LOC101927249	-2.42044	-2.63553	-1.22915	-2.9539	-2.64086	-2.96563	-2.56843	-2.42171	-2.19551	-3.04628
LOC101927268	-2.42044	-2.63553	-2.81412	-2.9539	-2.64086	-2.96563	-0.98347	-2.42171	-2.19551	-3.04628
LOC101927278	-2.42044	-2.63553	-2.81412	-2.9539	-2.64086	-2.96563	-0.98347	-2.42171	-2.19551	-3.04628
LOC101927280	-2.42044	-2.63553	-2.81412	-2.9539	-2.64086	-2.96563	-0.98347	-2.42171	-2.19551	-3.04628
LOC101927281	-2.42044	-2.63553	-1.22915	-2.9539	-2.64086	-2.96563	-2.56843	-2.42171	-2.19551	-3.04628
LOC101927313	-2.42044	-2.63553	-1.22915	-2.9539	-2.64086	-2.96563	-2.56843	-2.42171	-2.19551	-3.04628
LOC101927320	-2.42044	-2.63553	-2.81412	-2.9539	-2.64086	-2.96563	-2.56843	-2.42171	-2.19551	-0.724355
LOC101927321	-2.42044	-2.63553	-0.0067622	-2.9539	-2.64086	-2.96563	-2.56843	-2.42171	-2.19551	-3.04628
LOC101927345	-2.42044	-2.63553	-2.81412	-2.9539	-2.64086	-1.38067	-2.56843	-2.42171	-2.19551	-3.04628
LOC101927353	-2.42044	-2.63553	-2.81412	-1.36894	-2.64086	-2.96563	-2.56843	-2.42171	-2.19551	-3.04628
LOC101927377	-2.42044	-2.63553	-2.81412	-2.9539	-2.64086	-2.96563	-2.56843	-2.42171	-2.19551	-1.46132
LOC101927446	-2.42044	-2.63553	-2.81412	-2.9539	-2.64086	-0.158273	-2.56843	-2.42171	-2.19551	-3.04628
LOC101927448	-2.42044	-1.05057	-2.81412	-2.9539	-2.64086	-2.96563	-2.56843	-2.42171	-2.19551	-3.04628
LOC101927461	-2.42044	-2.63553	-2.81412	-2.9539	-2.64086	-2.96563	-0.98347	-2.42171	-2.19551	-3.04628
LOC101927479	-2.42044	-2.63553	-2.81412	-2.9539	-2.64086	-2.96563	-0.98347	-2.42171	-2.19551	-3.04628
LOC101927490	-2.42044	-2.63553	-0.492189	-2.9539	-2.64086	-2.96563	-2.56843	-2.42171	-2.19551	-3.04628
LOC101927499	-2.42044	-2.63553	-2.81412	-2.9539	-2.64086	-2.96563	-2.56843	-0.836747	-2.19551	-3.04628
LOC101927511	-2.42044	-2.63553	-1.22915	-2.9539	-2.64086	-2.96563	-2.56843	-2.42171	-2.19551	-3.04628
LOC101927644	-2.42044	-2.63553	-2.81412	-2.9539	0.166492	-2.96563	-2.56843	-2.42171	-2.19551	-3.04628
LOC101927646	-0.835481	-2.63553	-2.81412	-2.9539	-2.64086	-2.96563	-2.56843	-2.42171	-2.19551	-3.04628
LOC101927670	-2.42044	-2.63553	-2.81412	-2.9539	-2.64086	-2.96563	-0.246504	-2.42171	-2.19551	-3.04628
LOC101927723	-2.42044	-2.63553	-2.81412	-2.9539	-2.64086	-1.38067	-2.56843	-2.42171	-2.19551	-3.04628
LOC101927725	-2.42044	-1.05057	-2.81412	-2.9539	-2.64086	-2.96563	-2.56843	-2.42171	-2.19551	-3.04628
LOC101927730	-2.42044	-2.63553	-2.81412	-2.9539	-1.0559	-2.96563	-2.56843	-2.42171	-2.19551	-3.04628
LOC101927745	-2.42044	-2.63553	-1.22915	-2.9539	-2.64086	-2.96563	-2.56843	-2.42171	-2.19551	-3.04628
LOC101927773	-2.42044	-2.63553	-2.81412	-1.36894	-2.64086	-2.96563	-2.56843	-2.42171	-2.19551	-3.04628
LOC101927798	-2.42044	-2.63553	-2.81412	-2.9539	-2.64086	-0.6437	-2.56843	-2.42171	-2.19551	-3.04628
LOC101927811	-2.42044	-2.63553	-2.81412	-1.36894	-2.64086	-2.96563	-2.56843	-2.42171	-2.19551	-3.04628
LOC101927826	-2.42044	-2.63553	-2.81412	-2.9539	-2.64086	-2.96563	0.238923	-2.42171	-2.19551	-3.04628
LOC101927840	-2.42044	-2.63553	-2.81412	-1.36894	-2.64086	-2.96563	-2.56843	-2.42171	-2.19551	-3.04628
LOC101927842	-2.42044	-2.63553	-2.81412	-0.631972	-2.64086	-2.96563	-2.56843	-2.42171	-2.19551	-3.04628
LOC101927861	-2.42044	-2.63553	-2.81412	-2.9539	-2.64086	-2.96563	-0.98347	-2.42171	-2.19551	-3.04628
LOC101927904	-2.42044	-2.63553	-2.81412	-2.9539	-1.0559	-2.96563	-2.56843	-2.42171	-2.19551	-3.04628
LOC101927906	-2.42044	-2.63553	-2.81412	-2.9539	-2.64086	-2.96563	-2.56843	-2.42171	-2.19551	-0.724355
LOC101927956	-2.42044	-2.63553	-2.81412	-1.55336	-2.64086	-2.96563	-2.56843	-2.42171	-2.19551	-3.04628
LOC101927986	-2.42044	-2.63553	-2.81412	-2.9539	-2.64086	-2.96563	-2.56843	-0.836747	-2.19551	-3.04628
LOC101928072	-1.42044	-2.63553	-2.81412	-2.9539	-2.64086	-2.96563	-2.56843	-2.42171	-2.19551	-3.04628
LOC101928115	-2.42044	-2.63553	-1.22915	-2.9539	-2.64086	-2.96563	-2.56843	-2.42171	-2.19551	-3.04628
LOC101928158	-2.42044	-2.63553	-2.81412	-2.9539	0.166492	-2.96563	-2.56843	-2.42171	-2.19551	-3.04628
LOC101928160	-2.42044	-2.63553	-2.81412	-2.9539	-0.318935	-2.96563	-2.56843	-2.42171	-2.19551	-3.04628
LOC101928193	-2.42044	-2.63553	-2.81412	-2.9539	-2.64086	-2.96563	-2.56843	-2.42171	-2.19551	-0.238928
LOC101928212	-2.42044	-2.63553	-2.81412	-2.9539	-2.64086	-2.96563	-2.56843	-2.42171	-2.19551	-1.46132
LOC101928221	-2.42044	-2.63553	-2.81412	-2.9539	-2.64086	-2.96563	-0.98347	-2.42171	-2.19551	-3.04628
LOC101928225	-2.42044	-2.63553	-1.22915	-2.9539	-2.64086	-2.96563	-2.56843	-2.42171	-2.19551	-3.04628
LOC101928240	-2.42044	-1.05057	-2.81412	-2.9539	-2.64086	-2.96563	-2.56843	-2.42171	-2.19551	-3.04628
LOC101928258	-2.42044	-2.63553	-2.81412	-2.9539	-2.64086	-1.38067	-2.56843	-2.42171	-2.19551	-3.04628
LOC101928261	-2.42044	-2.63553	-2.81412	-2.9539	-2.64086	-1.38067	-2.56843	-2.42171	-2.19551	-3.04628
LOC101928278	-2.42044	-2.63553	-2.81412	-2.9539	-2.64086	-2.96563	-0.98347	-2.42171	-2.19551	-3.04628
LOC101928307	-2.42044	-2.63553	-2.81412	-2.9539	-0.318935	-2.96563	-2.56843	-2.42171	-2.19551	-3.04628
LOC101928326	-2.42044	-2.63553	-2.81412	-2.9539	-2.64086	-2.96563	-0.98347	-2.42171	-2.19551	-3.04628
LOC101928343	-2.42044	-0.313604	-2.81412	-2.9539	-2.64086	-2.96563	-2.56843	-2.42171	-2.19551	-3.04628
LOC101928352	-2.42044	-2.63553	-2.81412	-2.9539	-2.64086	-2.96563	-0.98347	-2.42171	-2.19551	-3.04628
LOC101928359	-2.42044	-2.63553	-1.22915	-2.9539	-2.64086	-2.96563	-2.56843	-2.42171	-2.19551	-3.04628
LOC101928380	-2.42044	-2.63553	-2.81412	-2.9539	-2.64086	-2.96563	-2.56843	-2.42171	-0.610545	-3.04628
LOC101928394	-2.42044	-2.63553	-2.81412	-1.36894	-2.64086	-2.96563	-2.56843	-2.42171	-2.19551	-3.04628
LOC101928408	-2.42044	-2.63553	-2.81412	-2.9539	-2.64086	-2.96563	-2.56843	-0.836747	-2.19551	-3.04628
LOC101928415	-2.42044	-2.63553	-2.81412	-2.9539	-2.64086	-2.96563	-2.56843	-0.836747	-2.19551	-3.04628
LOC101928428	-2.42044	-2.63553	-2.81412	-2.9539	-2.64086	-2.96563	-0.98347	-2.42171	-2.19551	-3.04628
LOC101928432	-2.42044	-2.63553	-2.81412	-2.9539	-2.64086	-1.38067	-2.56843	-2.42171	-2.19551	-3.04628
LOC101928443	-2.42044	-2.63553	-2.81412	-0.631972	-2.64086	-2.96563	-2.56843	-2.42171	-2.19551	-3.04628
LOC101928445	-0.835481	-2.63553	-2.81412	-2.9539	-2.64086	-2.96563	-2.56843	-2.42171	-2.19551	-3.04628
LOC101928466	-2.42044	-1.05057	-2.81412	-2.9539	-2.64086	-2.96563	-2.56843	-2.42171	-2.19551	-3.04628
LOC101928489	-2.42044	-0.313604	-2.81412	-2.9539	-2.64086	-2.96563	-2.56843	-2.42171	-2.19551	-3.04628
LOC101928526	-2.42044	-2.63553	-2.81412	-2.9539	-2.64086	-2.96563	-0.98347	-2.42171	-2.19551	-3.04628
LOC101928561	-2.42044	-2.63553	-2.81412	-2.9539	-2.64086	-1.38067	-2.56843	-2.42171	-2.19551	-3.04628
LOC101928574	-2.42044	-2.63553	-2.81412	-2.9539	-2.64086	-2.96563	-2.56843	-2.42171	-0.610545	-3.04628
LOC101928582	-2.42044	-2.63553	-2.81412	-2.9539	-2.64086	-2.96563	-2.56843	-0.836747	-2.19551	-3.04628
LOC101928587	-2.42044	-2.63553	-2.81412	-2.9539	-2.64086	-2.96563	-2.56843	-2.42171	-0.610545	-3.04628
LOC101928600	-2.42044	-2.63553	-2.81412	-2.9539	-2.64086	-1.38067	-2.56843	-2.42171	-2.19551	-3.04628
LOC101928697	-2.42044	-2.63553	-2.81412	-2.9539	-2.64086	-2.96563	-0.98347	-2.42171	-2.19551	-3.04628
LOC101928699	-2.42044	-2.63553	-2.81412	-2.9539	-2.64086	-2.96563	-0.98347	-2.42171	-2.19551	-3.04628
LOC101928717	-0.835481	-2.63553	-2.81412	-2.9539	-2.64086	-2.96563	-2.56843	-2.42171	-2.19551	-3.04628
LOC101928727	-2.42044	-2.63553	-2.81412	-2.9539	-1.0559	-2.96563	-2.56843	-2.42171	-2.19551	-3.04628
LOC101928735	-2.42044	-0.313604	-2.81412	-2.9539	-2.64086	-2.96563	-2.56843	-2.42171	-2.19551	-3.04628
LOC101928760	-2.42044	-2.63553	-2.81412	-2.9539	-2.64086	-1.38067	-2.56843	-2.42171	-2.19551	-3.04628
LOC101928764	-2.42044	-2.63553	-2.81412	-2.9539	-2.64086	-2.96563	-0.98347	-2.42171	-2.19551	-3.04628
LOC101928794	-2.42044	-2.63553	-2.81412	-2.9539	-2.64086	-2.96563	-2.56843	-0.0997813	-2.19551	-3.04628
LOC101928810	-2.42044	-2.63553	-2.81412	-1.36894	-2.64086	-2.96563	-2.56843	-2.42171	-2.19551	-3.04628
LOC101928817	-2.42044	-2.63553	-2.81412	-2.9539	-2.64086	-2.96563	-0.98347	-2.42171	-2.19551	-3.04628
LOC101928825	-2.42044	-2.63553	-1.22915	-2.9539	-2.64086	-2.96563	-2.56843	-2.42171	-2.19551	-3.04628
LOC101928850	-2.42044	-2.63553	-2.81412	-1.36894	-2.64086	-2.96563	-2.56843	-2.42171	-2.19551	-3.04628
LOC101928870	-2.42044	-2.63553	-1.22915	-2.9539	-2.64086	-2.96563	-2.56843	-2.42171	-2.19551	-3.04628
LOC101928874	-2.42044	-2.63553	-1.22915	-2.9539	-2.64086	-2.96563	-2.56843	-2.42171	-2.19551	-3.04628
LOC101928892	-2.42044	-2.63553	-2.81412	-2.9539	-2.64086	-1.38067	-2.56843	-2.42171	-2.19551	-3.04628
LOC101928917	-2.42044	-2.63553	-1.44675	-2.9539	-2.64086	-2.96563	-2.56843	-2.42171	-2.19551	-3.04628
LOC101928922	-2.42044	-2.63553	-2.81412	-2.9539	-1.0559	-2.96563	-2.56843	-2.42171	-2.19551	-3.04628
LOC101928926	-2.42044	-2.63553	-2.81412	-2.9539	-2.64086	-2.96563	-2.56843	-0.0997813	-2.19551	-3.04628
LOC101928947	-2.42044	-2.63553	-2.81412	-2.9539	-2.64086	-2.96563	0.238923	-2.42171	-2.19551	-3.04628
LOC101928955	-2.42044	-2.63553	-2.81412	-2.9539	-2.64086	-2.96563	-0.98347	-2.42171	-2.19551	-3.04628
LOC101928982	-2.42044	-2.63553	-2.81412	-2.9539	-2.64086	-2.96563	-2.56843	-0.836747	-2.19551	-3.04628
LOC101929002	-2.42044	-2.63553	-2.81412	-1.36894	-2.64086	-2.96563	-2.56843	-2.42171	-2.19551	-3.04628
LOC101929038	-2.42044	-2.63553	-1.22915	-2.9539	-2.64086	-2.96563	-2.56843	-2.42171	-2.19551	-3.04628
LOC101929047	-2.42044	-2.63553	-0.492189	-2.9539	-2.64086	-2.96563	-2.56843	-2.42171	-2.19551	-3.04628
LOC101929119	-2.42044	-2.63553	-1.22915	-2.9539	-2.64086	-2.96563	-2.56843	-2.42171	-2.19551	-3.04628
LOC101929130	-2.42044	-2.63553	-2.81412	-1.36894	-2.64086	-2.96563	-2.56843	-2.42171	-2.19551	-3.04628
LOC101929133	-2.42044	-2.63553	-2.81412	-2.9539	-2.64086	-2.96563	-2.56843	-0.836747	-2.19551	-3.04628
LOC101929134	-2.42044	-2.63553	-2.81412	-2.9539	-2.64086	-2.96563	-0.246504	-2.42171	-2.19551	-3.04628
LOC101929141	-1.04193	-2.63553	-2.81412	-2.9539	-2.64086	-2.96563	-2.56843	-2.42171	-2.19551	-3.04628
LOC101929165	-2.42044	-2.63553	-2.81412	-2.9539	-2.64086	-1.38067	-2.56843	-2.42171	-2.19551	-3.04628
LOC101929185	-2.42044	-2.63553	-2.81412	-2.9539	-2.64086	-2.96563	-0.98347	-2.42171	-2.19551	-3.04628
LOC101929190	-2.42044	-2.63553	-1.22915	-2.9539	-2.64086	-2.96563	-2.56843	-2.42171	-2.19551	-3.04628
LOC101929216	-2.42044	-1.05057	-2.81412	-2.9539	-2.64086	-2.96563	-2.56843	-2.42171	-2.19551	-3.04628
LOC101929249	-2.42044	-2.63553	-2.81412	-2.9539	-2.64086	-2.96563	-0.98347	-2.42171	-2.19551	-3.04628
LOC101929258	-2.42044	-2.63553	-2.81412	-2.9539	-2.64086	-2.96563	-2.56843	-0.836747	-2.19551	-3.04628
LOC101929288	-2.42044	-2.63553	-2.81412	-2.9539	-2.64086	-2.96563	-2.56843	-2.42171	-2.19551	-0.724355
LOC101929313	-2.42044	-2.63553	-2.81412	-0.631972	-2.64086	-2.96563	-2.56843	-2.42171	-2.19551	-3.04628
LOC101929374	-2.42044	-2.63553	-2.81412	-2.9539	-2.64086	-2.96563	-2.56843	-2.42171	-2.19551	-0.724355
LOC101929382	-0.835481	-2.63553	-2.81412	-2.9539	-2.64086	-2.96563	-2.56843	-2.42171	-2.19551	-3.04628
LOC101929422	-2.42044	-2.63553	-2.81412	-1.36894	-2.64086	-2.96563	-2.56843	-2.42171	-2.19551	-3.04628
LOC101929441	-2.42044	-2.63553	-2.81412	-2.9539	-2.64086	-2.96563	-2.56843	-0.836747	-2.19551	-3.04628
LOC101929442	-2.42044	-2.63553	-2.81412	-2.9539	-2.64086	-2.96563	-2.56843	-2.42171	-2.19551	-1.46132
LOC101929449	-2.42044	-2.63553	-2.81412	-2.9539	-1.0559	-2.96563	-2.56843	-2.42171	-2.19551	-3.04628
LOC101929491	-2.42044	-2.63553	-2.81412	-2.9539	-0.318935	-2.96563	-2.56843	-2.42171	-2.19551	-3.04628
LOC101929548	-2.42044	-2.63553	-2.81412	-2.9539	-2.64086	-2.96563	-0.98347	-2.42171	-2.19551	-3.04628
LOC101929563	-2.42044	-2.63553	-1.22915	-2.9539	-2.64086	-2.96563	-2.56843	-2.42171	-2.19551	-3.04628
LOC101929575	-2.42044	-2.63553	-2.81412	-1.36894	-2.64086	-2.96563	-2.56843	-2.42171	-2.19551	-3.04628
LOC101929583	-2.42044	-2.63553	-1.22915	-2.9539	-2.64086	-2.96563	-2.56843	-2.42171	-2.19551	-3.04628
LOC101929602	-2.42044	-2.63553	-2.81412	-2.9539	-2.64086	-2.96563	-0.246504	-2.42171	-2.19551	-3.04628
LOC101929625	-2.42044	-2.63553	-2.81412	-0.631972	-2.64086	-2.96563	-2.56843	-2.42171	-2.19551	-3.04628
LOC101929643	-2.42044	-2.63553	-2.81412	-2.9539	-2.64086	-2.96563	-2.56843	-0.836747	-2.19551	-3.04628
LOC101929648	-2.42044	-2.63553	-2.81412	-2.9539	-2.64086	-2.96563	-2.56843	-0.836747	-2.19551	-3.04628
LOC101929726	-2.42044	-2.63553	-1.22915	-2.9539	-2.64086	-2.96563	-2.56843	-2.42171	-2.19551	-3.04628
LOC101929728	-2.42044	-2.63553	-2.81412	-2.9539	-2.64086	-2.96563	0.238923	-2.42171	-2.19551	-3.04628
LOC101929741	-0.835481	-2.63553	-2.81412	-2.9539	-2.64086	-2.96563	-2.56843	-2.42171	-2.19551	-3.04628
LOC101929748	-0.835481	-2.63553	-2.81412	-2.9539	-2.64086	-2.96563	-2.56843	-2.42171	-2.19551	-3.04628
LOC101929759	-2.42044	-2.63553	-2.81412	-2.9539	-2.64086	-2.96563	-0.98347	-2.42171	-2.19551	-3.04628
LOC101929766	-0.835481	-2.63553	-2.81412	-2.9539	-2.64086	-2.96563	-2.56843	-2.42171	-2.19551	-3.04628
LOC101929805	-2.42044	-1.05057	-2.81412	-2.9539	-2.64086	-2.96563	-2.56843	-2.42171	-2.19551	-3.04628
LOC101929844	-2.42044	-2.63553	-2.81412	-2.9539	-2.64086	-1.38067	-2.56843	-2.42171	-2.19551	-3.04628
LOC101929946	-0.835481	-2.63553	-2.81412	-2.9539	-2.64086	-2.96563	-2.56843	-2.42171	-2.19551	-3.04628
LOC101930026	-2.42044	-2.63553	-1.22915	-2.9539	-2.64086	-2.96563	-2.56843	-2.42171	-2.19551	-3.04628
LOC101930421	-2.42044	-2.63553	-2.81412	-2.9539	-2.64086	-1.38067	-2.56843	-2.42171	-2.19551	-3.04628
LOC101930567	-2.42044	-2.63553	-2.81412	-2.9539	-2.64086	-2.96563	-2.56843	-0.836747	-2.19551	-3.04628
LOC102467146	-2.42044	-2.63553	-2.81412	-2.9539	-2.64086	-2.96563	-0.98347	-2.42171	-2.19551	-3.04628
LOC102546226	-2.42044	-2.63553	-2.81412	-2.9539	-2.64086	-2.96563	-2.56843	-2.42171	-2.19551	-1.46132
LOC102723311	-2.42044	-2.63553	-2.81412	-0.849563	-2.64086	-2.96563	-2.56843	-2.42171	-2.19551	-3.04628
LOC102723327	-2.42044	-2.63553	-2.81412	-2.9539	-2.64086	-2.96563	-0.98347	-2.42171	-2.19551	-3.04628
LOC102723336	-2.42044	-2.63553	-2.81412	-2.9539	-2.64086	-2.96563	-2.56843	-0.836747	-2.19551	-3.04628
LOC102723337	-2.42044	-2.63553	-1.22915	-2.9539	-2.64086	-2.96563	-2.56843	-2.42171	-2.19551	-3.04628
LOC102723354	-2.42044	-2.63553	-2.81412	-0.631972	-2.64086	-2.96563	-2.56843	-2.42171	-2.19551	-3.04628
LOC102723373	-2.42044	-2.63553	-2.81412	-2.9539	-2.64086	-2.96563	-2.56843	-0.836747	-2.19551	-3.04628
LOC102723383	-2.42044	-1.63553	-2.81412	-2.9539	-2.64086	-2.96563	-2.56843	-2.42171	-2.19551	-3.04628
LOC102723390	-2.42044	-2.63553	-1.22915	-2.9539	-2.64086	-2.96563	-2.56843	-2.42171	-2.19551	-3.04628
LOC102723401	-2.42044	-2.63553	-2.81412	-2.9539	-2.64086	-2.96563	-0.98347	-2.42171	-2.19551	-3.04628
LOC102723421	-2.42044	-0.313604	-2.81412	-2.9539	-2.64086	-2.96563	-2.56843	-2.42171	-2.19551	-3.04628
LOC102723434	-2.42044	-2.63553	-1.22915	-2.9539	-2.64086	-2.96563	-2.56843	-2.42171	-2.19551	-3.04628
LOC102723443	-2.42044	-1.05057	-2.81412	-2.9539	-2.64086	-2.96563	-2.56843	-2.42171	-2.19551	-3.04628
LOC102723448	-2.42044	-2.63553	-2.81412	-2.9539	-2.64086	-2.96563	-2.56843	-0.836747	-2.19551	-3.04628
LOC102723471	-2.42044	-2.63553	-2.81412	-1.36894	-2.64086	-2.96563	-2.56843	-2.42171	-2.19551	-3.04628
LOC102723489	-2.42044	-2.63553	-2.81412	0.388086	-2.64086	-2.96563	-2.56843	-2.42171	-2.19551	-3.04628
LOC102723502	-2.42044	-2.63553	-2.81412	-2.9539	-2.64086	-1.38067	-2.56843	-2.42171	-2.19551	-3.04628
LOC102723511	-2.42044	-2.63553	-2.81412	-2.9539	-2.64086	-2.96563	-2.56843	-0.0997813	-2.19551	-3.04628
LOC102723542	-0.835481	-2.63553	-2.81412	-2.9539	-2.64086	-2.96563	-2.56843	-2.42171	-2.19551	-3.04628
LOC102723543	-2.42044	-2.63553	-2.81412	-0.631972	-2.64086	-2.96563	-2.56843	-2.42171	-2.19551	-3.04628
LOC102723545	-2.42044	-2.63553	-2.81412	-1.36894	-2.64086	-2.96563	-2.56843	-2.42171	-2.19551	-3.04628
LOC102723547	-2.42044	-2.63553	-2.81412	-2.9539	-2.64086	-2.96563	-0.98347	-2.42171	-2.19551	-3.04628
LOC102723559	-2.42044	-2.63553	-2.81412	-2.9539	-2.64086	-2.96563	-0.98347	-2.42171	-2.19551	-3.04628
LOC102723579	-2.42044	-2.63553	-2.81412	-2.9539	-2.64086	-2.96563	-2.56843	-0.836747	-2.19551	-3.04628
LOC102723589	-2.42044	-2.63553	-2.81412	-1.36894	-2.64086	-2.96563	-2.56843	-2.42171	-2.19551	-3.04628
LOC102723647	-2.42044	-1.05057	-2.81412	-2.9539	-2.64086	-2.96563	-2.56843	-2.42171	-2.19551	-3.04628
LOC102723652	-2.42044	-2.63553	-2.81412	-2.9539	-2.64086	-2.96563	0.13644	-2.42171	-2.19551	-3.04628
LOC102723655	-2.42044	-2.63553	-2.81412	-2.9539	-2.64086	-1.38067	-2.56843	-2.42171	-2.19551	-3.04628
LOC102723675	-2.42044	-2.63553	-1.22915	-2.9539	-2.64086	-2.96563	-2.56843	-2.42171	-2.19551	-3.04628
LOC102723677	-2.42044	-0.313604	-2.81412	-2.9539	-2.64086	-2.96563	-2.56843	-2.42171	-2.19551	-3.04628
LOC102723679	-2.42044	-2.63553	-2.81412	-2.9539	-2.64086	-2.96563	-0.98347	-2.42171	-2.19551	-3.04628
LOC102723695	-2.42044	-2.63553	-2.81412	-2.9539	-2.64086	-2.96563	-2.56843	-0.836747	-2.19551	-3.04628
LOC102723708	-2.42044	-2.63553	-1.22915	-2.9539	-2.64086	-2.96563	-2.56843	-2.42171	-2.19551	-3.04628
LOC102723721	-2.42044	-1.05057	-2.81412	-2.9539	-2.64086	-2.96563	-2.56843	-2.42171	-2.19551	-3.04628
LOC102723741	-2.42044	-2.63553	-2.81412	-2.9539	-2.64086	-2.96563	-0.98347	-2.42171	-2.19551	-3.04628
LOC102723778	-2.42044	-2.63553	-2.81412	-2.9539	-0.318935	-2.96563	-2.56843	-2.42171	-2.19551	-3.04628
LOC102723780	-2.42044	-1.05057	-2.81412	-2.9539	-2.64086	-2.96563	-2.56843	-2.42171	-2.19551	-3.04628
LOC102723791	-2.42044	-0.313604	-2.81412	-2.9539	-2.64086	-2.96563	-2.56843	-2.42171	-2.19551	-3.04628
LOC102723804	-2.42044	-2.63553	-2.81412	-2.9539	-0.318935	-2.96563	-2.56843	-2.42171	-2.19551	-3.04628
LOC102723872	-2.42044	-2.63553	-2.81412	-2.9539	-2.64086	-2.96563	-0.98347	-2.42171	-2.19551	-3.04628
LOC102723878	-2.42044	-2.63553	-2.81412	-2.9539	-2.64086	-2.96563	-2.56843	-0.836747	-2.19551	-3.04628
LOC102723893	-2.42044	-2.63553	-1.22915	-2.9539	-2.64086	-2.96563	-2.56843	-2.42171	-2.19551	-3.04628
LOC102723894	-2.42044	-2.63553	-2.81412	-2.9539	-2.64086	-2.96563	-2.56843	-2.42171	-2.19551	-1.46132
LOC102723902	-2.42044	-2.63553	-2.81412	-2.9539	-2.64086	-2.96563	-2.56843	-0.708014	-2.19551	-3.04628
LOC102723906	-2.42044	-2.63553	-1.22915	-2.9539	-2.64086	-2.96563	-2.56843	-2.42171	-2.19551	-3.04628
LOC102723929	-2.42044	-2.63553	-2.81412	-2.9539	-2.64086	-2.96563	0.238923	-2.42171	-2.19551	-3.04628
LOC102723949	-2.42044	-2.63553	-2.81412	-2.9539	-2.64086	-2.96563	-0.98347	-2.42171	-2.19551	-3.04628
LOC102723985	-2.42044	-2.63553	-2.81412	-2.9539	-2.64086	-2.96563	-0.98347	-2.42171	-2.19551	-3.04628
LOC102723988	-2.42044	-2.63553	-2.81412	-2.9539	-2.64086	-2.96563	0.238923	-2.42171	-2.19551	-3.04628
LOC102724003	-2.42044	-2.63553	-2.81412	-2.9539	-2.64086	-2.96563	-0.98347	-2.42171	-2.19551	-3.04628
LOC102724030	-2.42044	-2.63553	-1.22915	-2.9539	-2.64086	-2.96563	-2.56843	-2.42171	-2.19551	-3.04628
LOC102724041	-2.42044	-2.63553	-2.81412	-2.9539	-1.0559	-2.96563	-2.56843	-2.42171	-2.19551	-3.04628
LOC102724049	-2.42044	-2.63553	-2.81412	-2.9539	-2.64086	-2.96563	-2.56843	-0.836747	-2.19551	-3.04628
LOC102724060	-2.42044	-2.63553	-2.81412	-2.9539	-2.64086	-2.96563	-2.56843	-2.42171	-2.19551	-0.724355
LOC102724108	-2.42044	-2.63553	-2.81412	-2.9539	-2.64086	-2.96563	-0.98347	-2.42171	-2.19551	-3.04628
LOC102724109	-2.42044	-2.63553	-2.81412	-2.9539	-2.64086	-1.38067	-2.56843	-2.42171	-2.19551	-3.04628
LOC102724138	-2.42044	-2.63553	-2.81412	-2.9539	-2.64086	-2.96563	-2.56843	-2.42171	-2.19551	-1.27229
LOC102724168	-2.42044	-2.63553	-2.81412	-1.36894	-2.64086	-2.96563	-2.56843	-2.42171	-2.19551	-3.04628
LOC102724177	-0.835481	-2.63553	-2.81412	-2.9539	-2.64086	-2.96563	-2.56843	-2.42171	-2.19551	-3.04628
LOC102724196	-2.42044	-1.05057	-2.81412	-2.9539	-2.64086	-2.96563	-2.56843	-2.42171	-2.19551	-3.04628
LOC102724215	-2.42044	-2.63553	-1.22915	-2.9539	-2.64086	-2.96563	-2.56843	-2.42171	-2.19551	-3.04628
LOC102724219	-2.42044	-2.63553	-2.81412	-2.9539	2.3419	-2.96563	-2.56843	-2.42171	-2.19551	-3.04628
LOC102724258	-2.42044	-2.63553	-2.81412	-2.9539	-2.64086	-2.96563	-2.56843	-2.42171	-0.610545	-3.04628
LOC102724306	-2.42044	-2.63553	-2.81412	-2.9539	-2.64086	-2.96563	-0.98347	-2.42171	-2.19551	-3.04628
LOC102724307	-2.42044	-2.63553	-2.81412	-2.9539	-1.0559	-2.96563	-2.56843	-2.42171	-2.19551	-3.04628
LOC102724311	-2.42044	-2.63553	-2.81412	-2.9539	-2.64086	-2.96563	-2.56843	-0.836747	-2.19551	-3.04628
LOC102724312	-2.42044	-2.63553	-1.22915	-2.9539	-2.64086	-2.96563	-2.56843	-2.42171	-2.19551	-3.04628
LOC102724334	-2.42044	-2.63553	-2.81412	-2.9539	-1.02733	-2.96563	-2.56843	-2.42171	-2.19551	-3.04628
LOC102724377	-2.42044	-2.63553	-0.492189	-2.9539	-2.64086	-2.96563	-2.56843	-2.42171	-2.19551	-3.04628
LOC102724383	-2.42044	-2.63553	-2.81412	-2.9539	-2.64086	-2.96563	-0.98347	-2.42171	-2.19551	-3.04628
LOC102724397	-2.42044	-2.63553	-2.81412	-0.146545	-2.64086	-2.96563	-2.56843	-2.42171	-2.19551	-3.04628
LOC102724400	-2.42044	-2.63553	-2.81412	-2.9539	-1.0559	-2.96563	-2.56843	-2.42171	-2.19551	-3.04628
LOC102724424	-2.42044	-2.63553	-2.81412	-1.36894	-2.64086	-2.96563	-2.56843	-2.42171	-2.19551	-3.04628
LOC102724436	-2.42044	-2.63553	-2.81412	-1.36894	-2.64086	-2.96563	-2.56843	-2.42171	-2.19551	-3.04628
LOC102724457	-2.42044	-2.63553	-2.81412	-2.9539	-2.64086	-2.96563	-0.98347	-2.42171	-2.19551	-3.04628
LOC102724474	-2.42044	-2.63553	-2.81412	-2.9539	-2.64086	-2.96563	-2.56843	-0.836747	-2.19551	-3.04628
LOC102724493	-2.42044	-1.05057	-2.81412	-2.9539	-2.64086	-2.96563	-2.56843	-2.42171	-2.19551	-3.04628
LOC102724497	-2.42044	-2.63553	-2.81412	-2.9539	-2.64086	-2.96563	-0.98347	-2.42171	-2.19551	-3.04628
LOC102724502	-2.42044	-2.63553	-2.81412	-2.9539	-2.64086	-1.38067	-2.56843	-2.42171	-2.19551	-3.04628
LOC102724507	-2.42044	-2.63553	-2.81412	-1.36894	-2.64086	-2.96563	-2.56843	-2.42171	-2.19551	-3.04628
LOC102724511	-0.835481	-2.63553	-2.81412	-2.9539	-2.64086	-2.96563	-2.56843	-2.42171	-2.19551	-3.04628
LOC102724516	-2.42044	-0.34275	-2.81412	-2.9539	-2.64086	-2.96563	-2.56843	-2.42171	-2.19551	-3.04628
LOC102724549	-2.42044	-2.63553	-1.55108	-2.9539	-2.64086	-2.96563	-2.56843	-2.42171	-2.19551	-3.04628
LOC102724550	-0.0985153	-2.63553	-2.81412	-2.9539	-2.64086	-2.96563	-2.56843	-2.42171	-2.19551	-3.04628
LOC102724601	-2.42044	-2.63553	-2.81412	-2.9539	-2.64086	-2.96563	-0.98347	-2.42171	-2.19551	-3.04628
LOC102724604	-2.42044	-2.63553	-2.81412	-2.9539	-2.64086	-0.6437	-2.56843	-2.42171	-2.19551	-3.04628
LOC102724613	-2.42044	-2.63553	-2.81412	-2.9539	-2.64086	-1.38067	-2.56843	-2.42171	-2.19551	-3.04628
LOC102724620	-2.42044	-2.63553	-2.81412	-2.9539	-2.64086	-2.96563	-0.246504	-2.42171	-2.19551	-3.04628
LOC102724629	-2.42044	-2.63553	-2.81412	-2.9539	-2.64086	-2.96563	-2.56843	-0.836747	-2.19551	-3.04628
LOC102724633	-0.835481	-2.63553	-2.81412	-2.9539	-2.64086	-2.96563	-2.56843	-2.42171	-2.19551	-3.04628
LOC102724663	-2.42044	-2.63553	-2.81412	-2.9539	-2.64086	-2.96563	-2.56843	-0.836747	-2.19551	-3.04628
LOC102724665	-2.42044	-2.63553	-2.81412	-2.9539	-2.64086	-2.96563	-0.98347	-2.42171	-2.19551	-3.04628
LOC102724676	-0.835481	-2.63553	-2.81412	-2.9539	-2.64086	-2.96563	-2.56843	-2.42171	-2.19551	-3.04628
LOC102724703	-2.42044	-2.63553	-1.61248	-2.9539	-2.64086	-2.96563	-2.56843	-2.42171	-2.19551	-3.04628
LOC102724711	-2.42044	-2.63553	-2.81412	-2.9539	-2.64086	-2.96563	-0.246504	-2.42171	-2.19551	-3.04628
LOC102724724	-0.0985153	-2.63553	-2.81412	-2.9539	-2.64086	-2.96563	-2.56843	-2.42171	-2.19551	-3.04628
LOC102724736	-2.42044	-2.63553	-2.81412	-2.9539	-2.64086	-2.96563	0.238923	-2.42171	-2.19551	-3.04628
LOC102724745	-2.42044	-2.63553	-2.81412	-2.9539	-2.64086	-2.96563	-0.98347	-2.42171	-2.19551	-3.04628
LOC102724747	-2.42044	-2.63553	-2.81412	-2.9539	-2.64086	-2.96563	-0.98347	-2.42171	-2.19551	-3.04628
LOC102724774	-2.42044	-2.63553	-2.81412	-1.36894	-2.64086	-2.96563	-2.56843	-2.42171	-2.19551	-3.04628
LOC102724777	-2.42044	-2.63553	-2.81412	-0.631972	-2.64086	-2.96563	-2.56843	-2.42171	-2.19551	-3.04628
LOC102724795	-2.42044	-2.63553	-2.81412	-1.36894	-2.64086	-2.96563	-2.56843	-2.42171	-2.19551	-3.04628
LOC102724799	-2.42044	-2.63553	-2.81412	-2.9539	-2.64086	-2.96563	-2.56843	-2.42171	-2.19551	-0.724355
LOC102724800	-2.42044	-2.63553	-0.492189	-2.9539	-2.64086	-2.96563	-2.56843	-2.42171	-2.19551	-3.04628
LOC102724832	-2.42044	-2.63553	-2.81412	-2.9539	-2.64086	-2.96563	-0.98347	-2.42171	-2.19551	-3.04628
LOC102724843	-2.42044	-2.63553	-2.81412	-2.9539	2.3419	-2.96563	-2.56843	-2.42171	-2.19551	-3.04628
LOC102724864	-2.42044	-2.63553	-1.22915	-2.9539	-2.64086	-2.96563	-2.56843	-2.42171	-2.19551	-3.04628
LOC102724870	-2.42044	-2.63553	-2.81412	-1.36894	-2.64086	-2.96563	-2.56843	-2.42171	-2.19551	-3.04628
LOC102724872	-2.42044	-0.313604	-2.81412	-2.9539	-2.64086	-2.96563	-2.56843	-2.42171	-2.19551	-3.04628
LOC102724880	-2.42044	-2.63553	-2.81412	-1.36894	-2.64086	-2.96563	-2.56843	-2.42171	-2.19551	-3.04628
LOC102724893	-2.42044	-2.63553	-2.81412	-2.9539	-0.318935	-2.96563	-2.56843	-2.42171	-2.19551	-3.04628
LOC102724895	-2.42044	-2.63553	-2.81412	-2.9539	-2.64086	-2.96563	-2.56843	-0.836747	-2.19551	-3.04628
LOC102724903	-2.42044	-2.63553	-2.81412	-0.146545	-2.64086	-2.96563	-2.56843	-2.42171	-2.19551	-3.04628
LOC102724938	-2.42044	-2.63553	-2.81412	-2.9539	-2.64086	-2.96563	-2.56843	-0.836747	-2.19551	-3.04628
LOC102724970	-2.42044	-2.63553	-2.81412	-2.9539	-1.0559	-2.96563	-2.56843	-2.42171	-2.19551	-3.04628
LOC102724974	-2.42044	-2.63553	-2.81412	-2.9539	-2.64086	-2.96563	-2.56843	-0.836747	-2.19551	-3.04628
LOC145845	-2.42044	-2.63553	-2.81412	-2.9539	-2.64086	-2.96563	-2.56843	-2.42171	-2.19551	-1.46132
LOC149950	-2.42044	-1.05057	-2.81412	-2.9539	-2.64086	-2.96563	-2.56843	-2.42171	-2.19551	-3.04628
LOC152225	-2.42044	-2.63553	-2.81412	-2.9539	-2.64086	-2.96563	-0.98347	-2.42171	-2.19551	-3.04628
LOC154872	-2.42044	-2.63553	-2.81412	-2.9539	-2.64086	-2.96563	-2.56843	-2.42171	-0.610545	-3.04628
LOC254896	-2.42044	-2.63553	-2.81412	-2.9539	-2.64086	-2.96563	-0.98347	-2.42171	-2.19551	-3.04628
LOC284009	-2.42044	-2.63553	-2.81412	-2.9539	-2.64086	-2.96563	-0.98347	-2.42171	-2.19551	-3.04628
LOC284395	-2.42044	-2.63553	-2.81412	-2.9539	-2.64086	-2.96563	-0.98347	-2.42171	-2.19551	-3.04628
LOC284578	-2.42044	-2.63553	-2.81412	-2.9539	-2.64086	-2.96563	-2.56843	-2.42171	-2.19551	-1.46132
LOC284581	-0.835481	-2.63553	-2.81412	-2.9539	-2.64086	-2.96563	-2.56843	-2.42171	-2.19551	-3.04628
LOC284933	-2.42044	-2.63553	-2.81412	-2.9539	-2.64086	-0.6437	-2.56843	-2.42171	-2.19551	-3.04628
LOC286178	-2.42044	-2.63553	-2.81412	-2.9539	-1.0559	-2.96563	-2.56843	-2.42171	-2.19551	-3.04628
LOC286189	-2.42044	-2.63553	-2.81412	-2.9539	-2.64086	-2.96563	-2.56843	-2.42171	-2.19551	0.123642
LOC339593	-2.42044	-2.63553	-2.81412	-2.9539	-2.64086	-2.96563	-2.56843	-2.42171	-0.610545	-3.04628
LOC339622	-0.0985153	-2.63553	-2.81412	-2.9539	-2.64086	-2.96563	-2.56843	-2.42171	-2.19551	-3.04628
LOC388282	-2.42044	-2.63553	-2.81412	-2.9539	-0.318935	-2.96563	-2.56843	-2.42171	-2.19551	-3.04628
LOC388456	-2.42044	-1.05057	-2.81412	-2.9539	-2.64086	-2.96563	-2.56843	-2.42171	-2.19551	-3.04628
LOC389602	-2.42044	-2.63553	-2.81412	-2.9539	-2.64086	-2.96563	-2.56843	-0.836747	-2.19551	-3.04628
LOC399900	-2.42044	-2.63553	-2.81412	-2.9539	-2.64086	-2.96563	-2.56843	-0.0997813	-2.19551	-3.04628
LOC400655	-0.0985153	-2.63553	-2.81412	-2.9539	-2.64086	-2.96563	-2.56843	-2.42171	-2.19551	-3.04628
LOC401312	-2.42044	-2.63553	-1.22915	-2.9539	-2.64086	-2.96563	-2.56843	-2.42171	-2.19551	-3.04628
LOC401357	-2.42044	-2.63553	-2.81412	-2.9539	-1.0559	-2.96563	-2.56843	-2.42171	-2.19551	-3.04628
LOC440292	-2.42044	-2.63553	-1.22915	-2.9539	-2.64086	-2.96563	-2.56843	-2.42171	-2.19551	-3.04628
LOC441204	-2.42044	-2.63553	-1.22915	-2.9539	-2.64086	-2.96563	-2.56843	-2.42171	-2.19551	-3.04628
LOC441493	-2.42044	-2.63553	-1.22915	-2.9539	-2.64086	-2.96563	-2.56843	-2.42171	-2.19551	-3.04628
LOC441728	-2.42044	-2.63553	-2.81412	-2.9539	-2.64086	-2.96563	-0.98347	-2.42171	-2.19551	-3.04628
LOC643441	-2.42044	-2.63553	-1.22915	-2.9539	-2.64086	-2.96563	-2.56843	-2.42171	-2.19551	-3.04628
LOC643802	-2.42044	-2.63553	-2.81412	-2.9539	-0.318935	-2.96563	-2.56843	-2.42171	-2.19551	-3.04628
LOC644086	-2.42044	-0.313604	-2.81412	-2.9539	-2.64086	-2.96563	-2.56843	-2.42171	-2.19551	-3.04628
LOC644189	-2.42044	-2.63553	-2.81412	-2.9539	-2.64086	-2.96563	-2.56843	-0.836747	-2.19551	-3.04628
LOC644554	-2.42044	-2.63553	-2.81412	-2.9539	-2.64086	-2.96563	-2.56843	-0.836747	-2.19551	-3.04628
LOC644662	-2.42044	-1.05057	-2.81412	-2.9539	-2.64086	-2.96563	-2.56843	-2.42171	-2.19551	-3.04628
LOC645202	-2.42044	-0.717146	-2.81412	-2.9539	-2.64086	-2.96563	-2.56843	-2.42171	-2.19551	-3.04628
LOC645752	-2.42044	-2.63553	-2.81412	-2.9539	-2.64086	-2.96563	-0.246504	-2.42171	-2.19551	-3.04628
LOC650226	-2.42044	-2.63553	-2.81412	-2.9539	-2.64086	-2.96563	-0.98347	-2.42171	-2.19551	-3.04628
LOC650368	-2.42044	-2.63553	-1.22915	-2.9539	-2.64086	-2.96563	-2.56843	-2.42171	-2.19551	-3.04628
LOC727944	-2.42044	-2.63553	-2.81412	-2.9539	-2.64086	-2.96563	-2.56843	-0.836747	-2.19551	-3.04628
LOC728026	-2.42044	-2.63553	-2.81412	-1.36894	-2.64086	-2.96563	-2.56843	-2.42171	-2.19551	-3.04628
LOC728728	-0.987484	-2.63553	-2.81412	-2.9539	-2.64086	-2.96563	-2.56843	-2.42171	-2.19551	-3.04628
LOC729506	-2.42044	-2.63553	-2.81412	-0.146545	-2.64086	-2.96563	-2.56843	-2.42171	-2.19551	-3.04628
LOC729800	-0.835481	-2.63553	-2.81412	-2.9539	-2.64086	-2.96563	-2.56843	-2.42171	-2.19551	-3.04628
LOC729815	-2.42044	-2.63553	-2.81412	-2.9539	-2.64086	-1.38067	-2.56843	-2.42171	-2.19551	-3.04628
LPL	-2.42044	-2.63553	-2.81412	-2.9539	-2.64086	-2.96563	-2.56843	-0.836747	-2.19551	-3.04628
LPO	-2.42044	-2.63553	-2.81412	-2.9539	-2.64086	-2.96563	-2.56843	-2.42171	-2.19551	-0.724355
LRIT2	-0.835481	-2.63553	-2.81412	-2.9539	-2.64086	-2.96563	-2.56843	-2.42171	-2.19551	-3.04628
LRRC14B	-0.0985153	-2.63553	-2.81412	-2.9539	-2.64086	-2.96563	-2.56843	-2.42171	-2.19551	-3.04628
LRRC3-AS1	-2.42044	-2.63553	-2.81412	-2.9539	-1.0559	-2.96563	-2.56843	-2.42171	-2.19551	-3.04628
LRRC3C	-2.42044	-2.63553	-2.81412	-2.9539	-2.64086	-2.96563	-0.98347	-2.42171	-2.19551	-3.04628
LRRC69	-2.42044	-2.63553	-1.22915	-2.9539	-2.64086	-2.96563	-2.56843	-2.42171	-2.19551	-3.04628
LSMEM2	-0.835481	-2.63553	-2.81412	-2.9539	-2.64086	-2.96563	-2.56843	-2.42171	-2.19551	-3.04628
LTF	-2.42044	-2.63553	-2.81412	-0.631972	-2.64086	-2.96563	-2.56843	-2.42171	-2.19551	-3.04628
LURAP1L	-2.42044	-2.63553	-2.81412	-2.9539	-2.64086	-1.38067	-2.56843	-2.42171	-2.19551	-3.04628
LY6G6F	-2.42044	-2.63553	-1.22915	-2.9539	-2.64086	-2.96563	-2.56843	-2.42171	-2.19551	-3.04628
LY6H	-2.42044	-2.63553	-2.81412	-2.9539	-2.64086	-2.96563	-0.98347	-2.42171	-2.19551	-3.04628
LY6K	-2.42044	-2.63553	-2.81412	-2.9539	-2.64086	-1.86802	-2.56843	-2.42171	-2.19551	-3.04628
LYG2	-2.42044	-2.63553	-2.81412	-2.9539	-1.0559	-2.96563	-2.56843	-2.42171	-2.19551	-3.04628
LYPD6	-2.42044	-2.63553	-2.81412	-2.9539	-0.318935	-2.96563	-2.56843	-2.42171	-2.19551	-3.04628
LYVE1	-2.42044	-2.63553	-1.22915	-2.9539	-2.64086	-2.96563	-2.56843	-2.42171	-2.19551	-3.04628
M1AP	-2.42044	-2.63553	-2.81412	-2.9539	-2.64086	-2.96563	-0.246504	-2.42171	-2.19551	-3.04628
MADCAM1	-2.42044	-2.63553	-2.81412	-2.9539	-2.64086	-2.96563	-2.56843	-0.836747	-2.19551	-3.04628
MAEL	-2.42044	-2.63553	-2.81412	-2.9539	-2.64086	-2.96563	-0.98347	-2.42171	-2.19551	-3.04628
MAGEA11	-2.42044	-2.63553	-1.22915	-2.9539	-2.64086	-2.96563	-2.56843	-2.42171	-2.19551	-3.04628
MAGEA2B	-2.42044	-2.63553	-2.81412	-2.9539	-2.64086	-2.96563	-0.246504	-2.42171	-2.19551	-3.04628
MAGEA3	-0.835481	-2.63553	-2.81412	-2.9539	-2.64086	-2.96563	-2.56843	-2.42171	-2.19551	-3.04628
MAGEB4	-2.42044	-2.63553	-0.492189	-2.9539	-2.64086	-2.96563	-2.56843	-2.42171	-2.19551	-3.04628
MAGEC1	-2.42044	-2.63553	-2.81412	-2.9539	-2.64086	-2.96563	-2.56843	-0.836747	-2.19551	-3.04628
MAGEE2	-2.42044	-2.63553	-2.81412	-1.36894	-2.64086	-2.96563	-2.56843	-2.42171	-2.19551	-3.04628
MAMDC2	-2.42044	-2.63553	-2.81412	-2.9539	-2.64086	-2.96563	-2.56843	-0.836747	-2.19551	-3.04628
MAPT-AS1	-2.42044	-2.63553	-2.81412	-2.9539	-2.64086	-2.96563	-2.56843	-2.42171	0.12642	-3.04628
2011-03-01	-2.42044	-2.63553	-2.81412	-2.9539	-1.0559	-2.96563	-2.56843	-2.42171	-2.19551	-3.04628
MC5R	-2.42044	-2.63553	-1.22915	-2.9539	-2.64086	-2.96563	-2.56843	-2.42171	-2.19551	-3.04628
MEF2C-AS1	-2.42044	-2.63553	-2.81412	-2.9539	-2.64086	-2.96563	-0.246504	-2.42171	-2.19551	-3.04628
MESP2	-2.42044	-2.63553	-0.492189	-2.9539	-2.64086	-2.96563	-2.56843	-2.42171	-2.19551	-3.04628
MGC34034	-2.42044	-2.63553	-2.81412	-2.9539	-0.318935	-2.96563	-2.56843	-2.42171	-2.19551	-3.04628
MIPOL1	-0.835481	-2.63553	-2.81412	-2.9539	-2.64086	-2.96563	-2.56843	-2.42171	-2.19551	-3.04628
MIR1302-4	-2.42044	-2.63553	-2.81412	-2.9539	-2.64086	-2.96563	-0.98347	-2.42171	-2.19551	-3.04628
MIR181A2HG	-2.42044	-2.63553	-2.81412	-1.36894	-2.64086	-2.96563	-2.56843	-2.42171	-2.19551	-3.04628
MIR202HG	-2.42044	-2.63553	-1.22915	-2.9539	-2.64086	-2.96563	-2.56843	-2.42171	-2.19551	-3.04628
MIR3198-2	-2.42044	-2.63553	-2.81412	-2.9539	-2.64086	-1.38067	-2.56843	-2.42171	-2.19551	-3.04628
MIR324	-2.42044	-2.63553	-2.81412	-2.9539	-2.64086	-2.96563	-0.246504	-2.42171	-2.19551	-3.04628
MIR3918	-2.42044	-2.63553	-2.81412	-1.36894	-2.64086	-2.96563	-2.56843	-2.42171	-2.19551	-3.04628
MIR4637	-2.42044	-2.63553	-2.81412	-2.9539	-2.64086	-2.96563	-0.98347	-2.42171	-2.19551	-3.04628
MIR4721	-0.976837	-2.63553	-2.81412	-2.9539	-2.64086	-2.96563	-2.56843	-2.42171	-2.19551	-3.04628
MIR4724	-2.42044	-2.63553	-2.81412	-2.9539	-2.64086	-2.96563	-2.56843	-2.42171	-0.610545	-3.04628
MIR503HG	-2.42044	-2.63553	-2.81412	-2.9539	-2.64086	-1.38067	-2.56843	-2.42171	-2.19551	-3.04628
MIR548AR	-2.42044	-2.63553	-2.81412	-2.9539	-2.64086	-2.96563	-2.56843	-0.836747	-2.19551	-3.04628
MIR670HG	-2.42044	-2.63553	-2.81412	-2.9539	-2.64086	-2.96563	-2.56843	-0.836747	-2.19551	-3.04628
MIR6723	-2.42044	-2.63553	-2.81412	-1.36894	-2.64086	-2.96563	-2.56843	-2.42171	-2.19551	-3.04628
MIXL1	-2.42044	-2.63553	-2.81412	-2.9539	-2.64086	-2.96563	-2.56843	-0.0997813	-2.19551	-3.04628
MLK7-AS1	-2.42044	-2.63553	-2.81412	-2.9539	-2.64086	-1.38067	-2.56843	-2.42171	-2.19551	-3.04628
MLLT4-AS1	-2.42044	-2.63553	-2.81412	-2.9539	-2.64086	-2.96563	-0.98347	-2.42171	-2.19551	-3.04628
MMP13	-2.42044	-2.63553	-2.81412	-2.9539	-2.64086	-2.96563	-2.56843	-2.42171	-2.19551	-0.724355
MMP7	-2.42044	-2.63553	-2.81412	-2.9539	-2.64086	-2.96563	0.238923	-2.42171	-2.19551	-3.04628
MORC1	-2.42044	-1.05057	-2.81412	-2.9539	-2.64086	-2.96563	-2.56843	-2.42171	-2.19551	-3.04628
MRGPRX1	-2.42044	-1.05057	-2.81412	-2.9539	-2.64086	-2.96563	-2.56843	-2.42171	-2.19551	-3.04628
MROH2B	-0.835481	-2.63553	-2.81412	-2.9539	-2.64086	-2.96563	-2.56843	-2.42171	-2.19551	-3.04628
MS4A15	-2.42044	-1.05057	-2.81412	-2.9539	-2.64086	-2.96563	-2.56843	-2.42171	-2.19551	-3.04628
MT1B	-2.42044	-2.63553	-2.81412	-2.9539	-2.64086	-2.96563	-0.98347	-2.42171	-2.19551	-3.04628
MTNR1A	-2.42044	-2.63553	-2.81412	-2.9539	-1.0559	-2.96563	-2.56843	-2.42171	-2.19551	-3.04628
MTNR1B	-2.42044	-2.63553	-1.22915	-2.9539	-2.64086	-2.96563	-2.56843	-2.42171	-2.19551	-3.04628
MTRNR2L5	-2.42044	-2.63553	-2.81412	-2.9539	-2.64086	-0.6437	-2.56843	-2.42171	-2.19551	-3.04628
MTTP	-0.835481	-2.63553	-2.81412	-2.9539	-2.64086	-2.96563	-2.56843	-2.42171	-2.19551	-3.04628
MTUS2-AS1	-2.42044	-1.05057	-2.81412	-2.9539	-2.64086	-2.96563	-2.56843	-2.42171	-2.19551	-3.04628
MYH2	-2.42044	-2.63553	-2.81412	-2.9539	-2.64086	-2.96563	-2.56843	-2.42171	-2.19551	-0.724355
MYLPF	-0.835481	-2.63553	-2.81412	-2.9539	-2.64086	-2.96563	-2.56843	-2.42171	-2.19551	-3.04628
MYO3A	-2.42044	-2.63553	-1.22915	-2.9539	-2.64086	-2.96563	-2.56843	-2.42171	-2.19551	-3.04628
MYOT	-2.42044	-2.63553	-2.81412	-2.9539	-2.64086	-2.96563	-2.56843	-2.42171	-2.19551	-1.46132
MYOZ2	-2.42044	-2.63553	-2.81412	-2.9539	-2.64086	-2.96563	-0.98347	-2.42171	-2.19551	-3.04628
MYRFL	-2.42044	-1.05057	-2.81412	-2.9539	-2.64086	-2.96563	-2.56843	-2.42171	-2.19551	-3.04628
NANOG	-2.42044	-2.63553	-2.81412	-2.9539	-1.0559	-2.96563	-2.56843	-2.42171	-2.19551	-3.04628
NAP1L6	-2.42044	-2.63553	-2.81412	-2.9539	-2.64086	-2.96563	-2.56843	-0.836747	-2.19551	-3.04628
NAV2-AS4	-2.42044	-2.63553	-1.22915	-2.9539	-2.64086	-2.96563	-2.56843	-2.42171	-2.19551	-3.04628
NBPF7	-2.42044	-2.63553	-2.81412	-2.9539	-1.0559	-2.96563	-2.56843	-2.42171	-2.19551	-3.04628
NDST4	-2.42044	-2.63553	-2.81412	-2.9539	-2.64086	-2.96563	-2.56843	-0.836747	-2.19551	-3.04628
NEK11	-2.42044	-2.63553	-0.492189	-2.9539	-2.64086	-2.96563	-2.56843	-2.42171	-2.19551	-3.04628
NEUROD6	-2.42044	-2.63553	-2.81412	-1.36894	-2.64086	-2.96563	-2.56843	-2.42171	-2.19551	-3.04628
NGB	-0.835481	-2.63553	-2.81412	-2.9539	-2.64086	-2.96563	-2.56843	-2.42171	-2.19551	-3.04628
NGFR	-2.42044	-2.63553	-2.81412	-2.9539	-2.64086	-2.96563	-0.98347	-2.42171	-2.19551	-3.04628
NKX2-2	-2.42044	-2.63553	-2.81412	-2.9539	-2.64086	-2.96563	-2.56843	-2.42171	0.12642	-3.04628
NKX2-3	-2.42044	-2.63553	-1.22915	-2.9539	-2.64086	-2.96563	-2.56843	-2.42171	-2.19551	-3.04628
NKX2-6	-2.42044	-2.63553	-2.81412	-0.631972	-2.64086	-2.96563	-2.56843	-2.42171	-2.19551	-3.04628
NKX3-2	-2.42044	-2.63553	-2.81412	-2.9539	-2.64086	-2.96563	-0.98347	-2.42171	-2.19551	-3.04628
NLGN1	-2.42044	-1.05057	-2.81412	-2.9539	-2.64086	-2.96563	-2.56843	-2.42171	-2.19551	-3.04628
NLRP5	-2.42044	-2.63553	-2.81412	-1.36894	-2.64086	-2.96563	-2.56843	-2.42171	-2.19551	-3.04628
NMBR	-2.42044	-2.63553	-2.81412	-1.36894	-2.64086	-2.96563	-2.56843	-2.42171	-2.19551	-3.04628
NME5	-0.835481	-2.63553	-2.81412	-2.9539	-2.64086	-2.96563	-2.56843	-2.42171	-2.19551	-3.04628
NME8	-2.42044	-2.63553	-1.22915	-2.9539	-2.64086	-2.96563	-2.56843	-2.42171	-2.19551	-3.04628
NMU	-2.42044	-2.63553	-2.81412	-2.9539	-2.64086	-1.38067	-2.56843	-2.42171	-2.19551	-3.04628
NOSTRIN	-2.42044	-2.63553	-2.81412	-2.9539	-2.64086	-0.6437	-2.56843	-2.42171	-2.19551	-3.04628
NOTO	-2.42044	-2.63553	-2.81412	-2.9539	-2.64086	-2.96563	-2.56843	-2.42171	-2.19551	-0.724355
NOTUM	-0.835481	-2.63553	-2.81412	-2.9539	-2.64086	-2.96563	-2.56843	-2.42171	-2.19551	-3.04628
NOX5	-2.42044	-2.63553	-2.81412	-2.9539	-2.64086	-2.96563	-0.246504	-2.42171	-2.19551	-3.04628
NPBWR2	-0.835481	-2.63553	-2.81412	-2.9539	-2.64086	-2.96563	-2.56843	-2.42171	-2.19551	-3.04628
NPFFR1	-2.42044	-2.63553	-2.81412	-1.36894	-2.64086	-2.96563	-2.56843	-2.42171	-2.19551	-3.04628
NPFFR2	-0.835481	-2.63553	-2.81412	-2.9539	-2.64086	-2.96563	-2.56843	-2.42171	-2.19551	-3.04628
NPHS1	-2.42044	-2.63553	-1.22915	-2.9539	-2.64086	-2.96563	-2.56843	-2.42171	-2.19551	-3.04628
NPY2R	-2.42044	-2.63553	-2.81412	-2.9539	-2.64086	-2.96563	-2.56843	-2.42171	-2.19551	-1.46132
NPY5R	-2.42044	-2.63553	-2.81412	-2.9539	-2.64086	-1.38067	-2.56843	-2.42171	-2.19551	-3.04628
NR2E3	-2.42044	-2.63553	-2.81412	-2.9539	-2.64086	-2.96563	-0.98347	-2.42171	-2.19551	-3.04628
NRG3	-2.42044	-2.63553	-2.81412	-2.9539	-2.64086	-2.96563	-2.56843	-0.836747	-2.19551	-3.04628
NRON	-0.0985153	-2.63553	-2.81412	-2.9539	-2.64086	-2.96563	-2.56843	-2.42171	-2.19551	-3.04628
NRSN1	-2.42044	-2.63553	-2.81412	-2.9539	-1.0559	-2.96563	-2.56843	-2.42171	-2.19551	-3.04628
NTF3	-2.42044	-2.63553	-2.81412	-2.9539	-2.64086	-2.96563	-2.56843	-2.42171	-2.19551	-1.46132
NTM	-2.42044	-2.63553	-2.81412	-2.9539	-2.64086	-2.96563	-2.56843	-2.42171	-2.19551	-0.724355
NTSR2	-2.42044	-2.63553	-2.81412	-2.9539	-2.64086	-1.38067	-2.56843	-2.42171	-2.19551	-3.04628
NUPR1	-0.835481	-2.63553	-2.81412	-2.9539	-2.64086	-2.96563	-2.56843	-2.42171	-2.19551	-3.04628
NXF3	-2.42044	-2.63553	-2.81412	-2.9539	-2.64086	-2.96563	-2.56843	-2.42171	-0.610545	-3.04628
NXF4	-0.835481	-2.63553	-2.81412	-2.9539	-2.64086	-2.96563	-2.56843	-2.42171	-2.19551	-3.04628
NXN	-2.42044	-2.63553	-1.22915	-2.9539	-2.64086	-2.96563	-2.56843	-2.42171	-2.19551	-3.04628
NXNL1	-2.42044	-2.63553	-1.22915	-2.9539	-2.64086	-2.96563	-2.56843	-2.42171	-2.19551	-3.04628
NXPE4	-0.835481	-2.63553	-2.81412	-2.9539	-2.64086	-2.96563	-2.56843	-2.42171	-2.19551	-3.04628
NXPH2	-2.42044	-2.63553	-1.22915	-2.9539	-2.64086	-2.96563	-2.56843	-2.42171	-2.19551	-3.04628
OAZ3	-2.42044	-2.63553	-2.81412	-1.35935	-2.64086	-2.96563	-2.56843	-2.42171	-2.19551	-3.04628
OCM2	-2.42044	-2.63553	-2.81412	-2.9539	-2.64086	-2.96563	-0.98347	-2.42171	-2.19551	-3.04628
OLR1	-2.42044	-2.63553	-2.81412	-2.9539	-2.64086	-2.96563	-2.56843	-0.836747	-2.19551	-3.04628
OMP	-2.42044	-2.63553	-2.81412	-2.9539	-2.64086	-2.96563	-2.56843	-2.42171	-2.19551	-0.724355
OPN1MW	-0.835481	-2.63553	-2.81412	-2.9539	-2.64086	-2.96563	-2.56843	-2.42171	-2.19551	-3.04628
OR10C1	-2.42044	-2.63553	-2.81412	-2.9539	-2.64086	-0.158273	-2.56843	-2.42171	-2.19551	-3.04628
OR10K1	-2.42044	-2.63553	-2.81412	-2.9539	-2.64086	-2.96563	-0.246504	-2.42171	-2.19551	-3.04628
OR10P1	-2.42044	-2.63553	-2.81412	-2.9539	-2.64086	-2.96563	-2.56843	-0.836747	-2.19551	-3.04628
OR10V1	-2.42044	-2.63553	-2.81412	-2.9539	-1.0559	-2.96563	-2.56843	-2.42171	-2.19551	-3.04628
OR10W1	-2.42044	-2.63553	-2.81412	-1.36894	-2.64086	-2.96563	-2.56843	-2.42171	-2.19551	-3.04628
OR11G2	-2.42044	-2.63553	-2.81412	-2.9539	-2.64086	-2.96563	-0.98347	-2.42171	-2.19551	-3.04628
OR11H6	-2.42044	-2.63553	-0.492189	-2.9539	-2.64086	-2.96563	-2.56843	-2.42171	-2.19551	-3.04628
OR13C4	-2.42044	-2.63553	-2.81412	-2.9539	-2.64086	-1.38067	-2.56843	-2.42171	-2.19551	-3.04628
OR14I1	-2.42044	-2.63553	-1.22915	-2.9539	-2.64086	-2.96563	-2.56843	-2.42171	-2.19551	-3.04628
OR1D2	-2.42044	-2.63553	-2.81412	-1.36894	-2.64086	-2.96563	-2.56843	-2.42171	-2.19551	-3.04628
OR1L3	-2.42044	-2.63553	-2.81412	-2.9539	-2.64086	-2.96563	-2.56843	-0.836747	-2.19551	-3.04628
OR1L6	-2.42044	-2.63553	-2.81412	-2.9539	-1.0559	-2.96563	-2.56843	-2.42171	-2.19551	-3.04628
OR1M1	-2.42044	-2.63553	-2.81412	-1.36894	-2.64086	-2.96563	-2.56843	-2.42171	-2.19551	-3.04628
OR1S1	-2.42044	-1.05057	-2.81412	-2.9539	-2.64086	-2.96563	-2.56843	-2.42171	-2.19551	-3.04628
OR2AT4	-2.42044	-2.63553	-2.81412	0.216025	-2.64086	-2.96563	-2.56843	-2.42171	-2.19551	-3.04628
OR2C1	-2.42044	-2.63553	-2.81412	-2.9539	-2.64086	-1.38067	-2.56843	-2.42171	-2.19551	-3.04628
OR2F2	-2.42044	-1.05057	-2.81412	-2.9539	-2.64086	-2.96563	-2.56843	-2.42171	-2.19551	-3.04628
OR2G2	-2.42044	-2.63553	-2.81412	-2.9539	-2.64086	-2.96563	-2.56843	-2.42171	-2.19551	-1.46132
OR2J2	-2.42044	-2.63553	-2.81412	-2.9539	-2.64086	-2.96563	-2.56843	-0.836747	-2.19551	-3.04628
OR2M1P	-2.42044	-2.63553	-2.81412	-2.9539	-2.64086	-2.96563	-2.56843	-0.0997813	-2.19551	-3.04628
OR2M5	-2.42044	-2.63553	-2.81412	-0.631972	-2.64086	-2.96563	-2.56843	-2.42171	-2.19551	-3.04628
OR2T35	-2.42044	-2.63553	-1.22915	-2.9539	-2.64086	-2.96563	-2.56843	-2.42171	-2.19551	-3.04628
OR2W1	-2.42044	-2.63553	-2.81412	-2.9539	-2.64086	-1.38067	-2.56843	-2.42171	-2.19551	-3.04628
OR2Y1	-2.42044	-2.63553	-2.81412	-2.9539	-1.0559	-2.96563	-2.56843	-2.42171	-2.19551	-3.04628
OR4B1	-2.42044	-2.63553	-2.81412	-2.9539	-2.64086	-1.38067	-2.56843	-2.42171	-2.19551	-3.04628
OR4C3	-0.835481	-2.63553	-2.81412	-2.9539	-2.64086	-2.96563	-2.56843	-2.42171	-2.19551	-3.04628
OR4C6	-2.42044	-1.05057	-2.81412	-2.9539	-2.64086	-2.96563	-2.56843	-2.42171	-2.19551	-3.04628
OR4D11	-2.42044	-2.63553	-2.81412	-2.9539	-2.64086	-2.96563	-2.56843	-0.836747	-2.19551	-3.04628
OR4D9	-2.42044	-1.05057	-2.81412	-2.9539	-2.64086	-2.96563	-2.56843	-2.42171	-2.19551	-3.04628
OR4F15	-2.42044	-2.63553	-0.0067622	-2.9539	-2.64086	-2.96563	-2.56843	-2.42171	-2.19551	-3.04628
OR4F21	-2.42044	-2.63553	-1.49219	-2.9539	-2.64086	-2.96563	-2.56843	-2.42171	-2.19551	-3.04628
OR4F5	-2.42044	-1.05057	-2.81412	-2.9539	-2.64086	-2.96563	-2.56843	-2.42171	-2.19551	-3.04628
OR4K15	-2.42044	-2.63553	-2.81412	-2.9539	-1.0559	-2.96563	-2.56843	-2.42171	-2.19551	-3.04628
OR4S1	-2.42044	-1.05057	-2.81412	-2.9539	-2.64086	-2.96563	-2.56843	-2.42171	-2.19551	-3.04628
OR4X1	-2.42044	-2.63553	-2.81412	-2.9539	-2.64086	-2.96563	-2.56843	-2.42171	-2.19551	-0.724355
OR51A2	-2.42044	-2.63553	-2.81412	-2.9539	-2.64086	-2.96563	-0.98347	-2.42171	-2.19551	-3.04628
OR51A4	-2.42044	-2.63553	0.355808	-2.9539	-2.64086	-2.96563	-2.56843	-2.42171	-2.19551	-3.04628
OR51B2	-2.42044	-2.63553	-2.81412	-1.36894	-2.64086	-2.96563	-2.56843	-2.42171	-2.19551	-3.04628
OR51G1	-2.42044	-2.63553	-1.22915	-2.9539	-2.64086	-2.96563	-2.56843	-2.42171	-2.19551	-3.04628
OR52E4	-2.42044	-2.63553	-1.22915	-2.9539	-2.64086	-2.96563	-2.56843	-2.42171	-2.19551	-3.04628
OR52E6	-2.42044	-2.63553	-2.81412	-2.9539	-1.0559	-2.96563	-2.56843	-2.42171	-2.19551	-3.04628
OR52I1	-2.42044	-2.63553	-2.81412	-2.9539	-2.64086	-2.96563	-0.246504	-2.42171	-2.19551	-3.04628
OR52N1	-2.42044	-2.63553	-2.81412	-2.9539	-2.64086	-0.6437	-2.56843	-2.42171	-2.19551	-3.04628
OR52R1	-2.42044	-2.63553	-2.81412	-1.36894	-2.64086	-2.96563	-2.56843	-2.42171	-2.19551	-3.04628
OR56A1	-2.42044	-2.63553	-2.81412	-1.36894	-2.64086	-2.96563	-2.56843	-2.42171	-2.19551	-3.04628
OR5B17	-0.835481	-2.63553	-2.81412	-2.9539	-2.64086	-2.96563	-2.56843	-2.42171	-2.19551	-3.04628
OR5J2	-2.42044	-2.63553	-2.81412	-2.9539	-2.64086	-2.96563	-0.98347	-2.42171	-2.19551	-3.04628
OR5M1	-2.42044	-2.63553	-1.22915	-2.9539	-2.64086	-2.96563	-2.56843	-2.42171	-2.19551	-3.04628
OR5M9	-2.42044	-2.63553	-2.81412	-2.9539	-2.64086	-2.96563	-0.98347	-2.42171	-2.19551	-3.04628
OR6B2	-2.42044	-1.05057	-2.81412	-2.9539	-2.64086	-2.96563	-2.56843	-2.42171	-2.19551	-3.04628
OR6C75	-0.835481	-2.63553	-2.81412	-2.9539	-2.64086	-2.96563	-2.56843	-2.42171	-2.19551	-3.04628
OR6C76	-2.42044	-2.63553	-1.22915	-2.9539	-2.64086	-2.96563	-2.56843	-2.42171	-2.19551	-3.04628
OR6F1	-2.42044	-2.63553	-2.81412	-0.631972	-2.64086	-2.96563	-2.56843	-2.42171	-2.19551	-3.04628
OR6K6	-2.42044	-2.63553	-2.81412	-0.631972	-2.64086	-2.96563	-2.56843	-2.42171	-2.19551	-3.04628
OR6M1	-0.835481	-2.63553	-2.81412	-2.9539	-2.64086	-2.96563	-2.56843	-2.42171	-2.19551	-3.04628
OR7A10	-2.42044	-2.63553	-2.81412	-2.9539	-1.0559	-2.96563	-2.56843	-2.42171	-2.19551	-3.04628
OR7A17	-2.42044	-2.63553	-1.22915	-2.9539	-2.64086	-2.96563	-2.56843	-2.42171	-2.19551	-3.04628
OR7G1	-2.42044	-2.63553	-2.81412	-2.9539	-2.64086	-1.38067	-2.56843	-2.42171	-2.19551	-3.04628
OR8B12	-2.42044	-2.63553	-0.492189	-2.9539	-2.64086	-2.96563	-2.56843	-2.42171	-2.19551	-3.04628
OR8B4	-2.42044	-2.63553	-2.81412	-1.36894	-2.64086	-2.96563	-2.56843	-2.42171	-2.19551	-3.04628
OR8H1	-2.42044	-2.63553	-2.81412	-2.9539	-2.64086	-2.96563	-0.98347	-2.42171	-2.19551	-3.04628
OR9Q2	-2.42044	-2.63553	-2.81412	-1.36894	-2.64086	-2.96563	-2.56843	-2.42171	-2.19551	-3.04628
OTOA	-2.42044	-2.63553	-2.17257	-2.9539	-2.64086	-2.96563	-2.56843	-2.42171	-2.19551	-3.04628
OTOR	-2.42044	-2.63553	-1.22915	-2.9539	-2.64086	-2.96563	-2.56843	-2.42171	-2.19551	-3.04628
OTOS	-2.42044	-2.63553	-2.81412	-2.9539	-2.64086	-2.96563	-0.246504	-2.42171	-2.19551	-3.04628
OTP	-2.42044	-1.05057	-2.81412	-2.9539	-2.64086	-2.96563	-2.56843	-2.42171	-2.19551	-3.04628
OTX2-AS1	-0.835481	-2.63553	-2.81412	-2.9539	-2.64086	-2.96563	-2.56843	-2.42171	-2.19551	-3.04628
OVOL3	-2.42044	-2.63553	-2.81412	-2.9539	-2.64086	-2.96563	-0.98347	-2.42171	-2.19551	-3.04628
PABPC1L2A	-2.42044	-2.63553	-2.81412	-2.9539	-2.64086	-2.96563	-2.56843	-2.42171	-2.19551	-1.46132
PALM3	-2.42044	-2.63553	-2.81412	-2.9539	-2.64086	-2.96563	-2.56843	-2.42171	0.12642	-3.04628
PARD6G-AS1	-2.42044	-2.63553	-2.81412	-2.9539	-2.64086	-2.96563	-0.98347	-2.42171	-2.19551	-3.04628
PAX9	-2.42044	-2.63553	-1.22915	-2.9539	-2.64086	-2.96563	-2.56843	-2.42171	-2.19551	-3.04628
PBOV1	-2.42044	-1.05057	-2.81412	-2.9539	-2.64086	-2.96563	-2.56843	-2.42171	-2.19551	-3.04628
PCAT4	-2.42044	-2.63553	-2.81412	-2.9539	-2.64086	-2.96563	-2.56843	-0.836747	-2.19551	-3.04628
PCDH11X	-2.42044	-2.63553	-2.81412	-2.9539	-2.64086	-2.96563	-0.98347	-2.42171	-2.19551	-3.04628
PCDH20	-2.42044	-1.05057	-2.81412	-2.9539	-2.64086	-2.96563	-2.56843	-2.42171	-2.19551	-3.04628
PCNAP1	-0.835481	-2.63553	-2.81412	-2.9539	-2.64086	-2.96563	-2.56843	-2.42171	-2.19551	-3.04628
PDC	-2.42044	-2.63553	-2.81412	-2.9539	-2.64086	-0.6437	-2.56843	-2.42171	-2.19551	-3.04628
PDX1-AS1	-2.42044	-2.63553	-2.81412	-2.9539	-2.64086	-1.38067	-2.56843	-2.42171	-2.19551	-3.04628
PDYN	-2.42044	-2.63553	-2.81412	-1.36894	-2.64086	-2.96563	-2.56843	-2.42171	-2.19551	-3.04628
PENK	-2.42044	-2.63553	-2.81412	-2.9539	-1.0559	-2.96563	-2.56843	-2.42171	-2.19551	-3.04628
PGF	-2.42044	-2.63553	-1.22915	-2.9539	-2.64086	-2.96563	-2.56843	-2.42171	-2.19551	-3.04628
PIH1D2	-0.835481	-2.63553	-2.81412	-2.9539	-2.64086	-2.96563	-2.56843	-2.42171	-2.19551	-3.04628
PIRT	-2.42044	-2.63553	-1.22915	-2.9539	-2.64086	-2.96563	-2.56843	-2.42171	-2.19551	-3.04628
PITX3	-2.42044	-1.05057	-2.81412	-2.9539	-2.64086	-2.96563	-2.56843	-2.42171	-2.19551	-3.04628
PIWIL1	-2.42044	-2.63553	-2.81412	-2.9539	-2.64086	-2.96563	-2.56843	-0.836747	-2.19551	-3.04628
PKD1L1	-2.42044	-2.63553	-2.81412	-2.9539	-1.0559	-2.96563	-2.56843	-2.42171	-2.19551	-3.04628
PKD1L2	-2.42044	-2.63553	-2.81412	-2.9539	-2.64086	-2.96563	-2.56843	-2.42171	-2.19551	-0.238928
PKNOX2	-2.42044	-2.63553	-2.81412	-2.9539	-1.0559	-2.96563	-2.56843	-2.42171	-2.19551	-3.04628
PLA2G4D	-0.835481	-2.63553	-2.81412	-2.9539	-2.64086	-2.96563	-2.56843	-2.42171	-2.19551	-3.04628
PLA2G5	-2.42044	-2.63553	-2.81412	-1.36894	-2.64086	-2.96563	-2.56843	-2.42171	-2.19551	-3.04628
PLCE1-AS1	-2.42044	-2.63553	-0.492189	-2.9539	-2.64086	-2.96563	-2.56843	-2.42171	-2.19551	-3.04628
PLCH1-AS1	-2.42044	-1.05057	-2.81412	-2.9539	-2.64086	-2.96563	-2.56843	-2.42171	-2.19551	-3.04628
PLEK2	-2.42044	-2.63553	-1.22915	-2.9539	-2.64086	-2.96563	-2.56843	-2.42171	-2.19551	-3.04628
PLK5	-2.42044	-2.63553	-2.81412	-2.9539	-2.64086	-2.96563	-0.98347	-2.42171	-2.19551	-3.04628
PLVAP	-2.42044	-2.63553	-0.492189	-2.9539	-2.64086	-2.96563	-2.56843	-2.42171	-2.19551	-3.04628
PMEL	-2.42044	-2.63553	-2.81412	-2.9539	-1.0559	-2.96563	-2.56843	-2.42171	-2.19551	-3.04628
PNMAL1	-2.42044	-2.63553	-1.22915	-2.9539	-2.64086	-2.96563	-2.56843	-2.42171	-2.19551	-3.04628
POM121L2	-0.0985153	-2.63553	-2.81412	-2.9539	-2.64086	-2.96563	-2.56843	-2.42171	-2.19551	-3.04628
PON1	-2.42044	-2.63553	-2.81412	-2.9539	-2.64086	-2.96563	-2.56843	-2.42171	-2.19551	-1.46132
PON3	-2.42044	-2.63553	-2.81412	-2.9539	-2.64086	-2.96563	-0.98347	-2.42171	-2.19551	-3.04628
POTEB	-2.42044	-2.63553	-2.81412	-2.9539	-2.64086	-2.96563	-1.56843	-2.42171	-2.19551	-3.04628
POTEB2	-2.42044	-2.63553	-2.81412	-2.9539	-2.64086	-2.96563	-1.56843	-2.42171	-2.19551	-3.04628
POTEF	-2.42044	-2.63553	-2.81412	-2.9539	-2.64086	-2.96563	-2.56843	-2.42171	-2.19551	-1.46132
POTEH	-2.42044	-2.63553	-2.81412	-2.9539	-0.318935	-2.96563	-2.56843	-2.42171	-2.19551	-3.04628
POTEJ	-2.42044	0.171823	-2.81412	-2.9539	-2.64086	-2.96563	-2.56843	-2.42171	-2.19551	-3.04628
PP12613	-2.42044	-2.63553	-2.81412	-2.9539	-2.64086	-2.96563	-0.98347	-2.42171	-2.19551	-3.04628
PP14571	-2.42044	-2.63553	-2.81412	-2.9539	-2.64086	-2.96563	-0.98347	-2.42171	-2.19551	-3.04628
PPBP	-2.42044	-2.63553	-2.81412	-2.9539	-2.64086	-2.96563	-0.98347	-2.42171	-2.19551	-3.04628
PPBPP2	-2.42044	-2.63553	-1.22915	-2.9539	-2.64086	-2.96563	-2.56843	-2.42171	-2.19551	-3.04628
PPIAL4D	-2.42044	-2.63553	-2.81412	-2.9539	-2.64086	-2.96563	-2.56843	-1.69053	-2.19551	-3.04628
PPP1R1A	-2.42044	-1.05057	-2.81412	-2.9539	-2.64086	-2.96563	-2.56843	-2.42171	-2.19551	-3.04628
PPP1R1C	-2.42044	-2.63553	-2.81412	-2.9539	0.166492	-2.96563	-2.56843	-2.42171	-2.19551	-3.04628
PPP1R27	-2.42044	-1.05057	-2.81412	-2.9539	-2.64086	-2.96563	-2.56843	-2.42171	-2.19551	-3.04628
PPP1R2P9	-2.42044	-2.63553	-2.81412	-2.9539	-2.64086	-2.96563	-2.56843	-0.836747	-2.19551	-3.04628
PRAMEF20	-2.42044	-2.63553	-2.81412	-2.9539	-2.64086	-1.38067	-2.56843	-2.42171	-2.19551	-3.04628
PRAMEF4	-2.42044	-2.63553	-2.81412	-2.9539	-2.64086	-2.96563	-2.56843	-2.42171	-2.19551	-0.724355
PRAMEF6	-2.42044	-2.63553	-2.81412	-2.9539	-2.64086	-2.96563	-0.98347	-2.42171	-2.19551	-3.04628
PRAMEF7	-2.42044	-2.63553	-2.81412	-2.9539	-2.64086	-1.96563	-2.56843	-2.42171	-2.19551	-3.04628
PRKAG3	-2.42044	-2.63553	-2.81412	-2.9539	-2.64086	-2.96563	-2.56843	-2.42171	-0.610545	-3.04628
PRMT8	-2.42044	-2.63553	-2.81412	-2.9539	-2.64086	-1.38067	-2.56843	-2.42171	-2.19551	-3.04628
PRNT	-2.42044	-2.63553	-2.81412	-1.36894	-2.64086	-2.96563	-2.56843	-2.42171	-2.19551	-3.04628
PROK1	-2.42044	-2.63553	-1.22915	-2.9539	-2.64086	-2.96563	-2.56843	-2.42171	-2.19551	-3.04628
PROL1	-2.42044	-2.63553	-2.81412	-2.9539	-2.64086	-2.96563	-2.56843	-2.42171	-2.19551	-0.724355
PROS1	-2.42044	-2.63553	-2.81412	-2.9539	-2.64086	-2.96563	-2.56843	-0.0997813	-2.19551	-3.04628
PROZ	-2.42044	-2.63553	-2.81412	-1.36894	-2.64086	-2.96563	-2.56843	-2.42171	-2.19551	-3.04628
PRPS1L1	-2.42044	-2.63553	-2.81412	-2.9539	-1.0559	-2.96563	-2.56843	-2.42171	-2.19551	-3.04628
PRR15	-0.835481	-2.63553	-2.81412	-2.9539	-2.64086	-2.96563	-2.56843	-2.42171	-2.19551	-3.04628
PRR23D1	-2.42044	-2.63553	-2.81412	-2.9539	-2.64086	-2.96563	0.238923	-2.42171	-2.19551	-3.04628
PRR5-ARHGAP8	-2.42044	-2.63553	-2.81412	-2.9539	-2.64086	-2.96563	-2.56843	0.853298	-2.19551	-3.04628
PRRX2	-2.42044	-2.63553	-2.81412	-2.9539	-2.64086	-2.96563	-2.56843	-2.42171	0.12642	-3.04628
PRSS2	-2.42044	-2.63553	-2.81412	-1.36894	-2.64086	-2.96563	-2.56843	-2.42171	-2.19551	-3.04628
PRSS3	-2.42044	-2.63553	-2.81412	-1.36894	-2.64086	-2.96563	-2.56843	-2.42171	-2.19551	-3.04628
PRSS54	-2.42044	-2.63553	-2.81412	-0.783975	-2.64086	-2.96563	-2.56843	-2.42171	-2.19551	-3.04628
PRSS56	-2.42044	-2.63553	-2.81412	-2.9539	-2.64086	-2.96563	-2.56843	-0.836747	-2.19551	-3.04628
PRSS8	-2.42044	-1.05057	-2.81412	-2.9539	-2.64086	-2.96563	-2.56843	-2.42171	-2.19551	-3.04628
PSG2	-2.42044	-2.63553	-2.81412	-2.9539	-2.64086	-2.96563	-0.98347	-2.42171	-2.19551	-3.04628
PSG5	-2.42044	-2.63553	-2.81412	-2.9539	-2.64086	-2.96563	-0.98347	-2.42171	-2.19551	-3.04628
PSORS1C2	-2.42044	-2.63553	-2.81412	-1.36894	-2.64086	-2.96563	-2.56843	-2.42171	-2.19551	-3.04628
PSORS1C3	-2.42044	-2.63553	-2.81412	-2.9539	-2.64086	-0.6437	-2.56843	-2.42171	-2.19551	-3.04628
PTCSC3	-2.42044	-2.63553	-2.81412	-2.9539	-2.64086	-2.96563	-0.98347	-2.42171	-2.19551	-3.04628
PTF1A	-2.42044	-2.63553	-2.81412	-2.9539	-2.64086	-2.96563	-0.98347	-2.42171	-2.19551	-3.04628
PTGES	-0.835481	-2.63553	-2.81412	-2.9539	-2.64086	-2.96563	-2.56843	-2.42171	-2.19551	-3.04628
PTX4	-2.42044	-2.63553	-2.81412	-2.9539	-2.64086	-2.96563	-2.56843	-0.836747	-2.19551	-3.04628
RAB17	-2.42044	-2.63553	-2.81412	-1.36894	-2.64086	-2.96563	-2.56843	-2.42171	-2.19551	-3.04628
RAB40AL	-2.42044	-1.05057	-2.81412	-2.9539	-2.64086	-2.96563	-2.56843	-2.42171	-2.19551	-3.04628
RAB42	-2.42044	-2.63553	-2.81412	-2.9539	-2.64086	-1.38067	-2.56843	-2.42171	-2.19551	-3.04628
RAD51AP2	-2.42044	-2.63553	-2.81412	-2.9539	-2.64086	-2.96563	-2.56843	-2.42171	-2.19551	-0.724355
RAG2	-2.42044	-2.63553	-2.81412	-2.9539	-0.318935	-2.96563	-2.56843	-2.42171	-2.19551	-3.04628
RAP1GAP	-2.42044	-2.63553	-2.81412	-2.9539	-2.64086	-2.96563	-2.56843	-0.0997813	-2.19551	-3.04628
RARRES1	-0.0985153	-2.63553	-2.81412	-2.9539	-2.64086	-2.96563	-2.56843	-2.42171	-2.19551	-3.04628
RBPJL	-2.42044	-2.63553	-2.81412	-2.9539	-2.64086	-1.38067	-2.56843	-2.42171	-2.19551	-3.04628
RFPL4AL1	-2.42044	-1.05057	-2.81412	-2.9539	-2.64086	-2.96563	-2.56843	-2.42171	-2.19551	-3.04628
RFPL4B	-2.42044	-2.63553	-2.81412	-2.9539	-2.64086	-2.96563	-2.56843	-0.836747	-2.19551	-3.04628
RGAG1	-2.42044	-2.63553	-2.81412	-1.36894	-2.64086	-2.96563	-2.56843	-2.42171	-2.19551	-3.04628
RGN	-0.835481	-2.63553	-2.81412	-2.9539	-2.64086	-2.96563	-2.56843	-2.42171	-2.19551	-3.04628
RGS22	-2.42044	-2.63553	-2.81412	-1.36894	-2.64086	-2.96563	-2.56843	-2.42171	-2.19551	-3.04628
RHAG	-2.42044	-2.63553	-1.22915	-2.9539	-2.64086	-2.96563	-2.56843	-2.42171	-2.19551	-3.04628
RHPN1-AS1	-2.42044	-2.63553	-2.81412	-1.36894	-2.64086	-2.96563	-2.56843	-2.42171	-2.19551	-3.04628
RLN3	-2.42044	-2.63553	-2.81412	-2.9539	-2.64086	-2.96563	-2.56843	-0.0997813	-2.19551	-3.04628
RNF182	-2.42044	-2.63553	-2.81412	-2.9539	-2.64086	-2.96563	-2.56843	-0.836747	-2.19551	-3.04628
RNF219-AS1	-2.42044	-2.63553	-2.81412	-2.9539	-2.64086	-2.96563	-0.6577	-2.42171	-2.19551	-3.04628
RNU2-2P	-2.42044	-2.63553	-2.81412	-2.9539	-2.64086	-2.96563	-0.246504	-2.42171	-2.19551	-3.04628
RNU6-2	-2.42044	-2.63553	-2.81412	-2.9539	-2.64086	-2.96563	-2.56843	-2.42171	-2.19551	-2.46132
RNU6-33P	-2.42044	-2.63553	-2.81412	-2.9539	-2.64086	-2.96563	-2.56843	-2.42171	-2.19551	-2.46132
RNU6-36P	-2.42044	-2.63553	-2.81412	-2.9539	-2.64086	-2.96563	-2.56843	-2.42171	-2.19551	-2.46132
RNU6-9	-2.42044	-2.63553	-2.81412	-2.9539	-2.64086	-2.96563	-2.56843	-2.42171	-2.19551	-2.46132
ROPN1B	-2.42044	-1.05057	-2.81412	-2.9539	-2.64086	-2.96563	-2.56843	-2.42171	-2.19551	-3.04628
RP1-140J1.1	-2.42044	-2.63553	-2.81412	-2.9539	-2.64086	-1.38067	-2.56843	-2.42171	-2.19551	-3.04628
RP1-256G22.2	-2.42044	-2.63553	-1.22915	-2.9539	-2.64086	-2.96563	-2.56843	-2.42171	-2.19551	-3.04628
RP1-40E16.9	-2.42044	-2.63553	-2.81412	-2.9539	-2.64086	-2.96563	-2.56843	-0.836747	-2.19551	-3.04628
RP1-63G5.5	-2.42044	-1.05057	-2.81412	-2.9539	-2.64086	-2.96563	-2.56843	-2.42171	-2.19551	-3.04628
RP11-1080G15.1	-2.42044	-2.63553	-2.81412	-2.9539	-2.64086	-2.96563	-2.56843	-2.42171	-0.610545	-3.04628
RP11-1084I9.1	-2.42044	-2.63553	-2.81412	-2.9539	-2.64086	-1.38067	-2.56843	-2.42171	-2.19551	-3.04628
RP11-1096D5.1	-2.42044	-2.63553	-2.81412	-0.146545	-2.64086	-2.96563	-2.56843	-2.42171	-2.19551	-3.04628
RP11-109J4.1	-2.42044	-2.63553	-2.81412	-2.9539	-2.64086	-0.158273	-2.56843	-2.42171	-2.19551	-3.04628
RP11-111E14.1	-2.42044	-1.05057	-2.81412	-2.9539	-2.64086	-2.96563	-2.56843	-2.42171	-2.19551	-3.04628
RP11-134O21.1	-2.42044	-2.63553	-2.81412	-2.9539	-2.64086	-0.6437	-2.56843	-2.42171	-2.19551	-3.04628
RP11-13P5.2	-2.42044	-1.05057	-2.81412	-2.9539	-2.64086	-2.96563	-2.56843	-2.42171	-2.19551	-3.04628
RP11-146N18.1	-2.42044	-2.63553	-1.22915	-2.9539	-2.64086	-2.96563	-2.56843	-2.42171	-2.19551	-3.04628
RP11-147N17.1	-2.42044	-1.05057	-2.81412	-2.9539	-2.64086	-2.96563	-2.56843	-2.42171	-2.19551	-3.04628
RP11-154D6.1	-2.42044	-1.05057	-2.81412	-2.9539	-2.64086	-2.96563	-2.56843	-2.42171	-2.19551	-3.04628
RP11-166A12.1	-2.42044	-2.63553	-2.81412	-2.9539	-2.64086	-2.96563	-2.56843	-2.42171	-2.19551	-1.46132
RP11-166O4.5	-2.42044	-2.63553	-2.81412	-2.9539	-2.64086	-2.96563	-2.56843	-0.836747	-2.19551	-3.04628
RP11-16E12.2	-2.42044	-2.63553	-2.81412	-2.9539	-2.64086	-2.96563	-2.56843	-2.42171	-0.610545	-3.04628
RP11-170N11.1	-2.42044	-2.63553	-2.81412	-1.36894	-2.64086	-2.96563	-2.56843	-2.42171	-2.19551	-3.04628
RP11-17A4.2	-2.42044	-2.63553	-2.81412	-2.9539	-2.64086	-0.158273	-2.56843	-2.42171	-2.19551	-3.04628
RP11-1H15.2	-2.42044	-2.63553	-2.81412	-2.9539	-1.0559	-2.96563	-2.56843	-2.42171	-2.19551	-3.04628
RP11-214C8.2	-2.42044	-1.05057	-2.81412	-2.9539	-2.64086	-2.96563	-2.56843	-2.42171	-2.19551	-3.04628
RP11-230B22.1	-2.42044	-2.63553	-2.81412	-2.9539	-2.64086	-2.96563	-2.56843	-0.836747	-2.19551	-3.04628
RP11-234K24.3	-2.42044	-1.05057	-2.81412	-2.9539	-2.64086	-2.96563	-2.56843	-2.42171	-2.19551	-3.04628
RP11-24P4.1	-0.835481	-2.63553	-2.81412	-2.9539	-2.64086	-2.96563	-2.56843	-2.42171	-2.19551	-3.04628
RP11-266L9.2	-2.42044	-2.63553	-2.81412	-1.36894	-2.64086	-2.96563	-2.56843	-2.42171	-2.19551	-3.04628
RP11-286B14.1	-2.42044	-2.63553	-2.81412	-2.9539	-2.64086	-2.96563	-2.56843	-2.42171	-0.610545	-3.04628
RP11-28G8.1	-2.42044	-2.63553	-2.81412	-2.9539	-2.64086	-0.158273	-2.56843	-2.42171	-2.19551	-3.04628
RP11-298O21.5	-2.42044	-2.63553	-1.22915	-2.9539	-2.64086	-2.96563	-2.56843	-2.42171	-2.19551	-3.04628
RP11-313C15.1	-2.42044	-1.05057	-2.81412	-2.9539	-2.64086	-2.96563	-2.56843	-2.42171	-2.19551	-3.04628
RP11-317M11.1	-2.42044	-2.63553	-2.81412	-0.631972	-2.64086	-2.96563	-2.56843	-2.42171	-2.19551	-3.04628
RP11-326F20.5	-2.42044	-2.63553	-1.22915	-2.9539	-2.64086	-2.96563	-2.56843	-2.42171	-2.19551	-3.04628
RP11-329J18.2	-2.42044	-2.63553	-2.81412	-2.9539	-2.64086	-2.96563	-0.98347	-2.42171	-2.19551	-3.04628
RP11-344B5.2	-2.42044	-2.63553	-2.81412	-2.9539	-2.64086	-2.96563	0.238923	-2.42171	-2.19551	-3.04628
RP11-353N14.5	-2.42044	-1.05057	-2.81412	-2.9539	-2.64086	-2.96563	-2.56843	-2.42171	-2.19551	-3.04628
RP11-355N15.1	-2.42044	-2.63553	-2.81412	-2.9539	-1.0559	-2.96563	-2.56843	-2.42171	-2.19551	-3.04628
RP11-364P22.1	-2.42044	-2.63553	-1.22915	-2.9539	-2.64086	-2.96563	-2.56843	-2.42171	-2.19551	-3.04628
RP11-379F4.4	-2.42044	-2.63553	-2.81412	-2.9539	-2.64086	-2.96563	-2.56843	-2.42171	-2.19551	-1.46132
RP11-381O7.3	-2.42044	-2.63553	-2.81412	-2.9539	0.211136	-2.96563	-2.56843	-2.42171	-2.19551	-3.04628
RP11-387D10.3	-2.42044	-2.63553	-2.81412	-2.9539	-2.64086	-2.96563	-2.56843	-0.836747	-2.19551	-3.04628
RP11-3B12.2	-2.42044	-2.63553	-2.81412	-2.9539	-2.64086	-2.96563	-0.98347	-2.42171	-2.19551	-3.04628
RP11-41O4.2	-2.42044	-2.63553	-2.81412	-2.9539	-2.64086	-1.38067	-2.56843	-2.42171	-2.19551	-3.04628
RP11-421P23.1	-2.42044	-2.63553	-2.81412	-2.9539	-2.64086	-1.38067	-2.56843	-2.42171	-2.19551	-3.04628
RP11-433J20.1	-2.42044	-2.63553	-2.81412	-2.9539	-2.64086	-2.96563	-0.98347	-2.42171	-2.19551	-3.04628
RP11-435M3.2	-2.42044	-2.63553	-2.81412	-1.36894	-2.64086	-2.96563	-2.56843	-2.42171	-2.19551	-3.04628
RP11-438N16.1	-2.42044	-2.63553	-2.81412	-2.9539	-2.64086	-2.96563	-0.98347	-2.42171	-2.19551	-3.04628
RP11-474D1.3	-2.42044	-2.63553	-2.81412	-1.36894	-2.64086	-2.96563	-2.56843	-2.42171	-2.19551	-3.04628
RP11-47I22.2	-2.42044	-2.63553	-2.81412	-2.9539	-2.64086	-2.96563	-0.98347	-2.42171	-2.19551	-3.04628
RP11-494M8.4	-2.42044	-2.63553	-2.81412	-2.9539	-2.64086	-2.96563	-0.98347	-2.42171	-2.19551	-3.04628
RP11-500B12.1	-2.42044	-2.63553	-2.81412	-2.9539	-2.64086	-2.96563	-0.98347	-2.42171	-2.19551	-3.04628
RP11-513O17.2	-2.42044	-2.63553	-2.81412	-2.9539	-2.64086	-2.96563	-2.56843	-2.42171	-2.19551	0.123642
RP11-519M16.1	-2.42044	-2.63553	-2.81412	-2.9539	-0.318935	-2.96563	-2.56843	-2.42171	-2.19551	-3.04628
RP11-523L20.2	-2.42044	-1.05057	-2.81412	-2.9539	-2.64086	-2.96563	-2.56843	-2.42171	-2.19551	-3.04628
RP11-594N15.2	-0.0985153	-2.63553	-2.81412	-2.9539	-2.64086	-2.96563	-2.56843	-2.42171	-2.19551	-3.04628
RP11-630D6.5	-2.42044	-2.63553	-2.81412	-2.9539	-2.64086	-0.6437	-2.56843	-2.42171	-2.19551	-3.04628
RP11-632K5.3	-2.42044	-2.63553	-2.81412	-1.36894	-2.64086	-2.96563	-2.56843	-2.42171	-2.19551	-3.04628
RP11-692N5.1	-2.42044	-2.63553	-2.81412	-2.9539	-2.64086	-2.96563	-0.98347	-2.42171	-2.19551	-3.04628
RP11-699L21.1	-2.42044	-2.63553	-2.81412	-2.9539	-2.64086	-2.96563	-2.56843	-2.42171	-0.610545	-3.04628
RP11-70F11.11	-2.42044	-2.63553	-2.81412	-2.9539	-2.64086	-2.96563	-2.56843	-0.836747	-2.19551	-3.04628
RP11-710F7.3	-2.42044	-2.63553	-2.81412	-1.36894	-2.64086	-2.96563	-2.56843	-2.42171	-2.19551	-3.04628
RP11-719J20.1	-2.42044	-0.313604	-2.81412	-2.9539	-2.64086	-2.96563	-2.56843	-2.42171	-2.19551	-3.04628
RP11-725G5.2	-2.42044	-2.63553	-2.81412	-2.9539	-2.64086	-2.96563	-2.56843	-2.42171	-0.610545	-3.04628
RP11-730N24.1	-2.42044	-2.63553	-2.81412	-1.36894	-2.64086	-2.96563	-2.56843	-2.42171	-2.19551	-3.04628
RP11-744J10.3	-0.835481	-2.63553	-2.81412	-2.9539	-2.64086	-2.96563	-2.56843	-2.42171	-2.19551	-3.04628
RP11-75N4.2	-2.42044	-2.63553	-2.81412	-0.631972	-2.64086	-2.96563	-2.56843	-2.42171	-2.19551	-3.04628
RP11-76E12.1	-2.42044	-2.63553	-1.22915	-2.9539	-2.64086	-2.96563	-2.56843	-2.42171	-2.19551	-3.04628
RP11-770J1.3	-2.42044	-0.313604	-2.81412	-2.9539	-2.64086	-2.96563	-2.56843	-2.42171	-2.19551	-3.04628
RP11-778O17.4	-2.42044	-2.63553	-2.81412	-2.9539	-2.64086	-2.96563	-2.56843	-2.42171	-2.19551	-1.46132
RP11-794P6.1	-2.42044	-2.63553	-2.81412	-2.9539	-1.0559	-2.96563	-2.56843	-2.42171	-2.19551	-3.04628
RP11-79E3.3	-2.42044	-1.05057	-2.81412	-2.9539	-2.64086	-2.96563	-2.56843	-2.42171	-2.19551	-3.04628
RP11-806H10.4	-2.42044	0.534393	-2.81412	-2.9539	-2.64086	-2.96563	-2.56843	-2.42171	-2.19551	-3.04628
RP11-806K15.1	-2.42044	-2.63553	-2.81412	-1.36894	-2.64086	-2.96563	-2.56843	-2.42171	-2.19551	-3.04628
RP11-809M12.1	-2.42044	-1.05057	-2.81412	-2.9539	-2.64086	-2.96563	-2.56843	-2.42171	-2.19551	-3.04628
RP11-814P5.1	-2.42044	-2.63553	-2.81412	-2.9539	-2.64086	-2.96563	-2.56843	-0.836747	-2.19551	-3.04628
RP11-829H16.3	-2.42044	-2.63553	-2.81412	-2.9539	-2.64086	-2.96563	-2.56843	0.617429	-2.19551	-3.04628
RP11-87M18.2	-2.42044	-2.63553	-2.81412	-1.36894	-2.64086	-2.96563	-2.56843	-2.42171	-2.19551	-3.04628
RP11-87N24.2	-2.42044	-2.63553	-2.81412	-2.9539	-1.0559	-2.96563	-2.56843	-2.42171	-2.19551	-3.04628
RP11-887P2.5	-2.42044	-1.05057	-2.81412	-2.9539	-2.64086	-2.96563	-2.56843	-2.42171	-2.19551	-3.04628
RP11-893F2.6	-2.42044	-2.63553	-2.81412	-2.9539	-0.318935	-2.96563	-2.56843	-2.42171	-2.19551	-3.04628
RP11-93B14.5	-2.42044	-2.63553	-2.81412	-1.26684	-2.64086	-2.96563	-2.56843	-2.42171	-2.19551	-3.04628
RP11-983C2.2	-2.42044	-2.63553	-2.81412	-2.9539	-2.64086	-2.96563	-2.56843	-0.836747	-2.19551	-3.04628
RP13-60M5.2	-2.42044	-2.63553	-2.81412	-2.9539	-2.64086	-0.6437	-2.56843	-2.42171	-2.19551	-3.04628
RP13-653N12.2	-2.42044	-2.63553	-1.22915	-2.9539	-2.64086	-2.96563	-2.56843	-2.42171	-2.19551	-3.04628
RP4-533D7.5	-0.835481	-2.63553	-2.81412	-2.9539	-2.64086	-2.96563	-2.56843	-2.42171	-2.19551	-3.04628
RP4-544H6.2	-0.835481	-2.63553	-2.81412	-2.9539	-2.64086	-2.96563	-2.56843	-2.42171	-2.19551	-3.04628
RP4-613A2.1	-2.42044	-2.63553	-2.81412	-2.9539	-1.0559	-2.96563	-2.56843	-2.42171	-2.19551	-3.04628
RP4-655J12.4	-2.42044	-1.05057	-2.81412	-2.9539	-2.64086	-2.96563	-2.56843	-2.42171	-2.19551	-3.04628
RP4-684O24.5	-2.42044	-2.63553	-2.81412	-2.9539	-2.64086	-2.96563	-2.56843	-0.836747	-2.19551	-3.04628
RP4-697P8.3	-2.42044	-2.63553	-2.81412	-2.9539	-2.64086	-2.96563	-0.98347	-2.42171	-2.19551	-3.04628
RP4-723E3.1	-2.42044	-2.63553	-2.81412	-2.9539	-1.0559	-2.96563	-2.56843	-2.42171	-2.19551	-3.04628
RP5-855F14.1	-2.42044	-2.63553	-2.81412	-2.9539	-2.64086	-2.96563	-0.98347	-2.42171	-2.19551	-3.04628
RPGRIP1	-2.42044	-2.63553	-2.81412	-2.9539	-1.0559	-2.96563	-2.56843	-2.42171	-2.19551	-3.04628
RPH3A	-2.42044	-2.63553	-2.81412	-2.9539	-2.64086	-0.6437	-2.56843	-2.42171	-2.19551	-3.04628
RPS7P5	-2.42044	-2.63553	-2.81412	-2.9539	-2.64086	-2.96563	-0.98347	-2.42171	-2.19551	-3.04628
RRH	-0.835481	-2.63553	-2.81412	-2.9539	-2.64086	-2.96563	-2.56843	-2.42171	-2.19551	-3.04628
RSPH1	-2.42044	-2.63553	-1.22915	-2.9539	-2.64086	-2.96563	-2.56843	-2.42171	-2.19551	-3.04628
RSPO1	-2.42044	-2.63553	-0.492189	-2.9539	-2.64086	-2.96563	-2.56843	-2.42171	-2.19551	-3.04628
RSPO2	-2.42044	-1.05057	-2.81412	-2.9539	-2.64086	-2.96563	-2.56843	-2.42171	-2.19551	-3.04628
RUNX1-IT1	-2.42044	-2.63553	-2.81412	-2.9539	-2.64086	-2.96563	-2.56843	-2.42171	-2.19551	0.123642
RXFP1	-2.42044	-2.63553	-2.81412	-2.9539	-2.64086	-2.96563	-2.56843	-0.836747	-2.19551	-3.04628
RXRG	-2.42044	-2.63553	-2.81412	-2.9539	-1.0559	-2.96563	-2.56843	-2.42171	-2.19551	-3.04628
S100A12	-2.42044	-2.63553	-0.492189	-2.9539	-2.64086	-2.96563	-2.56843	-2.42171	-2.19551	-3.04628
S100A14	-2.42044	-2.63553	-2.81412	-2.9539	-2.64086	-2.96563	-2.56843	-2.42171	-0.610545	-3.04628
SBSN	-2.42044	-2.63553	-1.22915	-2.9539	-2.64086	-2.96563	-2.56843	-2.42171	-2.19551	-3.04628
SCARA3	-0.835481	-2.63553	-2.81412	-2.9539	-2.64086	-2.96563	-2.56843	-2.42171	-2.19551	-3.04628
SCGB2A1	-2.42044	-2.63553	-2.81412	-2.9539	-2.64086	-2.96563	-0.98347	-2.42171	-2.19551	-3.04628
SCNN1G	-2.42044	-2.63553	-2.81412	-2.9539	-2.64086	-2.96563	-0.98347	-2.42171	-2.19551	-3.04628
SDPR	-2.42044	-2.63553	-2.81412	-1.36894	-2.64086	-2.96563	-2.56843	-2.42171	-2.19551	-3.04628
SDR9C7	-2.42044	-2.63553	-2.81412	-2.9539	-2.64086	-2.96563	-0.98347	-2.42171	-2.19551	-3.04628
SELENBP1	-2.42044	-2.63553	-2.81412	-1.36894	-2.64086	-2.96563	-2.56843	-2.42171	-2.19551	-3.04628
SEMA3F	-2.42044	-2.63553	-2.81412	-2.9539	-2.64086	-2.96563	-0.98347	-2.42171	-2.19551	-3.04628
SERF1A	-2.42044	-2.63553	-2.81412	-2.9539	3.36544	-2.96563	-2.56843	-2.42171	-2.19551	-3.04628
SERPINA10	-2.42044	-2.63553	-1.22915	-2.9539	-2.64086	-2.96563	-2.56843	-2.42171	-2.19551	-3.04628
SERPINA4	-2.42044	-2.63553	-2.81412	-2.9539	-2.64086	-2.96563	-2.56843	-2.42171	-2.19551	-1.46132
SERPINA5	-2.42044	-2.63553	-2.81412	-1.36894	-2.64086	-2.96563	-2.56843	-2.42171	-2.19551	-3.04628
SERPINB2	-2.42044	-2.63553	-2.81412	-0.631972	-2.64086	-2.96563	-2.56843	-2.42171	-2.19551	-3.04628
SERPIND1	-2.42044	-2.63553	-2.81412	-2.9539	-2.64086	-0.6437	-2.56843	-2.42171	-2.19551	-3.04628
SERTM1	-2.42044	-2.63553	-2.81412	-2.9539	-2.64086	-1.38067	-2.56843	-2.42171	-2.19551	-3.04628
SETSIP	-2.42044	-0.313604	-2.81412	-2.9539	-2.64086	-2.96563	-2.56843	-2.42171	-2.19551	-3.04628
SFRP2	-2.42044	-2.63553	-2.81412	-0.631972	-2.64086	-2.96563	-2.56843	-2.42171	-2.19551	-3.04628
SFRP4	-2.42044	-2.63553	-1.22915	-2.9539	-2.64086	-2.96563	-2.56843	-2.42171	-2.19551	-3.04628
SGCZ	-2.42044	-2.63553	-2.81412	-2.9539	-2.64086	-2.96563	-2.56843	-2.42171	-2.19551	-1.46132
SGOL1-AS1	-2.42044	-2.63553	-2.50378	-2.9539	-2.64086	-2.96563	-2.56843	-2.42171	-2.19551	-3.04628
SH2D7	-2.42044	-2.63553	-2.81412	-1.36894	-2.64086	-2.96563	-2.56843	-2.42171	-2.19551	-3.04628
SH3GL2	-2.42044	-2.63553	-2.81412	-1.36894	-2.64086	-2.96563	-2.56843	-2.42171	-2.19551	-3.04628
SH3GL3	-2.42044	-2.63553	-2.81412	-2.9539	-2.64086	-2.96563	-0.98347	-2.42171	-2.19551	-3.04628
SHCBP1L	-2.42044	-2.63553	-1.22915	-2.9539	-2.64086	-2.96563	-2.56843	-2.42171	-2.19551	-3.04628
SIGLEC6	-2.42044	-2.63553	-2.81412	-2.9539	-2.64086	-2.96563	-2.56843	-2.42171	-2.19551	-1.46132
SIX6	-2.42044	-1.05057	-2.81412	-2.9539	-2.64086	-2.96563	-2.56843	-2.42171	-2.19551	-3.04628
SLC13A1	-2.42044	-2.63553	-2.81412	-2.9539	-2.64086	-2.96563	-0.98347	-2.42171	-2.19551	-3.04628
SLC13A2	-2.42044	-2.63553	-2.81412	-2.9539	-2.64086	-1.38067	-2.56843	-2.42171	-2.19551	-3.04628
SLC13A4	-2.42044	-2.63553	-2.81412	-2.9539	-2.64086	-2.96563	-2.56843	-0.836747	-2.19551	-3.04628
SLC15A1	-2.42044	-2.63553	-2.81412	-1.36894	-2.64086	-2.96563	-2.56843	-2.42171	-2.19551	-3.04628
SLC1A7	-2.42044	-2.63553	0.355808	-2.9539	-2.64086	-2.96563	-2.56843	-2.42171	-2.19551	-3.04628
SLC22A10	-2.42044	-2.63553	-2.81412	-2.9539	-2.64086	-2.96563	-0.98347	-2.42171	-2.19551	-3.04628
SLC22A12	-0.835481	-2.63553	-2.81412	-2.9539	-2.64086	-2.96563	-2.56843	-2.42171	-2.19551	-3.04628
SLC22A18AS	-2.42044	-1.05057	-2.81412	-2.9539	-2.64086	-2.96563	-2.56843	-2.42171	-2.19551	-3.04628
SLC22A2	-2.42044	-2.63553	-2.81412	-2.9539	-2.64086	-2.96563	-2.56843	-0.836747	-2.19551	-3.04628
SLC25A3P1	-2.42044	-2.63553	-2.81412	-2.9539	-1.0559	-2.96563	-2.56843	-2.42171	-2.19551	-3.04628
SLC28A2	-2.42044	-1.05057	-2.81412	-2.9539	-2.64086	-2.96563	-2.56843	-2.42171	-2.19551	-3.04628
SLC39A2	-2.42044	-2.63553	-2.81412	-1.36894	-2.64086	-2.96563	-2.56843	-2.42171	-2.19551	-3.04628
SLC44A3	-0.835481	-2.63553	-2.81412	-2.9539	-2.64086	-2.96563	-2.56843	-2.42171	-2.19551	-3.04628
SLC46A2	-2.42044	-2.63553	-2.81412	-2.9539	-2.64086	-2.96563	-0.98347	-2.42171	-2.19551	-3.04628
SLC4A3	-2.42044	-2.63553	-2.81412	-2.9539	-2.64086	-1.38067	-2.56843	-2.42171	-2.19551	-3.04628
SLC52A3	-2.42044	-2.63553	-1.22915	-2.9539	-2.64086	-2.96563	-2.56843	-2.42171	-2.19551	-3.04628
SLC5A2	-2.42044	-2.63553	-2.81412	-1.35935	-2.64086	-2.96563	-2.56843	-2.42171	-2.19551	-3.04628
SLC6A11	-2.42044	-2.63553	-2.81412	-2.9539	-1.0559	-2.96563	-2.56843	-2.42171	-2.19551	-3.04628
SLC6A14	-2.42044	-2.63553	-2.81412	-2.9539	-2.64086	-2.96563	-0.98347	-2.42171	-2.19551	-3.04628
SLC6A19	-2.42044	-2.63553	-2.81412	-2.9539	-2.64086	-2.96563	-0.246504	-2.42171	-2.19551	-3.04628
SLC6A3	-2.42044	-2.63553	-2.81412	-2.9539	-1.0559	-2.96563	-2.56843	-2.42171	-2.19551	-3.04628
SLC7A9	-2.42044	-2.63553	-2.81412	-2.9539	-2.64086	-2.96563	-0.98347	-2.42171	-2.19551	-3.04628
SLC9A4	-2.42044	-2.63553	-0.0067622	-2.9539	-2.64086	-2.96563	-2.56843	-2.42171	-2.19551	-3.04628
SLMO2-ATP5E	-2.42044	-2.63553	-2.81412	-2.9539	-2.64086	-2.96563	-2.56843	0.526891	-2.19551	-3.04628
SLX1B-SULT1A4	-2.42044	-2.63553	-2.81412	0.614132	-2.64086	-2.96563	-2.56843	-2.42171	-2.19551	-3.04628
SMCP	-2.42044	-2.63553	-2.81412	-2.9539	-2.64086	-2.96563	-2.56843	-2.42171	-2.19551	-0.724355
SNCAIP	-2.42044	-2.63553	-2.81412	-2.9539	-2.64086	-1.38067	-2.56843	-2.42171	-2.19551	-3.04628
SNHG18	-2.42044	-1.05057	-2.81412	-2.9539	-2.64086	-2.96563	-2.56843	-2.42171	-2.19551	-3.04628
SNORA25	-2.42044	-2.63553	-1.22915	-2.9539	-2.64086	-2.96563	-2.56843	-2.42171	-2.19551	-3.04628
SNORA45	-2.42044	-2.63553	-2.81412	-2.9539	-2.64086	-2.96563	-2.56843	-0.836747	-2.19551	-3.04628
SNORA5C	-2.42044	-2.63553	-0.492189	-2.9539	-2.64086	-2.96563	-2.56843	-2.42171	-2.19551	-3.04628
SNORA6	-2.42044	-2.63553	-2.81412	-2.9539	-2.64086	-2.96563	-0.98347	-2.42171	-2.19551	-3.04628
SNORA70	-0.835481	-2.63553	-2.81412	-2.9539	-2.64086	-2.96563	-2.56843	-2.42171	-2.19551	-3.04628
SNORA74B	-2.42044	-2.63553	-2.81412	-2.9539	-2.64086	-2.96563	-0.98347	-2.42171	-2.19551	-3.04628
SNORD15A	-2.42044	-1.05057	-2.81412	-2.9539	-2.64086	-2.96563	-2.56843	-2.42171	-2.19551	-3.04628
SNORD3B-1	-2.42044	-2.63553	-2.81412	-2.9539	-1.47736	-2.96563	-2.56843	-2.42171	-2.19551	-3.04628
SNORD3B-2	-2.42044	-2.63553	-2.81412	-2.9539	-1.47736	-2.96563	-2.56843	-2.42171	-2.19551	-3.04628
SNORD89	-2.42044	-2.63553	-2.81412	-2.9539	-2.64086	-2.96563	-2.56843	-0.836747	-2.19551	-3.04628
SORCS3	-0.0985153	-2.63553	-2.81412	-2.9539	-2.64086	-2.96563	-2.56843	-2.42171	-2.19551	-3.04628
SOX3	-0.835481	-2.63553	-2.81412	-2.9539	-2.64086	-2.96563	-2.56843	-2.42171	-2.19551	-3.04628
SPACA5B	-2.42044	-2.63553	-2.81412	-2.9539	-2.64086	-2.96563	-2.56843	-0.836747	-2.19551	-3.04628
SPAG11A	-2.42044	-2.63553	-2.81412	-2.9539	-2.64086	-2.96563	-2.56843	-2.42171	-2.19551	-0.724355
SPAG17	-2.42044	-2.63553	-2.81412	-2.9539	-2.64086	-0.6437	-2.56843	-2.42171	-2.19551	-3.04628
SPANXB1	-2.42044	-2.63553	-1.22915	-2.9539	-2.64086	-2.96563	-2.56843	-2.42171	-2.19551	-3.04628
SPANXN1	-2.42044	-2.63553	-2.81412	-1.36894	-2.64086	-2.96563	-2.56843	-2.42171	-2.19551	-3.04628
SPARCL1	-2.42044	-2.63553	-1.22915	-2.9539	-2.64086	-2.96563	-2.56843	-2.42171	-2.19551	-3.04628
SPATA31B1	-2.42044	-2.63553	-2.81412	-2.9539	-2.64086	-2.96563	-2.56843	-2.42171	-0.610545	-3.04628
SPATC1	-2.42044	-2.63553	-2.81412	-2.9539	-2.64086	-2.96563	-0.98347	-2.42171	-2.19551	-3.04628
SPEF1	-2.42044	-2.63553	-2.81412	-2.9539	-2.64086	-2.96563	-0.98347	-2.42171	-2.19551	-3.04628
SPERT	-2.42044	-2.63553	-2.81412	-1.36894	-2.64086	-2.96563	-2.56843	-2.42171	-2.19551	-3.04628
SPINK9	-2.42044	-2.63553	-2.81412	-2.9539	-2.64086	-2.96563	-2.56843	-0.836747	-2.19551	-3.04628
SPRR2D	-2.42044	-2.63553	-2.81412	-2.9539	-1.0559	-2.96563	-2.56843	-2.42171	-2.19551	-3.04628
SRD5A1P1	-2.42044	-2.63553	-2.81412	-2.9539	-2.64086	-2.96563	-2.56843	-2.42171	-2.19551	0.123642
ST18	-2.42044	-2.63553	-2.81412	-0.631972	-2.64086	-2.96563	-2.56843	-2.42171	-2.19551	-3.04628
ST7-OT4	-2.42044	-2.63553	-2.81412	-2.9539	-2.64086	-2.96563	-0.98347	-2.42171	-2.19551	-3.04628
ST8SIA5	-2.42044	-2.63553	-2.81412	-2.9539	-2.64086	-2.96563	-2.56843	-2.42171	-2.19551	-1.46132
ST8SIA6	-2.42044	-2.63553	-2.81412	-2.9539	-2.64086	-2.96563	-2.56843	-0.836747	-2.19551	-3.04628
STAC2	-2.42044	-2.63553	-2.81412	-1.36894	-2.64086	-2.96563	-2.56843	-2.42171	-2.19551	-3.04628
STAU2-AS1	-0.835481	-2.63553	-2.81412	-2.9539	-2.64086	-2.96563	-2.56843	-2.42171	-2.19551	-3.04628
STK32B	-2.42044	-2.63553	-2.81412	-1.36894	-2.64086	-2.96563	-2.56843	-2.42171	-2.19551	-3.04628
SUGT1P1	-2.42044	-2.63553	-2.81412	-2.9539	-2.64086	-2.96563	-2.56843	0.385646	-2.19551	-3.04628
SULT1C4	-2.42044	-2.63553	-2.81412	-2.9539	-2.64086	-2.96563	-0.98347	-2.42171	-2.19551	-3.04628
SUN3	-2.42044	-2.63553	-2.81412	-2.9539	-2.64086	-2.96563	-2.56843	-0.836747	-2.19551	-3.04628
SUSD5	-2.42044	-2.63553	-2.81412	-2.9539	-2.64086	-2.96563	-2.56843	-0.836747	-2.19551	-3.04628
SV2C	-0.835481	-2.63553	-2.81412	-2.9539	-2.64086	-2.96563	-2.56843	-2.42171	-2.19551	-3.04628
SYCP1	-2.42044	-2.63553	-2.81412	-2.9539	-2.64086	-2.96563	-2.56843	-0.836747	-2.19551	-3.04628
SYCP2L	-2.42044	-2.63553	-2.81412	-1.36894	-2.64086	-2.96563	-2.56843	-2.42171	-2.19551	-3.04628
SYNE4	-2.42044	-2.63553	-2.81412	-0.146545	-2.64086	-2.96563	-2.56843	-2.42171	-2.19551	-3.04628
SYT4	-2.42044	-2.63553	-2.81412	-1.36894	-2.64086	-2.96563	-2.56843	-2.42171	-2.19551	-3.04628
SYT6	-2.42044	-2.63553	-2.81412	-2.9539	-2.64086	-2.96563	-2.56843	-2.42171	-0.610545	-3.04628
TAAR3	-2.42044	-2.63553	-2.81412	-1.36894	-2.64086	-2.96563	-2.56843	-2.42171	-2.19551	-3.04628
TAC4	-2.42044	-1.05057	-2.81412	-2.9539	-2.64086	-2.96563	-2.56843	-2.42171	-2.19551	-3.04628
TACR3	-2.42044	-2.63553	-2.81412	-2.9539	-2.64086	-2.96563	-2.56843	-0.836747	-2.19551	-3.04628
TAS1R1	-2.42044	-2.63553	-2.81412	-2.9539	-2.64086	-1.38067	-2.56843	-2.42171	-2.19551	-3.04628
TAS2R30	-2.42044	-1.05057	-2.81412	-2.9539	-2.64086	-2.96563	-2.56843	-2.42171	-2.19551	-3.04628
TAS2R8	-2.42044	-2.63553	-2.81412	-2.9539	-2.64086	-2.96563	-2.56843	-0.0997813	-2.19551	-3.04628
TBL1Y	-2.42044	-2.63553	-2.81412	-2.9539	-2.64086	-2.96563	-0.98347	-2.42171	-2.19551	-3.04628
TBX4	-2.42044	-2.63553	-2.81412	-2.9539	-1.0559	-2.96563	-2.56843	-2.42171	-2.19551	-3.04628
TCERG1L	-2.42044	-2.63553	-1.22915	-2.9539	-2.64086	-2.96563	-2.56843	-2.42171	-2.19551	-3.04628
TCL1B	-0.835481	-2.63553	-2.81412	-2.9539	-2.64086	-2.96563	-2.56843	-2.42171	-2.19551	-3.04628
TCP10L2	-2.42044	-2.63553	-2.81412	-2.9539	-1.0559	-2.96563	-2.56843	-2.42171	-2.19551	-3.04628
TCTEX1D1	-2.42044	-2.63553	-1.22915	-2.9539	-2.64086	-2.96563	-2.56843	-2.42171	-2.19551	-3.04628
TDRD15	-2.42044	-2.63553	-2.81412	-2.9539	-2.64086	-2.96563	-0.98347	-2.42171	-2.19551	-3.04628
TDRG1	-2.42044	-2.63553	-2.81412	-1.36894	-2.64086	-2.96563	-2.56843	-2.42171	-2.19551	-3.04628
TEK	-2.42044	-2.63553	-2.81412	-2.9539	-2.64086	-1.38067	-2.56843	-2.42171	-2.19551	-3.04628
TEX28	-2.42044	-2.63553	-2.81412	-2.9539	-2.64086	-2.96563	-0.98347	-2.42171	-2.19551	-3.04628
TGM3	-2.42044	-2.63553	-2.81412	-1.36894	-2.64086	-2.96563	-2.56843	-2.42171	-2.19551	-3.04628
THEGL	-2.42044	-2.63553	-2.81412	-2.9539	-2.64086	-2.96563	-2.56843	-2.42171	-2.19551	-1.46132
THSD7B	-2.42044	-2.63553	-2.81412	-2.9539	-2.64086	-1.38067	-2.56843	-2.42171	-2.19551	-3.04628
TIMP4	-2.42044	-0.313604	-2.81412	-2.9539	-2.64086	-2.96563	-2.56843	-2.42171	-2.19551	-3.04628
TLL1	-2.42044	-2.63553	-2.81412	-2.9539	-1.0559	-2.96563	-2.56843	-2.42171	-2.19551	-3.04628
TM4SF19-AS1	-2.42044	-2.63553	-0.492189	-2.9539	-2.64086	-2.96563	-2.56843	-2.42171	-2.19551	-3.04628
TM4SF20	-2.42044	-2.63553	-1.22915	-2.9539	-2.64086	-2.96563	-2.56843	-2.42171	-2.19551	-3.04628
TMC3	-2.42044	-2.63553	-1.22915	-2.9539	-2.64086	-2.96563	-2.56843	-2.42171	-2.19551	-3.04628
TMED11P	-2.42044	-1.05057	-2.81412	-2.9539	-2.64086	-2.96563	-2.56843	-2.42171	-2.19551	-3.04628
TMEM133	-2.42044	-2.63553	-2.81412	-2.9539	-2.64086	-2.96563	-0.98347	-2.42171	-2.19551	-3.04628
TMEM151A	-2.42044	-2.63553	-2.81412	-2.9539	-2.64086	-2.96563	-0.98347	-2.42171	-2.19551	-3.04628
TMEM155	-2.42044	-2.63553	-0.0067622	-2.9539	-2.64086	-2.96563	-2.56843	-2.42171	-2.19551	-3.04628
TMEM17	-2.42044	-2.63553	-2.81412	-1.36894	-2.64086	-2.96563	-2.56843	-2.42171	-2.19551	-3.04628
TMEM202	-2.42044	-2.63553	-2.81412	-2.9539	-2.64086	-1.38067	-2.56843	-2.42171	-2.19551	-3.04628
TMEM207	-2.42044	-2.63553	-2.81412	-2.9539	-2.64086	-0.158273	-2.56843	-2.42171	-2.19551	-3.04628
TMEM225	-2.42044	-2.63553	-2.81412	-2.9539	-2.64086	-2.96563	-0.98347	-2.42171	-2.19551	-3.04628
TMEM233	-2.42044	-2.63553	-2.81412	-2.9539	-2.64086	-2.96563	-0.98347	-2.42171	-2.19551	-3.04628
TMEM239	-2.42044	-2.63553	-2.81412	-2.9539	-2.64086	-2.96563	-0.98347	-2.42171	-2.19551	-3.04628
TMEM253	-0.835481	-2.63553	-2.81412	-2.9539	-2.64086	-2.96563	-2.56843	-2.42171	-2.19551	-3.04628
TMEM30C	-2.42044	-1.05057	-2.81412	-2.9539	-2.64086	-2.96563	-2.56843	-2.42171	-2.19551	-3.04628
TMEM37	-2.42044	-2.63553	-2.81412	-2.9539	-2.64086	-1.38067	-2.56843	-2.42171	-2.19551	-3.04628
TMEM51-AS1	-2.42044	-1.05057	-2.81412	-2.9539	-2.64086	-2.96563	-2.56843	-2.42171	-2.19551	-3.04628
TMEM52B	-0.835481	-2.63553	-2.81412	-2.9539	-2.64086	-2.96563	-2.56843	-2.42171	-2.19551	-3.04628
TMEM61	-2.42044	-2.63553	-2.81412	-1.36894	-2.64086	-2.96563	-2.56843	-2.42171	-2.19551	-3.04628
TMEM72	-2.42044	-2.63553	-2.81412	-2.9539	-2.64086	-2.96563	-2.56843	-0.0997813	-2.19551	-3.04628
TMEM82	-2.42044	-2.63553	-2.81412	-2.9539	-2.64086	-2.96563	-2.56843	-0.836747	-2.19551	-3.04628
TMEM88B	-2.42044	-2.63553	-2.81412	-2.9539	-2.64086	-2.96563	-2.56843	-2.42171	-2.19551	-0.724355
TMPRSS12	-2.42044	-2.63553	-2.81412	-2.9539	-2.64086	-2.96563	-0.98347	-2.42171	-2.19551	-3.04628
TMPRSS9	-0.835481	-2.63553	-2.81412	-2.9539	-2.64086	-2.96563	-2.56843	-2.42171	-2.19551	-3.04628
TNFRSF10C	-2.42044	-2.63553	-2.81412	-2.9539	-2.64086	-1.38067	-2.56843	-2.42171	-2.19551	-3.04628
TNFRSF21	-2.42044	-2.63553	-2.81412	-1.36894	-2.64086	-2.96563	-2.56843	-2.42171	-2.19551	-3.04628
TNFSF18	-2.42044	-2.63553	-2.81412	-2.9539	-2.64086	-0.6437	-2.56843	-2.42171	-2.19551	-3.04628
TNNT1	-2.42044	-2.63553	-2.81412	-2.9539	-2.64086	-2.96563	-0.98347	-2.42171	-2.19551	-3.04628
TOP1P2	-2.42044	-2.63553	-2.81412	-2.9539	-2.64086	0.204297	-2.56843	-2.42171	-2.19551	-3.04628
TPH2	-2.42044	-2.63553	-1.22915	-2.9539	-2.64086	-2.96563	-2.56843	-2.42171	-2.19551	-3.04628
TPSB2	-2.42044	-2.63553	-2.81412	-2.9539	-2.64086	-2.96563	-0.98347	-2.42171	-2.19551	-3.04628
TRAPPC3L	-2.42044	-2.63553	-2.81412	-1.36894	-2.64086	-2.96563	-2.56843	-2.42171	-2.19551	-3.04628
TRIM31	-2.42044	-2.63553	-2.81412	-2.9539	-2.64086	-1.38067	-2.56843	-2.42171	-2.19551	-3.04628
TRIM39-RPP21	-2.42044	-2.63553	-2.81412	-0.142429	-2.64086	-2.96563	-2.56843	-2.42171	-2.19551	-3.04628
TRIM49C	-2.42044	-2.63553	-2.81412	-2.9539	-2.64086	0.493803	-2.56843	-2.42171	-2.19551	-3.04628
TRIM49D1	-2.42044	-2.63553	-2.81412	-2.9539	-2.64086	-2.96563	-2.56843	-2.42171	-0.610545	-3.04628
TRIM53AP	-2.42044	-2.63553	-2.81412	-2.9539	-2.64086	-2.96563	-2.56843	-0.836747	-2.19551	-3.04628
TRNAC10	-2.42044	-2.63553	-2.81412	-2.59776	-2.64086	-2.96563	-2.56843	-2.42171	-2.19551	-3.04628
TRNAC14	-2.42044	-2.63553	-2.81412	-2.59776	-2.64086	-2.96563	-2.56843	-2.42171	-2.19551	-3.04628
TRNAC16	-2.42044	-2.63553	-2.81412	-2.59776	-2.64086	-2.96563	-2.56843	-2.42171	-2.19551	-3.04628
TRNAC29	-2.42044	-2.63553	-2.81412	-2.59776	-2.64086	-2.96563	-2.56843	-2.42171	-2.19551	-3.04628
TRNAC5	-2.42044	-2.63553	-2.81412	-2.59776	-2.64086	-2.96563	-2.56843	-2.42171	-2.19551	-3.04628
TRNAC7	-2.42044	-2.63553	-2.81412	-2.59776	-2.64086	-2.96563	-2.56843	-2.42171	-2.19551	-3.04628
TRNAC9	-2.42044	-2.63553	-2.81412	-2.59776	-2.64086	-2.96563	-2.56843	-2.42171	-2.19551	-3.04628
TRNC	-2.42044	-2.63553	-2.81412	-2.9539	-1.0559	-2.96563	-2.56843	-2.42171	-2.19551	-3.04628
TRNK	-2.42044	-2.63553	-2.81412	-2.9539	-1.0559	-2.96563	-2.56843	-2.42171	-2.19551	-3.04628
TRNP1	-2.42044	-1.05057	-2.81412	-2.9539	-2.64086	-2.96563	-2.56843	-2.42171	-2.19551	-3.04628
TRNQ	-0.835481	-2.63553	-2.81412	-2.9539	-2.64086	-2.96563	-2.56843	-2.42171	-2.19551	-3.04628
TRNV	-2.42044	-2.63553	-2.81412	-2.9539	-1.0559	-2.96563	-2.56843	-2.42171	-2.19551	-3.04628
TRPC5	-0.835481	-2.63553	-2.81412	-2.9539	-2.64086	-2.96563	-2.56843	-2.42171	-2.19551	-3.04628
TRPM2-AS	-2.42044	-2.63553	-2.81412	-2.9539	-2.64086	-2.96563	-2.56843	-2.42171	-0.610545	-3.04628
TRPM8	-2.42044	-2.63553	-2.81412	-2.9539	-2.64086	-0.158273	-2.56843	-2.42171	-2.19551	-3.04628
TRPV5	-0.0985153	-2.63553	-2.81412	-2.9539	-2.64086	-2.96563	-2.56843	-2.42171	-2.19551	-3.04628
TRPV6	-2.42044	-2.63553	-2.81412	-2.9539	-2.64086	-2.96563	-0.98347	-2.42171	-2.19551	-3.04628
TSLP	-2.42044	-2.63553	-1.22915	-2.9539	-2.64086	-2.96563	-2.56843	-2.42171	-2.19551	-3.04628
TSSK1B	-2.42044	-2.63553	-1.22915	-2.9539	-2.64086	-2.96563	-2.56843	-2.42171	-2.19551	-3.04628
TTC40	-0.835481	-2.63553	-2.81412	-2.9539	-2.64086	-2.96563	-2.56843	-2.42171	-2.19551	-3.04628
TTLL6	-2.42044	-2.63553	-2.81412	-1.36894	-2.64086	-2.96563	-2.56843	-2.42171	-2.19551	-3.04628
TTLL8	-2.42044	-2.63553	-1.22915	-2.9539	-2.64086	-2.96563	-2.56843	-2.42171	-2.19551	-3.04628
TTTY2	-2.42044	-2.63553	-2.81412	-2.9539	-1.64086	-2.96563	-2.56843	-2.42171	-2.19551	-3.04628
TTTY2B	-2.42044	-2.63553	-2.81412	-2.9539	-1.64086	-2.96563	-2.56843	-2.42171	-2.19551	-3.04628
TULP1	-2.42044	-2.63553	-2.81412	-1.36894	-2.64086	-2.96563	-2.56843	-2.42171	-2.19551	-3.04628
TXLNG2P	-2.42044	-2.63553	-0.0067622	-2.9539	-2.64086	-2.96563	-2.56843	-2.42171	-2.19551	-3.04628
TXNDC8	-2.42044	-1.05057	-2.81412	-2.9539	-2.64086	-2.96563	-2.56843	-2.42171	-2.19551	-3.04628
TXNRD3NB	-2.39187	-2.63553	-2.81412	-2.9539	-2.64086	-2.96563	-2.56843	-2.42171	-2.19551	-3.04628
UBE2U	-2.42044	-2.63553	-2.81412	-2.9539	-1.0559	-2.96563	-2.56843	-2.42171	-2.19551	-3.04628
UBOX5-AS1	-2.42044	-2.63553	-2.81412	-2.9539	-1.0559	-2.96563	-2.56843	-2.42171	-2.19551	-3.04628
UGT2B28	-2.42044	-2.63553	-2.81412	-2.9539	-2.64086	-0.158273	-2.56843	-2.42171	-2.19551	-3.04628
ULK4P3	-2.42044	-1.05057	-2.81412	-2.9539	-2.64086	-2.96563	-2.56843	-2.42171	-2.19551	-3.04628
UNC5B-AS1	-2.42044	-2.63553	-2.81412	-2.9539	-2.64086	-0.158273	-2.56843	-2.42171	-2.19551	-3.04628
UNC93A	-2.42044	-2.63553	-2.81412	-1.36894	-2.64086	-2.96563	-2.56843	-2.42171	-2.19551	-3.04628
UPK3A	-2.42044	-2.63553	-2.81412	-1.36894	-2.64086	-2.96563	-2.56843	-2.42171	-2.19551	-3.04628
URAHP	-2.42044	-2.63553	-2.81412	-2.9539	-0.70729	-2.96563	-2.56843	-2.42171	-2.19551	-3.04628
USP17L1P	-1.19393	-2.63553	-2.81412	-2.9539	-2.64086	-2.96563	-2.56843	-2.42171	-2.19551	-3.04628
USP17L22	-2.42044	-2.63553	-2.81412	-2.9539	-1.0559	-2.96563	-2.56843	-2.42171	-2.19551	-3.04628
USP17L3	-1.19393	-2.63553	-2.81412	-2.9539	-2.64086	-2.96563	-2.56843	-2.42171	-2.19551	-3.04628
USP17L4	-1.19393	-2.63553	-2.81412	-2.9539	-2.64086	-2.96563	-2.56843	-2.42171	-2.19551	-3.04628
USP17L7	-2.42044	-2.63553	-0.492189	-2.9539	-2.64086	-2.96563	-2.56843	-2.42171	-2.19551	-3.04628
USP17L9P	-2.42044	-2.63553	-2.81412	-2.9539	-2.64086	-2.96563	-2.56843	-2.42171	-0.610545	-3.04628
VAV3-AS1	-2.42044	-2.63553	-2.81412	-1.36894	-2.64086	-2.96563	-2.56843	-2.42171	-2.19551	-3.04628
VNN1	-2.42044	-2.63553	-2.81412	-2.9539	-2.64086	-2.96563	-0.98347	-2.42171	-2.19551	-3.04628
VPREB3	-0.835481	-2.63553	-2.81412	-2.9539	-2.64086	-2.96563	-2.56843	-2.42171	-2.19551	-3.04628
VSNL1	-0.0985153	-2.63553	-2.81412	-2.9539	-2.64086	-2.96563	-2.56843	-2.42171	-2.19551	-3.04628
WBP11P1	-2.42044	-2.63553	-2.81412	-2.9539	-2.64086	-2.96563	-2.56843	-2.42171	-2.19551	-1.46132
WDR16	-2.42044	-2.63553	-2.81412	-2.9539	-2.64086	-2.96563	-0.98347	-2.42171	-2.19551	-3.04628
WDR66	-2.42044	-2.63553	-2.81412	-2.9539	-2.64086	-2.96563	-2.56843	-2.42171	-2.19551	-1.46132
WDR93	-2.42044	-2.63553	-2.81412	-2.9539	-1.0559	-2.96563	-2.56843	-2.42171	-2.19551	-3.04628
WDR96	-2.42044	-2.63553	-2.81412	-2.9539	-2.64086	-1.38067	-2.56843	-2.42171	-2.19551	-3.04628
WLS	-2.42044	-2.63553	-2.81412	-2.9539	-2.64086	-2.96563	-2.56843	-0.0997813	-2.19551	-3.04628
WNT16	-0.835481	-2.63553	-2.81412	-2.9539	-2.64086	-2.96563	-2.56843	-2.42171	-2.19551	-3.04628
WNT2	-2.42044	-2.63553	-2.81412	-2.9539	-0.318935	-2.96563	-2.56843	-2.42171	-2.19551	-3.04628
WNT2B	-2.42044	-1.05057	-2.81412	-2.9539	-2.64086	-2.96563	-2.56843	-2.42171	-2.19551	-3.04628
WNT7B	-2.42044	-2.63553	-2.81412	-2.9539	-2.64086	-2.96563	-0.98347	-2.42171	-2.19551	-3.04628
WSCD2	-2.42044	-1.05057	-2.81412	-2.9539	-2.64086	-2.96563	-2.56843	-2.42171	-2.19551	-3.04628
XG	-0.835481	-2.63553	-2.81412	-2.9539	-2.64086	-2.96563	-2.56843	-2.42171	-2.19551	-3.04628
XXYLT1-AS2	-2.42044	-2.63553	-2.81412	-2.9539	-2.64086	-1.38067	-2.56843	-2.42171	-2.19551	-3.04628
YIPF7	-2.42044	-2.63553	-2.81412	-2.9539	-2.64086	-2.96563	-2.56843	-0.0997813	-2.19551	-3.04628
ZBBX	-2.42044	-2.63553	-2.81412	-2.9539	-0.318935	-2.96563	-2.56843	-2.42171	-2.19551	-3.04628
ZDHHC22	-2.42044	-2.63553	-1.22915	-2.9539	-2.64086	-2.96563	-2.56843	-2.42171	-2.19551	-3.04628
ZIM3	-2.42044	-2.63553	-2.81412	-2.9539	-2.64086	-2.96563	-0.98347	-2.42171	-2.19551	-3.04628
ZMAT4	-2.42044	-2.63553	-2.81412	-2.9539	-2.64086	-2.96563	-0.98347	-2.42171	-2.19551	-3.04628
ZNF215	-2.42044	-2.63553	-2.81412	-2.9539	-2.64086	-2.96563	-0.98347	-2.42171	-2.19551	-3.04628
ZNF32-AS1	-2.42044	-0.537921	-2.81412	-2.9539	-2.64086	-2.96563	-2.56843	-2.42171	-2.19551	-3.04628
ZNF32-AS3	-2.42044	-2.63553	-2.81412	-2.9539	-1.0559	-2.96563	-2.56843	-2.42171	-2.19551	-3.04628
ZNF33BP1	-2.42044	-2.63553	-2.81412	0.216025	-2.64086	-2.96563	-2.56843	-2.42171	-2.19551	-3.04628
ZNF534	-2.42044	-2.63553	-2.81412	-1.36894	-2.64086	-2.96563	-2.56843	-2.42171	-2.19551	-3.04628
ZNF556	-2.42044	-2.63553	-1.22915	-2.9539	-2.64086	-2.96563	-2.56843	-2.42171	-2.19551	-3.04628
ZNF645	-2.42044	-2.63553	-2.81412	-2.9539	-1.0559	-2.96563	-2.56843	-2.42171	-2.19551	-3.04628
ZNF695	-2.42044	-2.63553	-2.81412	-2.9539	-2.64086	-2.96563	-2.56843	-2.42171	-0.610545	-3.04628
ZNF732	-2.42044	-2.63553	-2.81412	-0.631972	-2.64086	-2.96563	-2.56843	-2.42171	-2.19551	-3.04628
ZNF806	-2.42044	-1.05057	-2.81412	-2.9539	-2.64086	-2.96563	-2.56843	-2.42171	-2.19551	-3.04628
ZNRF2P1	-2.42044	-2.63553	-2.81412	-1.36894	-2.64086	-2.96563	-2.56843	-2.42171	-2.19551	-3.04628
ZPBP2	-2.42044	-2.63553	-2.81412	-1.36894	-2.64086	-2.96563	-2.56843	-2.42171	-2.19551	-3.04628
A2ML1	-2.42044	-2.63553	-0.492189	0.505532	-2.64086	-2.96563	-2.56843	-2.42171	-2.19551	-3.04628
A4GNT	-2.42044	-2.63553	-0.492189	-0.146545	-2.64086	-2.96563	-2.56843	-2.42171	-2.19551	-3.04628
AADAC	-2.42044	-2.63553	-2.81412	-2.9539	-1.0559	-1.38067	-2.56843	-2.42171	-2.19551	-3.04628
AANAT	-2.42044	-2.63553	-2.81412	-2.9539	-2.64086	-2.96563	-0.98347	-0.836747	-2.19551	-3.04628
ABCA17P	-2.42044	-2.63553	-2.81412	-2.9539	-2.64086	-2.96563	-0.98347	-0.836747	-2.19551	-3.04628
ABCA8	-0.0985153	-2.63553	-2.81412	-2.9539	-0.318935	-2.96563	-2.56843	-2.42171	-2.19551	-3.04628
ABCC6P1	-2.42044	-2.63553	-1.22915	-1.36894	-2.64086	-2.96563	-2.56843	-2.42171	-2.19551	-3.04628
ABO	-2.42044	-2.63553	-2.81412	-2.9539	-2.64086	-2.96563	-2.56843	-2.42171	-0.610545	-1.46132
AC002398.5	-2.42044	-2.63553	-0.0067622	0.216025	-2.64086	-2.96563	-2.56843	-2.42171	-2.19551	-3.04628
AC003984.1	-2.42044	-2.63553	-2.81412	-2.9539	-2.64086	-2.96563	-2.56843	-2.42171	0.12642	-0.238928
AC005235.1	-2.42044	-2.63553	-1.22915	-2.9539	-2.64086	-2.96563	-2.56843	-0.836747	-2.19551	-3.04628
AC006196.1	-2.42044	-2.63553	-2.81412	-1.36894	-2.64086	-2.96563	-0.98347	-2.42171	-2.19551	-3.04628
AC006262.5	-0.835481	-0.313604	-2.81412	-2.9539	-2.64086	-2.96563	-2.56843	-2.42171	-2.19551	-3.04628
AC007040.7	-0.835481	-1.05057	-2.81412	-2.9539	-2.64086	-2.96563	-2.56843	-2.42171	-2.19551	-3.04628
AC007163.6	-0.835481	-2.63553	-2.81412	-1.36894	-2.64086	-2.96563	-2.56843	-2.42171	-2.19551	-3.04628
AC007359.6	-2.42044	-2.63553	-2.81412	-2.9539	-2.64086	-2.96563	-2.56843	-2.42171	0.12642	-1.46132
AC007880.1	-2.42044	-2.63553	-2.81412	-2.9539	-2.64086	-2.96563	-2.56843	-2.42171	-0.610545	-1.46132
AC008703.1	-2.42044	-2.63553	-2.81412	-2.9539	-2.64086	-2.96563	-2.56843	-2.42171	0.611847	-0.724355
AC009227.2	-2.42044	-2.63553	-2.81412	-2.9539	-1.0559	-0.6437	-2.56843	-2.42171	-2.19551	-3.04628
AC010127.3	-2.42044	-2.63553	-2.81412	-2.9539	-0.318935	-1.38067	-2.56843	-2.42171	-2.19551	-3.04628
AC010731.4	-2.42044	-2.63553	-1.22915	-1.36894	-2.64086	-2.96563	-2.56843	-2.42171	-2.19551	-3.04628
AC011518.1	-2.42044	-2.63553	-2.81412	-2.9539	-2.64086	-2.96563	-2.56843	-2.42171	0.611847	0.123642
AC011609.3	-2.42044	-2.63553	-0.492189	-0.631972	-2.64086	-2.96563	-2.56843	-2.42171	-2.19551	-3.04628
AC011718.2	-0.835481	-2.63553	-2.81412	-2.9539	-2.64086	-1.38067	-2.56843	-2.42171	-2.19551	-3.04628
AC016910.1	-2.42044	-2.63553	-2.81412	-2.9539	-1.0559	-0.158273	-2.56843	-2.42171	-2.19551	-3.04628
AC018470.4	-2.42044	-2.63553	-0.0067622	0.216025	-2.64086	-2.96563	-2.56843	-2.42171	-2.19551	-3.04628
AC018799.1	-0.835481	-1.05057	-2.81412	-2.9539	-2.64086	-2.96563	-2.56843	-2.42171	-2.19551	-3.04628
AC019118.2	-2.42044	-2.63553	-1.22915	-1.36894	-2.64086	-2.96563	-2.56843	-2.42171	-2.19551	-3.04628
AC024592.9	-2.42044	-2.63553	-1.22915	-0.631972	-2.64086	-2.96563	-2.56843	-2.42171	-2.19551	-3.04628
AC037193.1	-2.42044	-2.63553	-1.22915	-1.36894	-2.64086	-2.96563	-2.56843	-2.42171	-2.19551	-3.04628
AC073321.3	-2.42044	-2.63553	-2.81412	-2.9539	-2.64086	-2.96563	-2.56843	-2.42171	-0.610545	-0.724355
AC079586.1	-2.42044	-2.63553	-0.492189	0.216025	-2.64086	-2.96563	-2.56843	-2.42171	-2.19551	-3.04628
AC099342.1	-2.42044	-2.63553	-2.81412	-2.9539	-2.64086	-2.96563	-0.98347	-0.836747	-2.19551	-3.04628
AC104134.2	-2.42044	-2.63553	-0.792637	0.269523	-2.64086	-2.96563	-2.56843	-2.42171	-2.19551	-3.04628
AC104654.2	-2.42044	-2.63553	-1.22915	-0.631972	-2.64086	-2.96563	-2.56843	-2.42171	-2.19551	-3.04628
AC104777.2	-0.835481	-1.05057	-2.81412	-2.9539	-2.64086	-2.96563	-2.56843	-2.42171	-2.19551	-3.04628
AC105339.1	-2.42044	-2.63553	-1.22915	-0.631972	-2.64086	-2.96563	-2.56843	-2.42171	-2.19551	-3.04628
AC107622.1	-2.42044	-2.63553	-2.81412	-2.9539	-2.64086	-2.96563	-0.98347	-2.42171	-0.610545	-3.04628
AC226118.1	-0.835481	-1.05057	-2.81412	-2.9539	-2.64086	-2.96563	-2.56843	-2.42171	-2.19551	-3.04628
ACE2	-2.42044	-2.63553	-2.81412	-2.9539	-2.64086	-2.96563	-2.56843	-2.42171	-0.610545	-0.724355
ACOXL	-2.42044	-2.63553	-2.81412	-2.9539	-2.64086	-2.96563	-0.98347	-2.42171	-0.610545	-3.04628
ACSBG2	-2.42044	-2.63553	-2.81412	-2.9539	-2.64086	-2.96563	-2.56843	-2.42171	-0.610545	-0.724355
ACSM4	-2.42044	-2.63553	-2.81412	-2.9539	-2.64086	-2.96563	-2.56843	-2.42171	0.611847	-1.46132
ACSS3	-0.835481	-1.05057	-2.81412	-2.9539	-2.64086	-2.96563	-2.56843	-2.42171	-2.19551	-3.04628
ACTA1	-2.42044	-2.63553	-2.81412	-2.9539	-2.64086	-2.96563	-2.56843	-2.42171	0.12642	0.123642
ACTBL2	-2.42044	-2.63553	-2.81412	-2.9539	0.166492	-0.6437	-2.56843	-2.42171	-2.19551	-3.04628
ACTL9	-2.42044	-2.63553	-2.81412	-2.9539	-1.0559	-1.38067	-2.56843	-2.42171	-2.19551	-3.04628
ACTN1-AS1	-0.835481	-1.05057	-2.81412	-2.9539	-2.64086	-2.96563	-2.56843	-2.42171	-2.19551	-3.04628
ACTN3	-2.42044	-1.05057	-2.81412	-2.9539	-2.64086	-2.96563	-0.98347	-2.42171	-2.19551	-3.04628
ACTR3BP5	-2.42044	-2.63553	-2.81412	-2.9539	0.166492	-1.38067	-2.56843	-2.42171	-2.19551	-3.04628
ACTRT1	-2.42044	-2.63553	-2.81412	-2.9539	-2.64086	-2.96563	-2.56843	-2.42171	-0.610545	-1.46132
ADAM21P1	-2.42044	-2.63553	-2.81412	-2.9539	-2.64086	-2.96563	-0.246504	-0.836747	-2.19551	-3.04628
ADAM30	-2.42044	-2.63553	-2.81412	-2.9539	0.166492	-0.6437	-2.56843	-2.42171	-2.19551	-3.04628
ADAM3A	-2.42044	-2.63553	-2.81412	-2.9539	-0.318935	-1.38067	-2.56843	-2.42171	-2.19551	-3.04628
ADAM5	-0.0985153	-0.313604	-2.81412	-2.9539	-2.64086	-2.96563	-2.56843	-2.42171	-2.19551	-3.04628
ADAM7	-2.42044	-2.63553	-0.0067622	-0.146545	-2.64086	-2.96563	-2.56843	-2.42171	-2.19551	-3.04628
ADAMTS18	-2.42044	-2.63553	-2.81412	-2.9539	-2.64086	-2.96563	-0.98347	-0.836747	-2.19551	-3.04628
ADAMTS3	-2.42044	-2.63553	-2.81412	-2.9539	-0.318935	-0.158273	-2.56843	-2.42171	-2.19551	-3.04628
ADCY10	-2.42044	-2.63553	-2.81412	-1.36894	-2.64086	-2.96563	-0.98347	-2.42171	-2.19551	-3.04628
ADCY6	-2.42044	-2.63553	-2.81412	-2.9539	-2.64086	-2.96563	-2.56843	-2.42171	0.12642	1.04118
ADCYAP1R1	-2.42044	-2.63553	-0.492189	0.216025	-2.64086	-2.96563	-2.56843	-2.42171	-2.19551	-3.04628
ADH1B	-2.42044	-2.63553	-2.81412	-2.9539	-0.318935	-0.6437	-2.56843	-2.42171	-2.19551	-3.04628
ADORA1	-0.835481	-1.05057	-2.81412	-2.9539	-2.64086	-2.96563	-2.56843	-2.42171	-2.19551	-3.04628
ADRB3	-0.835481	-1.05057	-2.81412	-2.9539	-2.64086	-2.96563	-2.56843	-2.42171	-2.19551	-3.04628
AFAP1L1	-2.42044	-2.63553	-0.492189	0.505532	-2.64086	-2.96563	-2.56843	-2.42171	-2.19551	-3.04628
AGT	-2.42044	-2.63553	-2.81412	-2.9539	-2.64086	-1.38067	-2.56843	-2.42171	-2.19551	-0.724355
AHSP	-2.42044	-2.63553	-2.81412	-2.9539	-2.64086	-2.96563	-2.56843	-2.42171	0.12642	-1.46132
AJAP1	-0.835481	-2.63553	-2.81412	-2.9539	-1.0559	-2.96563	-2.56843	-2.42171	-2.19551	-3.04628
AKNAD1	-2.42044	-2.63553	-2.81412	-2.9539	-0.318935	0.204297	-2.56843	-2.42171	-2.19551	-3.04628
AKR1B10	-0.835481	-1.05057	-2.81412	-2.9539	-2.64086	-2.96563	-2.56843	-2.42171	-2.19551	-3.04628
AKR7A2P1	-2.42044	-2.63553	-2.81412	-2.9539	-0.318935	-1.38067	-2.56843	-2.42171	-2.19551	-3.04628
ALDH3B2	-2.42044	-2.63553	-2.81412	-2.9539	-0.318935	-1.38067	-2.56843	-2.42171	-2.19551	-3.04628
ALOXE3	-0.835481	-1.05057	-2.81412	-2.9539	-2.64086	-2.96563	-2.56843	-2.42171	-2.19551	-3.04628
ALPI	-2.42044	-2.63553	-2.81412	-1.36894	-2.64086	-2.96563	-0.98347	-2.42171	-2.19551	-3.04628
ALPP	-2.42044	-2.63553	-2.81412	-2.9539	0.529062	0.204297	-2.56843	-2.42171	-2.19551	-3.04628
AMPH	-2.42044	-2.63553	-2.81412	-2.9539	0.818569	-0.158273	-2.56843	-2.42171	-2.19551	-3.04628
AMY1B	-2.42044	-0.913066	-2.81412	-2.9539	-2.64086	-2.96563	-2.56843	-2.42171	-0.517436	-3.04628
AMY2A	-2.42044	-2.63553	-2.81412	-2.9539	-2.64086	-2.96563	-2.56843	-2.42171	-0.535583	-1.43275
ANGPTL1	-2.42044	-2.63553	-2.81412	-2.9539	-1.0559	-0.6437	-2.56843	-2.42171	-2.19551	-3.04628
ANGPTL5	-2.42044	-2.63553	-2.81412	-2.9539	-1.0559	-0.158273	-2.56843	-2.42171	-2.19551	-3.04628
ANHX	-2.42044	-2.63553	-0.0067622	-1.36894	-2.64086	-2.96563	-2.56843	-2.42171	-2.19551	-3.04628
ANKRD30A	-0.835481	-2.63553	-2.81412	-2.9539	-2.64086	-2.96563	-2.56843	-0.836747	-2.19551	-3.04628
ANKRD30BP2	-2.42044	-2.63553	-0.492189	-0.631972	-2.64086	-2.96563	-2.56843	-2.42171	-2.19551	-3.04628
ANKRD30BP3	-2.42044	-2.63553	-2.81412	-2.9539	-2.64086	-2.96563	-2.56843	-2.42171	-0.610545	-1.46132
ANKRD34B	-2.42044	-2.63553	-2.81412	-2.9539	-2.64086	-0.6437	-2.56843	-2.42171	-2.19551	-0.724355
ANKRD45	-2.42044	-2.63553	-2.81412	-2.9539	-1.0559	-1.38067	-2.56843	-2.42171	-2.19551	-3.04628
ANO7	-2.42044	-2.63553	-2.81412	-2.9539	1.05958	0.204297	-2.56843	-2.42171	-2.19551	-3.04628
ANXA2P1	-2.42044	-2.63553	-0.492189	-1.36894	-2.64086	-2.96563	-2.56843	-2.42171	-2.19551	-3.04628
AOC4P	-0.0985153	-2.63553	-2.81412	-1.36894	-2.64086	-2.96563	-2.56843	-2.42171	-2.19551	-3.04628
AOX2P	-0.835481	-1.05057	-2.81412	-2.9539	-2.64086	-2.96563	-2.56843	-2.42171	-2.19551	-3.04628
AP000475.2	-2.42044	-2.63553	-2.81412	-2.9539	-1.0559	-1.38067	-2.56843	-2.42171	-2.19551	-3.04628
AP003025.2	-2.42044	-2.63553	-0.0067622	-1.36894	-2.64086	-2.96563	-2.56843	-2.42171	-2.19551	-3.04628
APBB2	-2.42044	-2.63553	-2.81412	-1.36894	-2.64086	-2.96563	-0.246504	-2.42171	-2.19551	-3.04628
APELA	-2.42044	-2.63553	-2.81412	-0.631972	-2.64086	-2.96563	-2.56843	-2.42171	-2.19551	-0.724355
APLNR	-2.42044	-2.63553	-2.81412	-2.9539	-0.318935	-0.158273	-2.56843	-2.42171	-2.19551	-3.04628
APOD	-0.835481	-2.63553	0.355808	-2.9539	-2.64086	-2.96563	-2.56843	-2.42171	-2.19551	-3.04628
AQP2	-2.42044	-2.63553	-2.81412	-2.9539	-1.0559	-1.38067	-2.56843	-2.42171	-2.19551	-3.04628
AQP4	-2.42044	-2.63553	-2.81412	-2.9539	0.166492	-0.6437	-2.56843	-2.42171	-2.19551	-3.04628
AQP7	-2.42044	-2.63553	-2.81412	-2.9539	-2.64086	-2.96563	0.890999	-0.0997813	-2.19551	-3.04628
ARG1	-2.42044	-2.63553	-0.0067622	-0.631972	-2.64086	-2.96563	-2.56843	-2.42171	-2.19551	-3.04628
ARGFX	-2.42044	-2.63553	-2.81412	-2.9539	-2.64086	-2.96563	-2.56843	-0.836747	-2.19551	-0.724355
ARHGAP40	-2.42044	-2.63553	-1.22915	-1.36894	-2.64086	-2.96563	-2.56843	-2.42171	-2.19551	-3.04628
ARHGEF16	-2.42044	-2.63553	-2.81412	-2.9539	-2.64086	-2.96563	-2.56843	-2.42171	0.611847	-1.46132
ARHGEF26	-2.42044	-2.63553	-2.81412	-2.9539	-2.64086	-2.96563	-2.56843	-2.42171	-0.610545	0.413148
ARHGEF26-AS1	-2.42044	-1.05057	-1.22915	-2.9539	-2.64086	-2.96563	-2.56843	-2.42171	-2.19551	-3.04628
ARL14	-2.42044	-2.63553	-0.492189	-1.36894	-2.64086	-2.96563	-2.56843	-2.42171	-2.19551	-3.04628
ARMC3	-2.42044	-2.63553	-2.81412	-2.9539	-0.318935	-0.6437	-2.56843	-2.42171	-2.19551	-3.04628
ARMS2	-0.0985153	-1.05057	-2.81412	-2.9539	-2.64086	-2.96563	-2.56843	-2.42171	-2.19551	-3.04628
ARPP21	-0.0985153	-2.63553	-2.81412	-2.9539	-2.64086	-2.96563	-2.56843	-2.42171	-2.19551	-1.46132
ART3	-2.42044	-2.63553	-2.81412	-2.9539	-2.64086	-2.96563	-2.56843	-2.42171	0.974417	0.123642
ARTN	-2.42044	-2.63553	-2.81412	-2.9539	-2.64086	-2.96563	-2.56843	-0.836747	-2.19551	0.123642
ASAH2	-2.42044	-2.63553	-2.81412	-2.9539	-0.808985	0.111615	-2.56843	-2.42171	-2.19551	-3.04628
ASAP1-IT1	-0.0985153	-0.313604	-2.81412	-2.9539	-2.64086	-2.96563	-2.56843	-2.42171	-2.19551	-3.04628
ASB18	-2.42044	-2.63553	-0.492189	-0.146545	-2.64086	-2.96563	-2.56843	-2.42171	-2.19551	-3.04628
ASCL5	-2.42044	-2.63553	-2.81412	-2.9539	-0.318935	0.204297	-2.56843	-2.42171	-2.19551	-3.04628
ASIP	-0.835481	0.8239	-2.81412	-2.9539	-2.64086	-2.96563	-2.56843	-2.42171	-2.19551	-3.04628
ASPN	-0.835481	-0.313604	-2.81412	-2.9539	-2.64086	-2.96563	-2.56843	-2.42171	-2.19551	-3.04628
ATP12A	-2.42044	-2.63553	-1.22915	-1.36894	-2.64086	-2.96563	-2.56843	-2.42171	-2.19551	-3.04628
ATP13A5	-2.42044	-2.63553	-1.22915	-1.36894	-2.64086	-2.96563	-2.56843	-2.42171	-2.19551	-3.04628
ATP1A4	-2.42044	-2.63553	-2.81412	-2.9539	-0.318935	-0.6437	-2.56843	-2.42171	-2.19551	-3.04628
ATP1B4	-2.42044	-2.63553	-2.81412	-2.9539	-0.318935	-1.38067	-2.56843	-2.42171	-2.19551	-3.04628
ATP4B	-2.42044	-2.63553	-2.81412	-2.9539	-1.0559	-1.38067	-2.56843	-2.42171	-2.19551	-3.04628
AVPR1A	-2.42044	-1.05057	-2.81412	-2.9539	-2.64086	-2.96563	-0.246504	-2.42171	-2.19551	-3.04628
AVPR1B	-2.42044	-2.63553	-2.81412	-2.9539	-2.64086	-2.96563	-2.56843	-2.42171	-0.610545	-1.46132
AWAT1	-2.42044	-2.63553	-2.81412	-2.9539	-0.318935	-0.158273	-2.56843	-2.42171	-2.19551	-3.04628
BAI3	-2.42044	-2.63553	-2.81412	-2.9539	0.529062	-0.158273	-2.56843	-2.42171	-2.19551	-3.04628
BANK1	-2.42044	-2.63553	-2.81412	-2.9539	-2.64086	-2.96563	-0.98347	-0.836747	-2.19551	-3.04628
BCAM	-2.42044	-2.63553	-1.22915	-2.9539	-2.64086	-2.96563	-2.56843	-0.836747	-2.19551	-3.04628
BHLHA9	-2.42044	-2.63553	-1.22915	-1.36894	-2.64086	-2.96563	-2.56843	-2.42171	-2.19551	-3.04628
BIN3-IT1	-2.42044	-2.63553	-2.81412	-2.9539	-2.64086	-2.96563	-0.98347	-0.836747	-2.19551	-3.04628
BMP7	-2.42044	-2.63553	-2.81412	-2.9539	-1.0559	-1.38067	-2.56843	-2.42171	-2.19551	-3.04628
BOK-AS1	-2.42044	-2.63553	-2.81412	-2.9539	0.529062	0.941262	-2.56843	-2.42171	-2.19551	-3.04628
BOLL	-2.42044	-2.63553	-0.492189	-0.631972	-2.64086	-2.96563	-2.56843	-2.42171	-2.19551	-3.04628
BPI	-2.42044	-2.63553	-2.81412	-2.9539	-0.318935	-1.38067	-2.56843	-2.42171	-2.19551	-3.04628
BRINP1	-2.42044	-2.63553	-2.81412	-2.9539	0.166492	0.734811	-2.56843	-2.42171	-2.19551	-3.04628
BRWD1-AS1	-2.42044	-2.63553	-0.492189	-0.631972	-2.64086	-2.96563	-2.56843	-2.42171	-2.19551	-3.04628
BTBD17	0.386912	0.171823	-2.81412	-2.9539	-2.64086	-2.96563	-2.56843	-2.42171	-2.19551	-3.04628
BTG4	-2.42044	-2.63553	-1.22915	0.216025	-2.64086	-2.96563	-2.56843	-2.42171	-2.19551	-3.04628
C10orf99	-2.42044	-2.63553	-1.22915	0.216025	-2.64086	-2.96563	-2.56843	-2.42171	-2.19551	-3.04628
C11orf52	-2.42044	-2.63553	-2.81412	-2.9539	-1.0559	0.204297	-2.56843	-2.42171	-2.19551	-3.04628
C12orf39	-2.42044	-2.63553	-2.81412	-0.631972	-2.64086	-2.96563	-0.98347	-2.42171	-2.19551	-3.04628
C12orf54	-2.42044	-2.63553	-2.81412	-2.9539	-1.0559	-1.38067	-2.56843	-2.42171	-2.19551	-3.04628
C12orf56	-2.42044	-2.63553	-2.81412	-2.9539	-2.64086	-2.96563	-2.56843	-2.42171	-0.610545	-0.724355
C12orf71	-2.42044	-2.63553	-2.81412	-2.9539	-2.64086	-2.96563	-0.98347	-2.42171	-2.19551	-1.46132
C14orf166B	-2.42044	-2.63553	-1.22915	-1.36894	-2.64086	-2.96563	-2.56843	-2.42171	-2.19551	-3.04628
C14orf177	-2.42044	-2.63553	-0.492189	-0.631972	-2.64086	-2.96563	-2.56843	-2.42171	-2.19551	-3.04628
C14orf37	-2.42044	-2.63553	-2.81412	-2.9539	-2.64086	-2.96563	-0.246504	-0.836747	-2.19551	-3.04628
C15orf32	-2.42044	-2.63553	-1.22915	-1.36894	-2.64086	-2.96563	-2.56843	-2.42171	-2.19551	-3.04628
C15orf38-AP3S2	-2.42044	-2.63553	-2.81412	-2.9539	-2.64086	-2.96563	-0.146199	0.139006	-2.19551	-3.04628
C16orf3	-2.42044	-2.63553	-2.81412	-2.9539	-2.64086	-2.96563	-2.56843	-2.42171	0.12642	0.123642
C16orf71	-2.42044	-2.63553	-2.81412	-1.36894	-2.64086	-2.96563	-0.246504	-2.42171	-2.19551	-3.04628
C18orf61	-2.42044	-2.63553	-2.81412	-2.9539	-2.64086	-2.96563	-2.56843	-2.42171	-0.610545	-1.46132
C18orf63	-2.42044	-2.63553	-2.81412	-1.36894	-2.64086	-2.96563	-2.56843	-2.42171	-2.19551	-1.46132
C19orf26	-2.42044	-2.63553	-2.81412	-2.9539	-2.64086	-2.96563	-2.56843	-2.42171	-0.610545	-1.46132
C19orf45	-2.42044	-2.63553	-2.81412	-2.9539	-2.64086	-2.96563	-0.98347	-0.836747	-2.19551	-3.04628
C19orf69	-2.42044	-2.63553	-2.81412	-2.9539	-1.0559	-1.38067	-2.56843	-2.42171	-2.19551	-3.04628
C1orf140	-0.835481	0.171823	-2.81412	-2.9539	-2.64086	-2.96563	-2.56843	-2.42171	-2.19551	-3.04628
C1orf177	-2.42044	-2.63553	-2.81412	-2.9539	-2.64086	-2.96563	-0.98347	-0.836747	-2.19551	-3.04628
C1orf189	-0.835481	-1.05057	-2.81412	-2.9539	-2.64086	-2.96563	-2.56843	-2.42171	-2.19551	-3.04628
C1orf192	-2.42044	-2.63553	-0.0067622	-0.631972	-2.64086	-2.96563	-2.56843	-2.42171	-2.19551	-3.04628
C1orf194	-0.835481	-1.05057	-2.81412	-2.9539	-2.64086	-2.96563	-2.56843	-2.42171	-2.19551	-3.04628
C1orf227	-2.42044	-2.63553	-2.81412	-2.9539	-1.0559	-0.6437	-2.56843	-2.42171	-2.19551	-3.04628
C20orf166	-2.42044	-2.63553	-2.81412	-2.9539	-2.64086	-2.96563	-0.246504	-0.0997813	-2.19551	-3.04628
C20orf173	-0.835481	-1.05057	-2.81412	-2.9539	-2.64086	-2.96563	-2.56843	-2.42171	-2.19551	-3.04628
C20orf26	-2.42044	-2.63553	-2.81412	-2.9539	-2.64086	-2.96563	-2.56843	-2.42171	0.12642	-0.724355
C21orf128	-2.42044	-2.63553	-2.81412	-1.36894	-2.64086	-2.96563	-0.246504	-2.42171	-2.19551	-3.04628
C2CD4C	-2.42044	-2.63553	-2.81412	-2.9539	1.05958	0.941262	-2.56843	-2.42171	-2.19551	-3.04628
C2orf53	-2.42044	-2.63553	-1.22915	-1.36894	-2.64086	-2.96563	-2.56843	-2.42171	-2.19551	-3.04628
C2orf78	-2.42044	-2.63553	-2.81412	-2.9539	-1.0559	-0.6437	-2.56843	-2.42171	-2.19551	-3.04628
C2orf82	-2.42044	-2.63553	-2.81412	-2.9539	-2.64086	-2.96563	-0.246504	-0.0997813	-2.19551	-3.04628
C4orf50	-2.42044	-2.63553	-2.81412	-2.9539	-2.64086	-2.96563	-0.246504	-0.836747	-2.19551	-3.04628
C4orf6	-2.42044	-2.63553	-2.81412	-2.9539	-0.318935	-1.38067	-2.56843	-2.42171	-2.19551	-3.04628
C5orf27	-2.42044	-2.63553	-2.81412	-2.9539	-2.64086	-0.158273	-0.246504	-2.42171	-2.19551	-3.04628
C5orf47	-2.42044	-2.63553	0.355808	-0.146545	-2.64086	-2.96563	-2.56843	-2.42171	-2.19551	-3.04628
C5orf60	-2.42044	-2.63553	-0.492189	-2.9539	-2.64086	-2.96563	-0.98347	-2.42171	-2.19551	-3.04628
C6orf10	-2.42044	-2.63553	-0.0067622	-2.9539	-2.64086	-2.96563	-2.56843	-0.836747	-2.19551	-3.04628
C6orf123	-2.42044	-2.63553	-2.81412	-2.9539	-1.0559	-1.38067	-2.56843	-2.42171	-2.19551	-3.04628
C8orf69	-2.42044	-2.63553	-0.492189	-1.36894	-2.64086	-2.96563	-2.56843	-2.42171	-2.19551	-3.04628
C9	-2.42044	-2.63553	-2.81412	-2.9539	-2.64086	-2.96563	-0.98347	-0.0997813	-2.19551	-3.04628
C9orf62	-2.42044	-2.63553	-0.492189	-0.631972	-2.64086	-2.96563	-2.56843	-2.42171	-2.19551	-3.04628
CA7	-0.835481	-1.05057	-2.81412	-2.9539	-2.64086	-2.96563	-2.56843	-2.42171	-2.19551	-3.04628
CA9	-2.42044	-2.63553	-2.81412	-2.9539	-0.318935	0.204297	-2.56843	-2.42171	-2.19551	-3.04628
CABP1	-2.42044	-2.63553	-2.81412	-2.9539	-1.0559	-1.38067	-2.56843	-2.42171	-2.19551	-3.04628
CABS1	-2.42044	-2.63553	-0.492189	-0.631972	-2.64086	-2.96563	-2.56843	-2.42171	-2.19551	-3.04628
CACNA1G	-0.835481	-1.05057	-2.81412	-2.9539	-2.64086	-2.96563	-2.56843	-2.42171	-2.19551	-3.04628
CACNA1S	-2.42044	-2.63553	-1.22915	-1.36894	-2.64086	-2.96563	-2.56843	-2.42171	-2.19551	-3.04628
CACNA2D3-AS1	-0.0985153	-1.05057	-2.81412	-2.9539	-2.64086	-2.96563	-2.56843	-2.42171	-2.19551	-3.04628
CACNG4	-0.835481	-2.63553	-2.81412	-2.9539	-2.64086	-2.96563	-0.98347	-2.42171	-2.19551	-3.04628
CADM3	-2.42044	-2.63553	-2.81412	-2.9539	0.166492	-0.158273	-2.56843	-2.42171	-2.19551	-3.04628
CADPS2	-2.42044	-2.63553	-0.0067622	0.216025	-2.64086	-2.96563	-2.56843	-2.42171	-2.19551	-3.04628
CALHM3	-2.42044	-2.63553	-1.22915	-1.36894	-2.64086	-2.96563	-2.56843	-2.42171	-2.19551	-3.04628
CALR3	-0.835481	-2.63553	-2.81412	-2.9539	-2.64086	-2.96563	-2.56843	-2.42171	0.12642	-3.04628
CAMK1G	-2.42044	-2.63553	-1.22915	-1.36894	-2.64086	-2.96563	-2.56843	-2.42171	-2.19551	-3.04628
CAPN11	-2.42044	-2.63553	-2.81412	-2.9539	0.818569	0.204297	-2.56843	-2.42171	-2.19551	-3.04628
CAPNS2	-2.42044	-2.63553	-2.81412	-2.9539	-2.64086	-2.96563	-2.56843	-2.42171	0.611847	0.413148
CASC11	0.386912	-1.05057	-2.81412	-2.9539	-2.64086	-2.96563	-2.56843	-2.42171	-2.19551	-3.04628
CASC16	-2.42044	-2.63553	-2.81412	-2.9539	-2.64086	-2.96563	-2.56843	-2.42171	0.12642	0.123642
CASC20	-2.42044	-2.63553	-2.81412	-2.9539	0.529062	0.204297	-2.56843	-2.42171	-2.19551	-3.04628
CASP14	-2.42044	-2.63553	-2.81412	-2.9539	0.166492	-1.38067	-2.56843	-2.42171	-2.19551	-3.04628
CCDC105	-2.42044	-2.63553	-0.492189	-1.36894	-2.64086	-2.96563	-2.56843	-2.42171	-2.19551	-3.04628
CCDC11	-2.42044	-2.63553	-2.81412	-1.36894	-2.64086	-2.96563	-2.56843	-0.836747	-2.19551	-3.04628
CCDC129	-2.42044	-2.63553	-0.0067622	-2.9539	-2.64086	-1.38067	-2.56843	-2.42171	-2.19551	-3.04628
CCDC13	-2.42044	-2.63553	0.645314	-1.36894	-2.64086	-2.96563	-2.56843	-2.42171	-2.19551	-3.04628
CCDC151	-2.42044	-2.63553	-1.22915	-1.36894	-2.64086	-2.96563	-2.56843	-2.42171	-2.19551	-3.04628
CCDC178	-2.42044	-2.63553	-2.81412	-2.9539	0.529062	-0.6437	-2.56843	-2.42171	-2.19551	-3.04628
CCDC36	-2.42044	-2.63553	-2.81412	-2.9539	-2.64086	-2.96563	-2.56843	-2.42171	-0.610545	-0.238928
CCDC54	-2.42044	-2.63553	-2.81412	-2.9539	0.529062	-1.38067	-2.56843	-2.42171	-2.19551	-3.04628
CCDC64B	-2.42044	-2.63553	-2.81412	-2.9539	0.529062	0.493803	-2.56843	-2.42171	-2.19551	-3.04628
CCDC67	-2.42044	-2.63553	-1.22915	-2.9539	-2.64086	-1.38067	-2.56843	-2.42171	-2.19551	-3.04628
CCDC83	0.386912	-0.313604	-2.81412	-2.9539	-2.64086	-2.96563	-2.56843	-2.42171	-2.19551	-3.04628
CCKBR	0.386912	-2.63553	-1.22915	-2.9539	-2.64086	-2.96563	-2.56843	-2.42171	-2.19551	-3.04628
CCL14	-2.42044	-2.63553	-1.22915	-1.36894	-2.64086	-2.96563	-2.56843	-2.42171	-2.19551	-3.04628
CCL20	-2.42044	-2.63553	-2.81412	-2.9539	-2.64086	-2.96563	-2.56843	-2.42171	2.93378	2.97608
CCL26	-2.42044	-2.63553	-2.81412	-2.9539	-2.64086	-2.96563	-0.98347	-0.836747	-2.19551	-3.04628
CCL8	-2.42044	-2.63553	-1.22915	-0.631972	-2.64086	-2.96563	-2.56843	-2.42171	-2.19551	-3.04628
CCM2L	-2.42044	-2.63553	-2.81412	-2.9539	0.166492	-1.38067	-2.56843	-2.42171	-2.19551	-3.04628
CCNYL2	-2.42044	-2.63553	-2.81412	-2.9539	-2.64086	-2.96563	-2.56843	-2.42171	-0.610545	-1.46132
CCR3	-0.835481	-1.05057	-2.81412	-2.9539	-2.64086	-2.96563	-2.56843	-2.42171	-2.19551	-3.04628
CD164L2	-2.42044	-2.63553	-2.81412	-2.9539	-2.64086	-2.96563	-2.56843	-2.42171	-0.610545	-0.724355
CD19	-2.42044	-2.63553	-2.81412	-1.36894	-2.64086	-2.96563	-0.98347	-2.42171	-2.19551	-3.04628
CD1C	-2.42044	-2.63553	-1.22915	-1.36894	-2.64086	-2.96563	-2.56843	-2.42171	-2.19551	-3.04628
CD300LD	-2.42044	-2.63553	-2.81412	-2.9539	-2.64086	-2.96563	-2.56843	-2.42171	0.12642	-1.46132
CD5L	-2.42044	-2.63553	-1.22915	-1.36894	-2.64086	-2.96563	-2.56843	-2.42171	-2.19551	-3.04628
CDC42EP5	-2.42044	-2.63553	-2.81412	-2.9539	-2.64086	-2.96563	-0.98347	0.385646	-2.19551	-3.04628
CDCP2	-2.42044	-2.63553	-2.81412	-2.9539	0.166492	0.204297	-2.56843	-2.42171	-2.19551	-3.04628
CDH11	-2.42044	-2.63553	-2.81412	-0.631972	-2.64086	-2.96563	-0.98347	-2.42171	-2.19551	-3.04628
CDH12	-2.42044	-2.63553	-2.81412	-1.36894	-1.0559	-2.96563	-2.56843	-2.42171	-2.19551	-3.04628
CDH13	-2.42044	-2.63553	-2.81412	-2.9539	-1.0559	-1.38067	-2.56843	-2.42171	-2.19551	-3.04628
CDH15	-2.42044	-2.63553	-2.81412	-2.9539	-1.0559	-0.6437	-2.56843	-2.42171	-2.19551	-3.04628
CDH18	-2.42044	-1.05057	-2.81412	-2.9539	-2.64086	-2.96563	-0.98347	-2.42171	-2.19551	-3.04628
CDH19	-2.42044	-2.63553	-2.81412	-2.9539	0.166492	-2.96563	-0.246504	-2.42171	-2.19551	-3.04628
CDHR5	-2.42044	-2.63553	-2.81412	-2.9539	-0.318935	-1.38067	-2.56843	-2.42171	-2.19551	-3.04628
CDIPT-AS1	-2.42044	-2.63553	-2.81412	-2.9539	-2.64086	-2.96563	-2.56843	-2.42171	0.12642	-0.724355
CDKL4	-2.42044	-1.05057	-1.22915	-2.9539	-2.64086	-2.96563	-2.56843	-2.42171	-2.19551	-3.04628
CDRT1	-2.42044	-2.63553	-2.81412	-2.9539	-0.318935	-0.6437	-2.56843	-2.42171	-2.19551	-3.04628
CDX1	-2.42044	-2.63553	-2.81412	-2.9539	-1.0559	-1.38067	-2.56843	-2.42171	-2.19551	-3.04628
CEACAM22P	-2.42044	-2.63553	-0.492189	-0.631972	-2.64086	-2.96563	-2.56843	-2.42171	-2.19551	-3.04628
CEACAM5	-0.835481	-2.63553	-1.22915	-2.9539	-2.64086	-2.96563	-2.56843	-2.42171	-2.19551	-3.04628
CEBPA-AS1	-2.42044	-2.63553	-2.81412	-1.36894	-2.64086	-2.96563	-0.98347	-2.42171	-2.19551	-3.04628
CELP	-2.42044	-2.63553	-2.81412	-2.9539	-1.50336	-2.96563	-2.56843	-0.836747	-2.19551	-3.04628
CENPVP1	-2.42044	-2.63553	-2.81412	-2.9539	-2.64086	-2.96563	-1.56843	-1.42171	-2.19551	-3.04628
CENPVP2	-2.42044	-2.63553	-2.81412	-2.9539	-2.64086	-2.96563	-1.56843	-1.42171	-2.19551	-3.04628
CERS1	-2.42044	-2.63553	-2.81412	-2.9539	-2.64086	-2.96563	-2.56843	-2.42171	0.974417	-1.04628
CETP	-2.42044	-2.63553	-1.22915	0.216025	-2.64086	-2.96563	-2.56843	-2.42171	-2.19551	-3.04628
CFC1	-2.42044	-2.63553	-1.22915	-1.36894	-2.64086	-2.96563	-2.56843	-2.42171	-2.19551	-3.04628
CFHR1	-2.42044	-2.63553	-2.81412	-2.9539	-2.64086	-2.96563	-2.56843	-2.42171	-0.610545	-1.46132
CFHR5	-0.835481	0.534393	-2.81412	-2.9539	-2.64086	-2.96563	-2.56843	-2.42171	-2.19551	-3.04628
CFLAR-AS1	-0.835481	-2.63553	-2.81412	-2.9539	-2.64086	-2.96563	-2.56843	-2.42171	-2.19551	-1.46132
CGB7	-2.42044	-2.63553	-2.81412	-2.9539	0.166492	-0.6437	-2.56843	-2.42171	-2.19551	-3.04628
CGB8	-0.0985153	-1.05057	-2.81412	-2.9539	-2.64086	-2.96563	-2.56843	-2.42171	-2.19551	-3.04628
CGNL1	-2.42044	-2.63553	-2.81412	-1.36894	-2.64086	-2.96563	-2.56843	-2.42171	-2.19551	-0.238928
CH25H	-2.42044	-2.63553	-2.81412	-2.9539	-1.0559	-0.6437	-2.56843	-2.42171	-2.19551	-3.04628
CHGA	-2.42044	-2.63553	-2.81412	-2.9539	0.529062	-0.158273	-2.56843	-2.42171	-2.19551	-3.04628
CHRFAM7A	-2.42044	-2.63553	-2.81412	-2.9539	-2.64086	-2.96563	0.238923	0.748216	-2.19551	-3.04628
CHRM1	-2.42044	-2.63553	-2.81412	0.216025	-2.64086	-1.38067	-2.56843	-2.42171	-2.19551	-3.04628
CHRNA1	-0.835481	-1.05057	-2.81412	-2.9539	-2.64086	-2.96563	-2.56843	-2.42171	-2.19551	-3.04628
CHRNG	-2.42044	-2.63553	-2.81412	-1.36894	-2.64086	-2.96563	-0.98347	-2.42171	-2.19551	-3.04628
CHST4	-2.42044	-2.63553	-2.81412	-2.9539	-2.64086	-2.96563	-2.56843	-2.42171	-0.610545	0.123642
CHST8	-2.42044	-2.63553	-2.81412	-2.9539	-1.0559	0.204297	-2.56843	-2.42171	-2.19551	-3.04628
CHST9	-0.835481	-2.63553	-0.0067622	-2.9539	-2.64086	-2.96563	-2.56843	-2.42171	-2.19551	-3.04628
CIDEA	-0.835481	-1.05057	-2.81412	-2.9539	-2.64086	-2.96563	-2.56843	-2.42171	-2.19551	-3.04628
CIDEC	-2.42044	-2.63553	-0.492189	-1.36894	-2.64086	-2.96563	-2.56843	-2.42171	-2.19551	-3.04628
CILP2	-2.42044	-2.63553	-1.22915	-2.9539	-1.0559	-2.96563	-2.56843	-2.42171	-2.19551	-3.04628
CLCA1	-2.42044	-2.63553	-2.81412	-2.9539	-0.318935	-1.38067	-2.56843	-2.42171	-2.19551	-3.04628
CLCA2	-2.42044	-2.63553	-2.81412	-2.9539	1.60706	0.734811	-2.56843	-2.42171	-2.19551	-3.04628
CLCA3P	-2.42044	-2.63553	-2.81412	-2.9539	-0.318935	0.493803	-2.56843	-2.42171	-2.19551	-3.04628
CLCN1	-2.42044	-2.63553	-2.81412	-1.36894	-2.64086	-2.96563	-2.56843	-2.42171	-2.19551	-0.724355
CLCNKA	-2.42044	-2.63553	-1.22915	-0.631972	-2.64086	-2.96563	-2.56843	-2.42171	-2.19551	-3.04628
CLDN14	-2.42044	-2.63553	-0.0067622	-1.36894	-2.64086	-2.96563	-2.56843	-2.42171	-2.19551	-3.04628
CLDN19	-2.42044	-2.63553	-2.81412	-1.36894	-2.64086	-1.38067	-2.56843	-2.42171	-2.19551	-3.04628
CLDN2	-2.42044	-2.63553	-2.81412	-1.36894	-2.64086	-2.96563	-2.56843	-0.0997813	-2.19551	-3.04628
CLDN3	-2.42044	-2.63553	-1.22915	-2.9539	-2.64086	-0.6437	-2.56843	-2.42171	-2.19551	-3.04628
CLDN6	-2.42044	-2.63553	-2.81412	-2.9539	0.529062	-0.6437	-2.56843	-2.42171	-2.19551	-3.04628
CLEC10A	-2.42044	-2.63553	0.645314	0.505532	-2.64086	-2.96563	-2.56843	-2.42171	-2.19551	-3.04628
CLEC14A	-2.42044	-2.63553	-2.81412	-1.36894	-2.64086	-2.96563	-2.56843	-0.0997813	-2.19551	-3.04628
CLEC1A	-2.42044	-2.63553	-1.22915	-2.9539	-1.0559	-2.96563	-2.56843	-2.42171	-2.19551	-3.04628
CLEC1B	-2.42044	-2.63553	-2.81412	-2.9539	-2.64086	-2.96563	-2.56843	-2.42171	0.974417	-0.724355
CLEC4D	-2.42044	-2.63553	1.70944	1.29403	-2.64086	-2.96563	-2.56843	-2.42171	-2.19551	-3.04628
CLEC9A	-2.42044	-2.63553	-2.81412	-2.9539	-0.318935	-0.6437	-2.56843	-2.42171	-2.19551	-3.04628
CLNK	-2.42044	-2.63553	-2.81412	-1.36894	-2.64086	-2.96563	-2.56843	-2.42171	-0.610545	-3.04628
CLSTN2-AS1	-2.42044	-2.63553	-2.81412	-2.9539	1.4466	1.12183	-2.56843	-2.42171	-2.19551	-3.04628
CNBD2	-2.42044	-2.63553	-2.81412	-2.9539	-1.0559	-0.6437	-2.56843	-2.42171	-2.19551	-3.04628
CNDP1	-2.42044	-2.63553	-2.81412	-2.9539	-2.64086	-2.96563	-2.56843	-2.42171	0.611847	0.123642
CNRIP1	-2.42044	-2.63553	-2.81412	-2.9539	-2.64086	-2.96563	-0.98347	-0.836747	-2.19551	-3.04628
CNTD2	-2.42044	-2.63553	-2.81412	-2.9539	-2.64086	-2.96563	-2.56843	-2.42171	0.12642	-0.724355
COL11A1	-2.42044	-2.63553	-0.492189	-0.631972	-2.64086	-2.96563	-2.56843	-2.42171	-2.19551	-3.04628
COL14A1	-2.42044	-2.63553	-2.81412	-2.9539	-2.64086	-2.96563	-2.56843	-2.42171	0.974417	-0.238928
COL16A1	-2.42044	-2.63553	-1.22915	-1.36894	-2.64086	-2.96563	-2.56843	-2.42171	-2.19551	-3.04628
COL24A1	-2.42044	-2.63553	-2.81412	-0.146545	-2.64086	-2.96563	-2.56843	-2.42171	-2.19551	-1.46132
COL26A1	-2.42044	-2.63553	-2.81412	-2.9539	-1.0559	0.493803	-2.56843	-2.42171	-2.19551	-3.04628
COL4A2-AS1	-2.42044	-2.63553	-2.81412	-2.9539	-2.64086	-2.96563	-0.98347	-0.836747	-2.19551	-3.04628
COL4A5	-2.42044	-2.63553	-2.81412	-2.9539	-2.64086	-2.96563	-0.98347	-0.836747	-2.19551	-3.04628
COL8A2	-2.42044	-2.63553	-2.81412	-2.9539	0.166492	-0.158273	-2.56843	-2.42171	-2.19551	-3.04628
COLEC11	-2.42044	-2.63553	-1.22915	-2.9539	-2.64086	-2.96563	-2.56843	-2.42171	-2.19551	-0.724355
COMP	-2.42044	-2.63553	-2.81412	-2.9539	-2.64086	-0.158273	-0.98347	-2.42171	-2.19551	-3.04628
CORO2B	-2.42044	-2.63553	-0.492189	-2.9539	-2.64086	-1.38067	-2.56843	-2.42171	-2.19551	-3.04628
COX7A1	-0.835481	-1.05057	-2.81412	-2.9539	-2.64086	-2.96563	-2.56843	-2.42171	-2.19551	-3.04628
CPED1	-2.42044	-2.63553	-2.81412	-2.9539	-2.64086	-2.96563	-0.98347	-2.42171	-2.19551	-1.46132
CPLX2	-2.42044	-2.63553	-0.0067622	-1.36894	-2.64086	-2.96563	-2.56843	-2.42171	-2.19551	-3.04628
CPNE6	-2.42044	-2.63553	-2.81412	-2.9539	-2.64086	-2.96563	-2.56843	-2.42171	0.12642	-0.724355
CPZ	-2.42044	-2.63553	-2.81412	-2.9539	-1.0559	-1.38067	-2.56843	-2.42171	-2.19551	-3.04628
CR1	-2.42044	-2.63553	-2.81412	-2.9539	-2.64086	-2.96563	0.238923	0.748216	-2.19551	-3.04628
CRHBP	-2.42044	-2.63553	-2.81412	-2.9539	0.166492	0.204297	-2.56843	-2.42171	-2.19551	-3.04628
CRIP2	-2.42044	-2.63553	-1.22915	-0.631972	-2.64086	-2.96563	-2.56843	-2.42171	-2.19551	-3.04628
CRISP3	-2.42044	-2.63553	-1.22915	-1.36894	-2.64086	-2.96563	-2.56843	-2.42171	-2.19551	-3.04628
CRSP8P	-0.835481	-2.63553	-2.81412	-2.9539	-2.64086	-2.96563	-2.56843	-2.42171	-2.19551	-1.46132
CRYAA	-2.42044	-2.63553	-1.22915	-0.631972	-2.64086	-2.96563	-2.56843	-2.42171	-2.19551	-3.04628
CSRP3	-2.42044	-2.63553	-2.81412	-2.9539	-2.64086	-2.96563	-2.56843	-2.42171	0.12642	-1.46132
CST6	-2.42044	-2.63553	-2.81412	-2.9539	-2.64086	-2.96563	-0.98347	-0.0997813	-2.19551	-3.04628
CT45A3	-0.835481	-1.05057	-2.81412	-2.9539	-2.64086	-2.96563	-2.56843	-2.42171	-2.19551	-3.04628
CTC-558O2.1	-2.42044	-2.63553	-0.492189	-0.631972	-2.64086	-2.96563	-2.56843	-2.42171	-2.19551	-3.04628
CTNNA2	-2.42044	-2.63553	-1.22915	-1.36894	-2.64086	-2.96563	-2.56843	-2.42171	-2.19551	-3.04628
CTSLP8	-2.42044	-2.63553	-2.81412	-2.9539	-0.318935	-1.38067	-2.56843	-2.42171	-2.19551	-3.04628
CTXN2	-2.42044	-2.63553	-2.81412	-2.9539	-2.64086	-2.96563	-2.56843	-2.42171	0.12642	-1.46132
CXADRP3	-2.42044	-2.63553	-2.81412	-2.9539	-2.64086	-2.96563	-2.56843	-0.836747	-2.19551	-1.46132
CXorf67	-2.42044	-2.63553	-2.81412	-2.9539	-2.64086	-2.96563	-2.56843	-2.42171	-0.610545	-0.238928
CYP11B2	-2.42044	-2.63553	-2.81412	-1.36894	-2.64086	-2.96563	-0.98347	-2.42171	-2.19551	-3.04628
CYP17A1	-2.42044	-2.63553	-0.492189	-0.146545	-2.64086	-2.96563	-2.56843	-2.42171	-2.19551	-3.04628
CYP2C19	-2.42044	-2.63553	-2.81412	-2.9539	-2.64086	-2.96563	-0.246504	-0.0997813	-2.19551	-3.04628
CYP3A4	-2.42044	-2.63553	-1.22915	-1.36894	-2.64086	-2.96563	-2.56843	-2.42171	-2.19551	-3.04628
CYP4A11	-2.42044	-2.63553	-2.81412	-2.9539	-2.64086	-2.96563	0.145264	-0.836747	-2.19551	-3.04628
CYP4B1	-2.42044	-2.63553	-2.81412	-2.9539	-2.64086	-2.96563	-2.56843	-2.42171	0.974417	0.654156
CYP4F8	-2.42044	-2.63553	-2.81412	-2.9539	0.529062	-0.6437	-2.56843	-2.42171	-2.19551	-3.04628
CYYR1	-2.42044	-2.63553	-1.22915	-1.36894	-2.64086	-2.96563	-2.56843	-2.42171	-2.19551	-3.04628
DAB1	-0.835481	-1.05057	-2.81412	-2.9539	-2.64086	-2.96563	-2.56843	-2.42171	-2.19551	-3.04628
DAPL1	-2.42044	-2.63553	-1.22915	-1.36894	-2.64086	-2.96563	-2.56843	-2.42171	-2.19551	-3.04628
DCAF13P3	-2.42044	-2.63553	-0.492189	-0.631972	-2.64086	-2.96563	-2.56843	-2.42171	-2.19551	-3.04628
DCLK2	-2.42044	-1.05057	-2.81412	-2.9539	-2.64086	-2.96563	-2.56843	-2.42171	-2.19551	-1.46132
DDAH1	-2.42044	-2.63553	-2.81412	-2.9539	-2.64086	-2.96563	-2.56843	-0.836747	-2.19551	-1.46132
DDI1	-2.42044	-2.63553	-2.81412	-2.9539	-0.318935	-0.158273	-2.56843	-2.42171	-2.19551	-3.04628
DDO	-0.0985153	-0.313604	-2.81412	-2.9539	-2.64086	-2.96563	-2.56843	-2.42171	-2.19551	-3.04628
DDX11L5	-2.42044	-2.63553	-2.81412	-1.36894	-2.64086	-1.14188	-2.56843	-2.42171	-2.19551	-3.04628
DDX11L9	-0.835481	0.534393	-2.81412	-2.9539	-2.64086	-2.96563	-2.56843	-2.42171	-2.19551	-3.04628
DDX53	-2.42044	-2.63553	-2.81412	-2.9539	-2.64086	-2.96563	-2.56843	-2.42171	-0.610545	-0.724355
DEFB103A	-2.42044	-2.63553	-1.22915	-1.36894	-2.64086	-2.96563	-2.56843	-2.42171	-2.19551	-3.04628
DEGS2	-2.42044	-2.63553	-2.81412	-2.9539	-2.64086	-2.96563	-2.56843	-0.836747	-2.19551	-0.724355
DGAT2L6	-2.42044	-2.63553	-2.81412	-2.9539	0.529062	0.493803	-2.56843	-2.42171	-2.19551	-3.04628
DGCR10	-2.42044	-2.63553	-2.81412	-2.9539	-1.0559	-1.38067	-2.56843	-2.42171	-2.19551	-3.04628
DGCR5	-2.42044	-2.63553	-0.0067622	-0.631972	-2.64086	-2.96563	-2.56843	-2.42171	-2.19551	-3.04628
DGKI	-2.42044	-2.63553	-2.81412	-2.9539	-2.64086	-2.96563	-2.56843	-2.42171	0.974417	0.123642
DHRS2	-0.835481	0.171823	-2.81412	-2.9539	-2.64086	-2.96563	-2.56843	-2.42171	-2.19551	-3.04628
DIO3	-2.42044	-2.63553	-2.81412	-2.9539	0.818569	0.493803	-2.56843	-2.42171	-2.19551	-3.04628
DIRC1	-2.42044	-2.63553	-1.22915	-0.631972	-2.64086	-2.96563	-2.56843	-2.42171	-2.19551	-3.04628
DISC2	-2.42044	-2.63553	-2.81412	-2.9539	-2.64086	-2.96563	-0.98347	-0.836747	-2.19551	-3.04628
DKFZp566F0947	-2.42044	-2.63553	-2.81412	-1.36894	-2.64086	-0.6437	-2.56843	-2.42171	-2.19551	-3.04628
DKFZp686L13185	-2.42044	-2.63553	-2.81412	-2.9539	-2.64086	-2.96563	-0.98347	-0.836747	-2.19551	-3.04628
DKK1	-2.42044	-2.63553	-2.81412	-2.9539	-1.0559	-1.38067	-2.56843	-2.42171	-2.19551	-3.04628
DKK2	-2.42044	-2.63553	-0.492189	-1.36894	-2.64086	-2.96563	-2.56843	-2.42171	-2.19551	-3.04628
DKK4	-2.42044	-2.63553	-0.492189	-1.36894	-2.64086	-2.96563	-2.56843	-2.42171	-2.19551	-3.04628
DLGAP1-AS3	-0.0985153	-0.313604	-2.81412	-2.9539	-2.64086	-2.96563	-2.56843	-2.42171	-2.19551	-3.04628
DMRT3	-2.42044	-2.63553	-2.81412	-2.9539	-1.0559	0.204297	-2.56843	-2.42171	-2.19551	-3.04628
DNAH7	-2.42044	-2.63553	-2.81412	-2.9539	-2.64086	-2.96563	-2.56843	-2.42171	-0.610545	0.413148
DNAJA1P5	-2.42044	-2.63553	-2.81412	-2.9539	-0.318935	0.204297	-2.56843	-2.42171	-2.19551	-3.04628
DNAJC5B	-2.42044	-1.05057	-1.22915	-2.9539	-2.64086	-2.96563	-2.56843	-2.42171	-2.19551	-3.04628
DNM1P35	-2.42044	-2.63553	-2.81412	-2.9539	-1.0559	-0.6437	-2.56843	-2.42171	-2.19551	-3.04628
DNMBP-AS1	-2.42044	-2.63553	-1.22915	-0.631972	-2.64086	-2.96563	-2.56843	-2.42171	-2.19551	-3.04628
DOK5	-2.42044	-2.63553	-1.22915	-1.36894	-2.64086	-2.96563	-2.56843	-2.42171	-2.19551	-3.04628
DPH6-AS1	-2.42044	-2.63553	-2.81412	-2.9539	-1.0559	-2.96563	-2.56843	-0.836747	-2.19551	-3.04628
DPPA2P3	-2.42044	-2.63553	-2.81412	-2.9539	-1.0559	-1.38067	-2.56843	-2.42171	-2.19551	-3.04628
DPPA4	-2.42044	-2.63553	-2.81412	-2.9539	-2.64086	-1.38067	-2.56843	-0.836747	-2.19551	-3.04628
DPY19L1P1	-2.42044	-2.63553	-2.81412	-2.9539	-1.0559	-0.6437	-2.56843	-2.42171	-2.19551	-3.04628
DPY19L2P3	-2.42044	-2.63553	-2.81412	-2.9539	-0.318935	-0.158273	-2.56843	-2.42171	-2.19551	-3.04628
DPYS	-2.42044	-2.63553	-0.0067622	0.505532	-2.64086	-2.96563	-2.56843	-2.42171	-2.19551	-3.04628
DQX1	-2.42044	-2.63553	-2.81412	-2.9539	-2.64086	-2.96563	-0.98347	-0.836747	-2.19551	-3.04628
DRD1	-0.835481	-1.05057	-2.81412	-2.9539	-2.64086	-2.96563	-2.56843	-2.42171	-2.19551	-3.04628
DRD3	-2.42044	-2.63553	-1.22915	-0.631972	-2.64086	-2.96563	-2.56843	-2.42171	-2.19551	-3.04628
DRD4	-2.42044	-2.63553	-2.81412	-2.9539	-0.318935	-0.6437	-2.56843	-2.42171	-2.19551	-3.04628
DRD5	-2.42044	-2.63553	-2.81412	-2.9539	-2.64086	-2.96563	-2.56843	-0.836747	-2.19551	-0.724355
DSCAM	-0.835481	-1.05057	-2.81412	-2.9539	-2.64086	-2.96563	-2.56843	-2.42171	-2.19551	-3.04628
DSCAM-IT1	-2.42044	-2.63553	-1.22915	-1.36894	-2.64086	-2.96563	-2.56843	-2.42171	-2.19551	-3.04628
DSCR10	-0.835481	-1.05057	-2.81412	-2.9539	-2.64086	-2.96563	-2.56843	-2.42171	-2.19551	-3.04628
DSG3	-0.835481	-2.63553	-2.81412	-2.9539	-2.64086	-2.96563	0.238923	-2.42171	-2.19551	-3.04628
DUOX2	-2.42044	-2.63553	-1.22915	-1.36894	-2.64086	-2.96563	-2.56843	-2.42171	-2.19551	-3.04628
DUOXA1	-2.42044	-1.05057	-2.81412	-2.9539	-2.64086	-2.96563	-2.56843	-2.42171	-2.19551	-1.46132
DUSP9	-2.42044	-1.05057	-2.81412	-2.9539	-2.64086	-2.96563	-0.98347	-2.42171	-2.19551	-3.04628
DUX4	-2.42044	-2.63553	-2.81412	-2.9539	-1.90968	-1.73912	-2.56843	-2.42171	-2.19551	-3.04628
DUX4L2	-2.42044	-2.63553	-2.81412	-2.9539	-1.90968	-1.73912	-2.56843	-2.42171	-2.19551	-3.04628
DUX4L3	-2.42044	-2.63553	-2.81412	-2.9539	-1.90968	-1.73912	-2.56843	-2.42171	-2.19551	-3.04628
DUX4L4	-2.42044	-2.63553	-1.22915	-0.631972	-2.64086	-2.96563	-2.56843	-2.42171	-2.19551	-3.04628
DUX4L5	-2.42044	-2.63553	-2.81412	-2.9539	-1.90968	-1.73912	-2.56843	-2.42171	-2.19551	-3.04628
DUX4L6	-2.42044	-2.63553	-2.81412	-2.9539	-1.90968	-1.73912	-2.56843	-2.42171	-2.19551	-3.04628
DYDC2	-2.42044	-2.63553	-2.81412	-2.9539	-2.64086	-2.96563	-0.98347	-0.836747	-2.19551	-3.04628
DYNAP	-2.42044	-2.63553	0.886323	0.216025	-2.64086	-2.96563	-2.56843	-2.42171	-2.19551	-3.04628
EBF2	-2.42044	-2.63553	-2.81412	-2.9539	0.529062	-0.158273	-2.56843	-2.42171	-2.19551	-3.04628
ECEL1P2	-2.42044	-2.63553	-2.81412	-2.9539	-0.318935	-1.38067	-2.56843	-2.42171	-2.19551	-3.04628
EEF1DP3	-2.42044	-2.63553	-2.81412	-2.9539	-2.64086	-2.96563	-2.56843	-2.42171	-0.610545	-1.46132
EFCAB1	-2.42044	-2.63553	-2.81412	-2.9539	-0.318935	-0.6437	-2.56843	-2.42171	-2.19551	-3.04628
EFCAB10	-0.835481	-2.63553	-2.81412	-2.9539	-2.64086	-2.96563	-2.56843	-0.0997813	-2.19551	-3.04628
EFCAB6-AS1	-2.42044	-2.63553	-1.22915	-2.9539	-2.64086	-2.96563	-2.56843	-2.42171	-2.19551	-1.46132
EFEMP1	-0.835481	-1.05057	-2.81412	-2.9539	-2.64086	-2.96563	-2.56843	-2.42171	-2.19551	-3.04628
EGF	-2.42044	-2.63553	-2.81412	-2.9539	-2.64086	-2.96563	-2.56843	0.385646	-2.19551	-1.46132
EGFLAM-AS4	-2.42044	-2.63553	-2.81412	-2.9539	-2.64086	-2.96563	-2.56843	-2.42171	0.12642	-0.238928
EHHADH-AS1	-0.0985153	0.171823	-2.81412	-2.9539	-2.64086	-2.96563	-2.56843	-2.42171	-2.19551	-3.04628
ELANE	-2.42044	-2.63553	-2.81412	-2.9539	-0.318935	-1.38067	-2.56843	-2.42171	-2.19551	-3.04628
ELAVL2	-2.42044	-1.05057	-2.81412	-2.9539	-2.64086	-2.96563	-2.56843	-0.836747	-2.19551	-3.04628
ELMOD1	-2.42044	-2.63553	-0.0067622	-1.36894	-2.64086	-2.96563	-2.56843	-2.42171	-2.19551	-3.04628
ELOVL2	-0.835481	0.171823	-2.81412	-2.9539	-2.64086	-2.96563	-2.56843	-2.42171	-2.19551	-3.04628
EMILIN3	-2.42044	-2.63553	-2.81412	-2.9539	-2.64086	-2.96563	-0.98347	0.385646	-2.19551	-3.04628
ENDOU	-2.42044	-2.63553	-1.22915	-0.631972	-2.64086	-2.96563	-2.56843	-2.42171	-2.19551	-3.04628
ENO4	-2.42044	-2.63553	-1.22915	-2.9539	-2.64086	-2.96563	-0.246504	-2.42171	-2.19551	-3.04628
ENTPD2	-2.42044	-2.63553	-2.81412	-2.9539	-1.0559	0.493803	-2.56843	-2.42171	-2.19551	-3.04628
EPCAM	-2.42044	-2.63553	-2.81412	-2.9539	-0.318935	-0.6437	-2.56843	-2.42171	-2.19551	-3.04628
EPHB2	-2.42044	-2.63553	-0.492189	-1.36894	-2.64086	-2.96563	-2.56843	-2.42171	-2.19551	-3.04628
EPHX4	-2.42044	-2.63553	-2.81412	-2.9539	-2.64086	-2.96563	-0.98347	-0.836747	-2.19551	-3.04628
EPN2-AS1	-2.42044	-2.63553	-2.81412	-2.9539	-2.64086	-2.96563	-0.98347	-0.836747	-2.19551	-3.04628
EPO	-2.42044	-2.63553	-2.81412	-2.9539	-0.318935	-0.6437	-2.56843	-2.42171	-2.19551	-3.04628
EPPIN	-2.42044	-2.63553	-1.22915	-1.36894	-2.64086	-2.96563	-2.56843	-2.42171	-2.19551	-3.04628
ERICH2	-2.42044	-2.63553	-1.22915	-1.36894	-2.64086	-2.96563	-2.56843	-2.42171	-2.19551	-3.04628
ESPNP	-2.42044	-2.63553	-2.81412	-2.9539	-0.318935	-0.6437	-2.56843	-2.42171	-2.19551	-3.04628
EXOC3L4	-2.42044	-2.63553	-2.81412	-2.9539	-2.64086	-2.96563	-2.56843	-2.42171	0.974417	0.413148
EXTL1	-2.42044	-2.63553	-0.492189	-1.36894	-2.64086	-2.96563	-2.56843	-2.42171	-2.19551	-3.04628
F11-AS1	-2.42044	-2.63553	-2.81412	-2.9539	-1.0559	-2.96563	-0.98347	-2.42171	-2.19551	-3.04628
F13A1	-2.42044	-2.63553	-0.492189	-2.9539	-2.64086	-2.96563	-0.98347	-2.42171	-2.19551	-3.04628
F8A3	-2.42044	-2.63553	0.0177601	-0.388303	-2.64086	-2.96563	-2.56843	-2.42171	-2.19551	-3.04628
FA2H	-0.835481	-0.313604	-2.81412	-2.9539	-2.64086	-2.96563	-2.56843	-2.42171	-2.19551	-3.04628
FABP3	-2.42044	-2.63553	-2.81412	-2.9539	-2.64086	-2.96563	-0.98347	-0.836747	-2.19551	-3.04628
FAM107A	-2.42044	-2.63553	-2.81412	-2.9539	-1.0559	-2.96563	-2.56843	-0.0997813	-2.19551	-3.04628
FAM133CP	-2.42044	-2.63553	-2.81412	-2.9539	0.529062	-0.6437	-2.56843	-2.42171	-2.19551	-3.04628
FAM138A	-2.42044	-2.63553	-2.81412	-2.9539	-0.769019	-1.73912	-2.56843	-2.42171	-2.19551	-3.04628
FAM138B	-2.42044	-2.63553	-2.81412	-2.9539	-0.769019	-1.73912	-2.56843	-2.42171	-2.19551	-3.04628
FAM138E	-2.42044	-2.63553	-1.22915	-1.36894	-2.64086	-2.96563	-2.56843	-2.42171	-2.19551	-3.04628
FAM138F	-2.42044	-2.63553	-2.81412	-2.9539	-0.769019	-1.73912	-2.56843	-2.42171	-2.19551	-3.04628
FAM149A	-0.835481	-1.05057	-2.81412	-2.9539	-2.64086	-2.96563	-2.56843	-2.42171	-2.19551	-3.04628
FAM157A	-2.42044	-1.5112	0.645314	-2.9539	-2.64086	-2.96563	-2.56843	-2.42171	-2.19551	-3.04628
FAM157C	-2.42044	-2.63553	-2.81412	-2.9539	-2.64086	-2.96563	-2.56843	-2.42171	-0.610545	-1.46132
FAM163A	-2.42044	-2.63553	-2.81412	-2.9539	-1.0559	-1.38067	-2.56843	-2.42171	-2.19551	-3.04628
FAM187B	-2.42044	-2.63553	-2.81412	-2.9539	-1.0559	-1.38067	-2.56843	-2.42171	-2.19551	-3.04628
FAM212B-AS1	-1.91455	-2.34865	-2.81412	-2.9539	-2.64086	-2.96563	-2.56843	-2.42171	-2.19551	-3.04628
FAM215A	-2.42044	-2.63553	-1.22915	-1.36894	-2.64086	-2.96563	-2.56843	-2.42171	-2.19551	-3.04628
FAM231B	-2.42044	-2.63553	-2.81412	-2.9539	0.166492	-1.38067	-2.56843	-2.42171	-2.19551	-3.04628
FAM41AY1	-2.42044	-2.63553	-0.492189	-1.36894	-2.64086	-2.96563	-2.56843	-2.42171	-2.19551	-3.04628
FAM69C	-2.42044	-2.63553	-2.81412	-2.9539	-2.64086	-2.96563	-2.56843	-2.42171	0.974417	-0.238928
FAM71D	-2.42044	-2.63553	-0.0067622	-0.631972	-2.64086	-2.96563	-2.56843	-2.42171	-2.19551	-3.04628
FAM71E2	-2.42044	-2.63553	-2.81412	-2.9539	0.529062	-0.158273	-2.56843	-2.42171	-2.19551	-3.04628
FAM83C-AS1	-2.42044	-2.63553	-2.81412	-2.9539	-1.0559	-0.6437	-2.56843	-2.42171	-2.19551	-3.04628
FAM90A10P	-2.42044	-2.63553	-2.81412	-2.9539	0.166492	-0.6437	-2.56843	-2.42171	-2.19551	-3.04628
FAM92B	-2.42044	-2.63553	-2.81412	-2.9539	-1.0559	-1.38067	-2.56843	-2.42171	-2.19551	-3.04628
FAR2P2	-2.42044	-2.63553	-2.81412	-2.9539	-2.64086	-2.96563	-0.98347	-0.836747	-2.19551	-3.04628
FBXW10	-2.42044	-2.63553	0.645314	-0.631972	-2.64086	-2.96563	-2.56843	-2.42171	-2.19551	-3.04628
FCGR1C	-2.42044	-2.63553	-2.81412	-0.631972	-2.64086	-2.96563	-2.56843	-0.836747	-2.19551	-3.04628
FCGR2C	-0.835481	-1.05057	-2.81412	-2.9539	-2.64086	-2.96563	-2.56843	-2.42171	-2.19551	-3.04628
FENDRR	-2.42044	-2.63553	-0.0067622	-0.631972	-2.64086	-2.96563	-2.56843	-2.42171	-2.19551	-3.04628
FERMT1	-2.42044	-2.63553	-0.492189	-0.146545	-2.64086	-2.96563	-2.56843	-2.42171	-2.19551	-3.04628
FETUB	-0.835481	-1.05057	-2.81412	-2.9539	-2.64086	-2.96563	-2.56843	-2.42171	-2.19551	-3.04628
FEV	-0.835481	-1.05057	-2.81412	-2.9539	-2.64086	-2.96563	-2.56843	-2.42171	-2.19551	-3.04628
FEZF1	-2.42044	-2.63553	-1.22915	-1.36894	-2.64086	-2.96563	-2.56843	-2.42171	-2.19551	-3.04628
FEZF2	-2.42044	-2.63553	-2.81412	-2.9539	-2.64086	-2.96563	-2.56843	-2.42171	-0.610545	-1.46132
FFAR3	-2.42044	-2.63553	-2.81412	-2.9539	1.26603	0.204297	-2.56843	-2.42171	-2.19551	-3.04628
FGA	-2.42044	-2.63553	-2.81412	-0.146545	-2.64086	-2.96563	-0.98347	-2.42171	-2.19551	-3.04628
FGB	-2.42044	-2.63553	-2.81412	-2.9539	-2.64086	-2.96563	-2.56843	-0.836747	-2.19551	-1.46132
FGF10	-0.0985153	-0.313604	-2.81412	-2.9539	-2.64086	-2.96563	-2.56843	-2.42171	-2.19551	-3.04628
FGF13	-0.835481	-1.05057	-2.81412	-2.9539	-2.64086	-2.96563	-2.56843	-2.42171	-2.19551	-3.04628
FGF14-IT1	-2.42044	-2.63553	-1.22915	-0.631972	-2.64086	-2.96563	-2.56843	-2.42171	-2.19551	-3.04628
FGF19	-2.42044	-2.63553	-1.22915	-1.36894	-2.64086	-2.96563	-2.56843	-2.42171	-2.19551	-3.04628
FGF6	-2.42044	-2.63553	-1.22915	-0.631972	-2.64086	-2.96563	-2.56843	-2.42171	-2.19551	-3.04628
FGL1	-2.42044	-2.63553	-2.81412	-2.9539	0.166492	-1.38067	-2.56843	-2.42171	-2.19551	-3.04628
FLJ16171	-2.42044	-2.63553	-0.492189	-0.631972	-2.64086	-2.96563	-2.56843	-2.42171	-2.19551	-3.04628
FLJ20518	-2.42044	-2.63553	-2.81412	-2.9539	-1.0559	-1.38067	-2.56843	-2.42171	-2.19551	-3.04628
FLJ26245	-2.42044	-2.63553	-2.81412	-2.9539	-0.318935	-0.6437	-2.56843	-2.42171	-2.19551	-3.04628
FLJ30375	-2.42044	-2.63553	-1.22915	-1.36894	-2.64086	-2.96563	-2.56843	-2.42171	-2.19551	-3.04628
FLJ31662	-2.42044	-2.63553	-1.22915	-0.631972	-2.64086	-2.96563	-2.56843	-2.42171	-2.19551	-3.04628
FLJ33544	-2.42044	-2.63553	-2.81412	-2.9539	-2.64086	-2.96563	-2.56843	-2.42171	0.611847	0.123642
FLJ40288	-2.42044	-2.63553	-2.81412	-2.9539	-2.64086	-1.38067	-2.56843	-2.42171	-2.19551	-1.46132
FLJ45743	-2.42044	-2.63553	-1.22915	-1.36894	-2.64086	-2.96563	-2.56843	-2.42171	-2.19551	-3.04628
FLJ45974	-2.42044	-2.63553	-2.81412	-0.146545	-1.0559	-2.96563	-2.56843	-2.42171	-2.19551	-3.04628
FLJ46284	-2.42044	-2.63553	-0.492189	-2.9539	-2.64086	-0.158273	-2.56843	-2.42171	-2.19551	-3.04628
FMO1	-2.42044	-2.63553	-2.81412	-2.9539	-2.64086	-2.96563	-0.98347	-0.836747	-2.19551	-3.04628
FMO6P	-2.42044	-2.63553	-2.81412	-0.631972	-2.64086	-2.96563	-2.56843	-0.836747	-2.19551	-3.04628
FMOD	-2.42044	-2.63553	-1.22915	-1.36894	-2.64086	-2.96563	-2.56843	-2.42171	-2.19551	-3.04628
FOLR1	-2.42044	-2.63553	-2.81412	-2.9539	-0.318935	-0.6437	-2.56843	-2.42171	-2.19551	-3.04628
FOLR2	-0.835481	-1.05057	-2.81412	-2.9539	-2.64086	-2.96563	-2.56843	-2.42171	-2.19551	-3.04628
FOLR3	-2.42044	-2.63553	0.355808	-0.146545	-2.64086	-2.96563	-2.56843	-2.42171	-2.19551	-3.04628
FOXB1	-2.42044	-2.63553	-2.81412	-2.9539	0.529062	0.493803	-2.56843	-2.42171	-2.19551	-3.04628
FOXD3	0.749482	0.534393	-2.81412	-2.9539	-2.64086	-2.96563	-2.56843	-2.42171	-2.19551	-3.04628
FOXG1	-0.835481	-2.63553	-2.81412	-2.9539	-2.64086	-2.96563	-2.56843	-0.836747	-2.19551	-3.04628
FOXI1	-2.42044	-2.63553	-0.0067622	-0.146545	-2.64086	-2.96563	-2.56843	-2.42171	-2.19551	-3.04628
FOXI3	-2.42044	-2.63553	-0.492189	-1.36894	-2.64086	-2.96563	-2.56843	-2.42171	-2.19551	-3.04628
FOXS1	-2.42044	-2.63553	-2.81412	-2.9539	-1.0559	-0.6437	-2.56843	-2.42171	-2.19551	-3.04628
FRAS1	-2.42044	-2.63553	-2.81412	-2.9539	-0.318935	0.493803	-2.56843	-2.42171	-2.19551	-3.04628
[truncated: 19,509 more rows]

## Sheet: Autophagy Genes expression
Group	VEH	VEH	SG	SG	UrA	UrA	SG+UrA	SG+UrA	nGLP-1	nGLP-1
Sample	1a	1b	2a	2b	3a	3b	4a	4b	5a	5b
IGF1R	3.76938	4.35315	4.85122	4.97091	4.20463	4.0456	5.25812	5.09399	3.82686	4.43753
IRS1	2.10312	2.00832	2.23028	1.43842	2.21712	2.91701	0.238923	1.03772	1.71138	1.59757
IRS2	3.00582	3.03689	3.72504	3.38595	4.32492	4.23404	3.84096	3.64438	3.91302	4.03053
PIK3CA	4.14941	4.4625	5.27864	5.24086	4.61653	4.87358	5.63614	5.45481	4.96436	5.11862
PIK3CD	8.32691	8.34246	7.82703	7.86708	8.29061	8.44185	7.75912	7.62678	8.2339	8.28743
PIK3CB	3.64565	3.73951	4.15167	4.35898	2.56859	3.18412	4.27706	4.71784	3.95424	4.33742
PIK3R1	5.52792	5.60764	6.17172	6.15724	5.39806	5.31514	6.57877	6.25425	5.6437	5.67139
PIK3R2	4.08735	4.18465	3.90013	3.89159	3.24178	3.77584	4.03148	4.39847	4.10827	4.2666
PIK3R3	2.10312	2.49375	1.27335	1.80099	1.60706	1.78926	0.601493	0.385646	-2.19551	0.413148
PDPK1	3.9546	4.18465	5.80427	5.72909	4.45717	4.51819	5.40254	5.46569	4.49099	4.66108
AKT1	7.14104	7.1059	6.44492	6.64743	7.20309	7.26612	6.45931	6.48554	6.75578	6.83413
AKT2	6.16076	6.12269	6.4828	6.49937	5.39806	5.43951	6.43438	6.47007	6.35524	6.28239
AKT3	3.93922	3.94642	4.82757	5.09954	4.23344	4.24577	5.51595	5.29679	4.65874	4.59063
PTEN	6.96973	6.85432	6.83514	6.83563	6.92329	6.8108	7.28799	7.27352	6.87863	6.79764
HRAS	6.16827	6.43325	3.72504	3.38595	5.56371	5.6454	3.9073	3.64438	5.0429	4.8179
KRAS	5.91495	5.93812	5.37076	5.19076	5.10733	5.36976	5.758	6.00874	5.17081	4.94807
NRAS	6.5654	6.56168	5.97705	5.93788	6.19519	6.2365	6.49496	6.32983	6.20963	6.106
MRAS	-0.0985153	-0.313604	1.43381	1.29403	-1.0559	-1.38067	0.238923	1.03772	-2.19551	-3.04628
RRAS	4.17947	4.23483	4.03137	4.05733	3.95905	4.23404	3.04628	3.60066	4.69931	4.90208
RRAS2	6.16076	6.36165	3.37571	3.31289	6.02802	6.00879	3.9073	3.80711	4.31229	4.19212
RAF1	5.82748	5.8841	5.86888	5.83726	5.99213	5.95025	5.73991	5.84975	6.19251	6.22751
MAP2K1	6.43884	6.32099	6.03588	6.16825	6.23664	6.52919	5.85666	5.98683	5.74113	5.55734
MAP2K2	7.47589	7.52055	6.58035	6.37477	7.47938	7.42347	6.5427	6.50013	7.23703	7.19093
MAPK1	6.453	6.52181	6.82793	6.89316	6.33928	6.26078	6.80443	6.79018	6.47338	6.29579
MAPK3	4.96326	5.09918	5.64941	5.75691	5.33068	5.26799	5.55569	5.44248	5.8213	5.71859
HIF1A	5.90076	5.8436	6.87413	6.91801	5.91296	5.96475	7.17791	7.03156	6.952	6.82888
DDIT4	4.79873	4.7991	5.81159	5.81097	6.82062	6.89391	5.56599	5.53829	6.25982	6.35673
TSC2	4.08735	4.35315	5.37076	5.4427	4.49869	4.56575	5.19312	4.99614	5.35139	5.28015
TSC1	3.88334	4.39789	5.80427	5.94395	4.45717	4.469	5.82817	5.83096	5.0429	5.38417
BNIP3	4.79873	4.91136	4.80793	4.79429	5.94034	5.96215	4.70769	4.83568	5.76449	5.73835
RHEB	7.00762	7.09365	4.40505	4.57748	6.8247	6.98799	5.00764	5.0775	5.49798	5.44156
RPTOR	5.01418	5.28928	4.85122	4.63856	5.36476	5.40506	4.46499	4.56698	4.83792	4.68843
DEPTOR	-2.42044	-2.63553	-0.0067622	0.74654	-0.318935	0.204297	0.601493	-0.0997813	-2.19551	-3.04628
MTOR	5.38046	5.47821	5.55657	5.55785	5.3075	5.3608	4.99381	5.01292	5.78749	5.62967
AKT1S1	3.68808	3.87226	4.17457	4.24577	4.32492	4.29176	4.39735	4.14815	4.57268	4.32004
MLST8	5.07461	4.91537	4.54975	4.41836	4.64583	4.47914	4.45394	4.34647	4.73334	4.44172
RPS6KB1	5.85102	5.89194	5.29963	5.33612	5.66748	5.69615	5.55569	5.29939	5.17081	4.84246
RPS6KB2	5.86958	5.72641	5.2248	5.27972	5.4306	5.67462	5.02402	5.14053	5.11738	5.18734
IGBP1	6.42191	6.37849	7.05162	7.12958	6.84899	6.91242	7.10929	7.09202	7.52388	7.61994
PPP2CA	7.87533	7.88705	7.02351	6.99884	7.68893	7.79675	7.06638	7.24895	7.13765	7.0425
PPP2CB	3.30748	3.59329	4.80793	4.52992	3.76853	3.95323	5.19312	4.85442	3.78177	4.19212
ULK1	3.91941	4.23483	5.27864	4.89785	3.86693	3.85455	5.17976	5.18562	4.67486	4.99264
ULK2	1.48645	2.49375	2.39534	2.66081	3.19203	3.40941	2.71697	2.93584	1.71138	1.59757
ATG13	5.11094	5.08557	6.02193	5.94998	5.05262	5.05118	5.96684	6.07415	5.8324	5.71194
RB1CC1	4.87418	4.74817	5.99645	6.02051	4.96647	4.97101	6.06456	6.04997	5.71738	5.45754
ATG2A	3.4622	3.47299	4.76331	4.54595	2.48842	2.39192	3.97073	3.64438	4.54596	4.7675
ATG2B	4.77923	4.98652	5.58249	5.28927	5.16004	5.12713	5.91135	6.04997	5.17081	5.01441
WIPI2	5.62941	5.59809	6.3831	6.44911	5.66748	5.66008	6.22273	6.15949	6.48045	6.55549
WIPI1	4.14941	4.18465	2.67774	2.66081	3.8983	4.0456	2.47596	2.62268	3.73523	3.46151
WDR45B	5.24489	4.7991	5.45735	5.55785	5.3075	5.37867	5.48142	5.61721	5.52559	5.31566
WDR45	4.52207	4.60287	5.05007	5.06291	4.63526	4.65642	5.0389	5.09399	5.33587	5.28015
ATG9B	3.19603	2.15315	2.54343	2.09049	3.1405	2.86726	2.47596	1.66575	2.93378	3.29357
ATG9A	3.98895	4.18465	5.08675	5.1068	4.61653	4.91089	4.72619	4.49715	5.22234	5.23449
SUPT20H	5.82653	5.8978	5.81159	5.71498	5.81652	5.81238	5.95278	5.92498	5.76484	6.08011
SMCR8	4.24489	3.81172	5.83334	5.85667	4.76275	4.74587	5.87177	6.03559	5.19217	5.27655
WDR41	3.13415	3.66825	1.94077	2.25555	2.56859	2.96511	2.71697	2.10185	3.35908	2.88445
C9orf72	4.61298	4.25929	4.15167	4.05733	4.65376	4.65642	4.97846	5.40484	4.67486	4.38834
RAB8A	6.86264	6.98102	6.03451	6.06012	6.91181	6.9577	6.31115	5.95767	6.25982	6.23681
RAB39B	4.23777	3.93432	4.30482	3.78757	3.83487	3.74862	4.17303	3.91814	4.21388	4.40493
SQSTM1	6.3311	6.39514	8.13501	8.19642	6.32203	6.43312	7.86148	7.9183	8.27718	8.32917
TBK1	4.92828	5.15237	4.87937	4.63856	5.09385	5.32439	5.36821	5.21492	5.20537	5.08814
TANK	4.83694	5.05795	5.89669	5.75691	5.66748	5.67462	6.28644	6.12904	6.44474	6.5629
RAB1A	6.09919	5.99746	6.22206	6.38372	6.25698	6.27039	5.9746	5.95767	6.11283	5.91082
RRAGA	4.91047	4.84828	5.87588	5.99738	4.63526	4.87358	5.57623	5.68158	5.48397	5.60835
RRAGB	2.43754	3.03689	3.9803	3.81428	3.33642	2.96511	4.39735	4.29254	3.35908	3.7739
RRAGC	4.44992	4.28333	5.4759	5.41679	4.39256	4.43525	5.74898	5.56128	4.67486	5.31566
RRAGD	2.10312	2.97918	3.01877	3.34988	3.24178	3.33815	3.15949	3.30621	3.68714	3.96494
STK11	6.08338	6.01193	6.54123	6.65158	6.20149	6.18666	6.65798	6.46399	6.74994	6.70693
PRKAA1	5.51619	5.49889	6.34323	6.34302	5.72108	5.91395	6.38867	6.36293	5.84341	5.69181
PRKACA	6.13798	6.07527	5.83334	5.67181	6.02802	5.97395	5.96684	5.63899	5.66868	5.61549
PRKACB	6.63755	6.67508	7.75669	7.73522	6.36757	6.38531	7.92842	7.94352	6.73227	6.8039
PRKCD	4.14941	4.35315	4.34575	4.51371	4.37036	4.34725	3.97073	4.26479	4.43385	4.19212
MAPK8	4.73943	4.78232	4.46201	4.39483	4.39256	4.6118	4.68896	4.96199	4.49099	4.67482
MAPK10	-2.42044	-2.63553	-0.0067622	-2.9539	0.529062	-1.38067	-0.98347	-0.0997813	0.974417	0.413148
MAPK9	5.38046	5.41432	5.4002	5.28927	5.22332	5.43951	5.48142	5.29939	5.36673	5.057
BCL2	7.37884	7.28184	5.68174	5.71498	7.51775	7.56673	5.86202	5.56128	6.01881	5.91082
BCL2L1	6.22702	6.20682	4.93408	4.78081	6.29283	6.10851	4.61148	4.73816	5.97942	5.70526
BAD	4.59078	4.73079	4.85122	4.69715	4.67202	4.84815	4.66997	4.44866	5.08062	5.23449
BECN1	5.73953	5.69494	6.59854	6.54618	5.50247	5.38849	6.49302	6.4229	6.4099	6.21966
NRBF2	3.88334	4.10593	4.28391	4.30349	4.2295	4.0456	4.30193	4.42378	4.21388	4.32004
PIK3R4	4.2938	4.54438	4.5168	4.52992	4.61653	4.58127	4.5296	4.65511	4.24744	4.37157
PIK3C3	4.0225	4.10593	4.92059	5.15984	4.30165	4.50198	5.17976	5.14053	4.72336	4.54617
ATG14	3.88334	4.07871	5.52127	5.58913	4.278	3.85455	5.53486	5.98343	5.42654	4.97053
AMBRA1	3.76938	3.87226	4.49877	4.39483	4.25396	4.21428	4.89917	4.71784	4.74701	4.70191
TRAF6	3.51029	3.34175	4.32543	4.35898	3.83487	3.69258	4.4428	4.31976	4.03331	4.11359
TP53INP2	1.03899	0.171823	2.96724	2.97684	0.166492	0.493803	3.10399	2.53249	3.08989	2.88445
VMP1	6.71141	6.88214	5.75953	5.81097	6.47027	6.44164	5.96684	5.71272	5.90778	5.97331
STX17	4.98044	4.92671	5.26803	5.19076	5.38704	5.09507	5.68423	5.39207	5.17081	4.97053
UVRAG	3.84634	3.34175	4.28391	4.4298	3.50888	3.51011	4.55051	3.91814	4.07128	4.57577
SH3GLB1	6.1303	6.23791	6.28128	6.25799	6.09046	6.33129	6.46223	6.34978	5.89725	6.08042
CAMKK2	5.06337	5.12602	4.63709	4.63856	5.13392	5.09507	3.54009	4.08609	4.37435	4.22984
MAP3K7	6.0674	6.04042	5.66566	5.70074	5.85499	5.96806	5.91135	5.7432	5.66868	5.61549
ERN1	4.54534	4.33025	5.18024	5.21101	4.37036	4.45222	5.02402	5.10967	4.4627	4.43753
ITPR1	3.13415	3.19736	5.08675	5.25067	3.28987	3.69258	5.20635	4.89117	4.85977	4.7285
DAPK1	-2.42044	-2.63553	2.31517	2.71853	-0.318935	-2.96563	2.47596	2.70757	2.44835	1.8117
DAPK3	4.63484	4.60287	5.01243	4.78081	3.80208	4.1324	4.55051	5.14053	5.08062	5.24374
DAPK2	-0.0985153	-1.05057	1.27335	1.56966	0.529062	0.734811	2.71697	2.10185	1.71138	1.7086
HMGB1	10.3233	10.366	8.7909	8.75303	9.91397	9.96788	9.04949	9.13815	8.59972	8.57072
EIF2AK3	4.26606	3.96438	4.78535	4.55912	4.15355	4.02306	4.65074	4.49715	3.82686	3.98714
EIF2AK4	4.61298	4.52434	4.6697	4.54595	5.19834	5.02873	4.30193	4.2365	4.49099	4.6332
EIF2S1	6.90374	6.94001	5.99001	5.89472	6.51648	6.64355	6.10752	5.99192	5.81012	5.8576
MTMR3	4.89244	4.73079	5.55657	5.55785	4.74284	4.71385	5.33243	5.46703	6.01881	5.8148
MTMR4	5.06337	4.91136	5.59102	5.72909	5.5038	5.29647	5.50303	5.57264	5.13541	5.17772
MTMR14	5.86033	6.1093	5.84766	5.99738	5.79793	5.75205	5.44838	5.79261	5.57928	5.52736
ZFYVE1	3.07141	2.72202	4.44327	4.30349	2.40353	2.81573	3.84096	3.80711	2.93378	3.14354
ATG12	5.81318	5.86032	5.5033	5.43412	5.35349	5.30583	5.74898	5.70241	5.78749	5.53492
ATG5	4.54534	4.58364	3.87238	4.35898	4.65376	4.6417	4.76248	4.67632	4.72336	4.86661
ATG16L1	4.2938	4.50402	5.07463	5.09595	4.69005	4.55007	5.009	5.01292	4.59891	4.99264
ATG16L2	5.38046	5.01552	3.90013	3.64601	5.18569	5.2093	2.78912	3.07014	3.53241	3.14354
ATG7	3.90221	3.74748	3.71602	3.94407	4.08679	4.14645	3.16871	3.01725	3.8654	3.82408
ATG10	2.53375	2.22245	2.04386	1.56966	3.19203	3.01165	1.95513	2.22215	1.89196	1.99811
ATG3	6.10703	6.12934	5.72116	5.72206	5.91756	5.96215	6.02028	6.00874	5.94915	6.00084
CFLAR	5.85186	5.84586	7.06537	6.97257	5.81405	5.8271	7.15925	7.15194	7.25447	7.30472
RAB33B	3.36092	3.55429	3.02433	3.29175	3.42523	3.37422	3.69835	3.84508	3.47692	2.83636
PRKCQ	6.71141	6.76748	5.97705	6.22352	6.67429	6.77752	5.95904	6.14434	6.56272	6.63144
GABARAP	7.6389	7.66482	8.10102	8.18501	7.51015	7.59375	7.98328	8.10674	8.68331	8.74854
GABARAPL1	4.65637	4.67735	5.88979	6.0032	4.41442	4.29176	6.27392	6.00036	5.52559	5.48119
GABARAPL2	5.61848	5.28928	5.84766	5.72909	5.65835	5.37867	5.79351	5.72295	6.21812	6.25521
MAP1LC3B	6.70394	6.77987	6.59073	6.70912	6.69377	6.68521	6.74004	6.75127	6.81896	6.76798
MAP1LC3A	-0.0985153	-0.313604	2.14008	1.43842	-2.64086	-2.96563	2.56085	1.48518	1.50493	1.99811
MAP1LC3B2	2.03242	0.844733	-0.195878	-1.23143	0.729302	0.633689	-0.590237	0.712512	1.69591	0.926409
ATG4A	4.14941	4.18465	4.28391	4.32222	3.8983	3.97689	4.32639	4.39847	4.10827	4.28463
ATG4B	5.31427	4.98652	5.72891	5.83073	5.31914	5.46482	5.55569	5.45481	5.76449	5.77708
ATG4C	3.19427	2.72202	3.56092	3.91646	3.66292	3.95323	3.31421	3.50903	2.05242	2.16317
ATG4D	4.86662	4.69341	4.2524	4.05889	4.74474	4.76583	4.31617	4.43328	4.57453	4.28678
NBR1	6.22702	6.1093	6.84231	6.91801	6.09046	6.07603	7.23408	7.18006	6.98689	7.08171
OPTN	6.62668	6.42786	7.36206	7.35785	6.46505	6.61369	7.35786	7.21673	7.85298	7.83253
CALCOCO2	6.82511	6.75464	6.40747	6.41023	6.7833	6.77077	6.41741	6.34978	6.40068	6.63144
TAX1BP1	6.36419	6.36728	7.47705	7.5004	6.35632	6.16623	7.69484	7.59927	6.87863	6.81014
WDFY3	-0.835481	-1.05057	-0.492189	-1.36894	-1.0559	-0.158273	0.238923	1.03772	0.12642	-0.238928
UBA52	10.5652	10.5874	10.3348	10.35	10.538	10.5546	10.4158	10.4519	11.194	11.2162
RPS27A	10.5609	10.6305	10.9531	10.9669	10.6377	10.7558	11.1349	11.1762	11.96	12.0154
UBB	9.45722	9.38371	9.28029	9.26678	9.26189	9.27963	9.18102	9.2008	9.69741	9.68991
UBC	9.68186	9.54407	9.91104	9.83217	9.75226	9.71978	10.1694	10.0492	9.80202	9.75199
SNAP29	6.00162	6.12269	5.35079	5.3904	5.95533	5.85136	5.53486	5.47916	5.23912	5.21581
VAMP8	6.5014	6.42786	6.73855	6.69894	6.33355	6.45011	6.76472	6.77551	6.70234	6.6935
YKT6	6.18318	5.96066	5.85477	5.74307	5.65835	5.74518	5.95904	5.8775	6.09451	5.9509
STX7	4.2938	4.62186	4.93408	4.7672	4.49869	4.43525	5.15267	5.09399	4.88131	4.84246
EPG5	4.0225	4.15888	4.97379	5.30819	4.43595	4.43525	4.79789	4.79746	4.34365	4.33742
PLEKHM1	3.48885	3.38684	5.15823	4.88581	3.82184	3.64022	4.41091	4.54868	4.94097	5.08814
VPS11	5.1418	4.98652	5.56526	5.78419	5.01019	5.23894	5.35638	5.22934	5.91823	5.91661
VPS16	5.4683	5.45659	4.78936	4.69758	5.58314	5.5774	4.81683	4.95576	5.55269	5.31566
VPS18	3.7293	3.34175	3.90013	4.07952	3.33642	3.2242	4.27706	4.26479	3.99432	4.11359
VPS33A	5.11094	4.88017	4.83693	4.72558	4.61653	4.6118	4.83245	4.85442	4.74701	4.57577
VPS39	5.31427	5.19102	6.51006	6.49111	5.57346	5.59279	6.45671	6.42691	6.30035	6.27339
VPS41	3.36092	3.51422	5.16888	5.14939	3.24178	3.85455	5.15267	5.29939	5.00416	4.98162
BIRC6	5.89697	5.96809	7.03607	6.98421	6.04914	6.17136	7.09868	7.2454	6.48749	6.70359
GORASP2	6.24844	6.45986	6.34827	6.17796	6.39531	6.58704	6.11456	6.19668	6.30035	6.30466
GORASP1	2.62395	2.79073	3.95407	4.18565	2.56859	2.91701	4.11807	3.76812	3.68714	3.64022
RAB7A	8.02974	8.05708	7.33182	7.40914	7.80519	7.73394	7.41314	7.44093	7.80026	7.74732
RAB7B	-2.42044	-2.63553	1.43381	1.56966	-2.64086	-2.96563	0.601493	-0.0997813	0.611847	-0.238928
LAMP1	6.14561	6.13596	7.31903	7.32106	5.66748	5.75889	7.11982	7.00246	7.02608	7.04515
LAMP2	5.0794	4.92671	5.86184	5.97388	5.13392	5.1688	6.01277	5.92259	5.65624	5.50446
CTSD	5.65102	5.63593	7.6606	7.62824	5.81446	5.92616	7.38722	7.20582	7.46449	7.50543
CTSL	-0.835481	-0.313604	4.17457	4.35898	1.05958	1.67823	3.04628	2.93584	3.16204	3.2575
CTSB	6.37722	6.35599	7.00766	7.0809	6.47027	6.60233	6.75124	6.91145	6.73227	6.70693
