# Supplementary material for: Bioengineering the metabolic network of CAR T cells with GLP-1 and Urolithin A increases persistence and long-term anti-tumor activity
Source: Cell Rep Med. 2025 Mar 18;6(3):102021. doi: 10.1016/j.xcrm.2025.102021 (PMC11970383; doi:10.1016/j.xcrm.2025.102021)
Supplement: Table S3. Excel file containing raw count data matrix from RNA-seq, related to Figure 3G [file mmc4.xlsx]

## Sheet: Sheet1
Group	VEH	VEH	SG	SG	UrA	UrA	SG+UrA	SG+UrA	nGLP-1	nGLP-1
Sample	1a	1b	2a	2b	3a	3b	4a	4b	5a	5b
AA06	0	0	0	0	0	0	1	0	0	0
AACSP1	0	0	0	0	0	1	0	0	0	0
ABCC11	0	0	1	0	0	0	0	0	0	0
AC002511.1	1	0	0	0	0	0	0	0	0	0
AC004603.4	0	0	0	0	0	1	0	0	0	0
AC005358.3	0	1	0	0	0	0	0	0	0	0
AC007099.1	0	0	0	0	0	0	0	0	0	1
AC007463.2	0	0	0	0	0	1	0	0	0	0
AC007740.1	2	0	0	0	0	0	0	0	0	0
AC007966.1	1	0	0	0	0	0	0	0	0	0
AC009120.4	0	0	0	0	1	0	0	0	0	0
AC009518.4	0	0	0	0	0	1	0	0	0	0
AC010091.1	1	0	0	0	0	0	0	0	0	0
AC012507.3	0	0	0	0	0	1	0	0	0	0
AC015922.6	0	1	0	0	0	0	0	0	0	0
AC016738.3	1	0	0	0	0	0	0	0	0	0
AC022311.1	1	0	0	0	0	0	0	0	0	0
AC073133.1	0	0	0	0	0	0	0	2	0	0
AC073283.4	0	0	0	0	0	0	0	0	0	1
AC079776.3	0	0	0	0	1	0	0	0	0	0
AC087859.1	0	0	0	0	0	0	5	0	0	0
AC093590.1	0	0	0	0	0	0	1	0	0	0
AC097500.2	0	0	0	0	0	0	0	0	1	0
AC104024.1	0	1	0	0	0	0	0	0	0	0
AC105253.1	0	0	0	0	0	0	1	0	0	0
AC105760.3	1	0	0	0	0	0	0	0	0	0
AC107070.1	1	0	0	0	0	0	0	0	0	0
AC108142.1	0	0	0	0	0	0	0	1	0	0
ACMSD	0	0	0	0	0	0	2	0	0	0
ACOX2	0	1	0	0	0	0	0	0	0	0
ACPT	0	0	0	0	0	1	0	0	0	0
ACRV1	0	0	0	0	0	0	0	0	0	1
ACTA2-AS1	0	0	0	2	0	0	0	0	0	0
ACTR3BP2	0	1	0	0	0	0	0	0	0	0
ACTRT2	0	0	0	0	0	0	1	0	0	0
ADAD2	0	0	0	0	0	0	0	0	0	2
ADAMTS16	0	0	0	0	0	0	0	0	0	1
ADAMTS9-AS2	0	0	0	0	0	0	2	0	0	0
ADAMTSL1	0	1	0	0	0	0	0	0	0	0
ADH6	0	4	0	0	0	0	0	0	0	0
ADH7	0	0	0	0	0	0	0	0	0	1
ADIPOQ	0	0	0	0	0	1	0	0	0	0
ADRA1B	0	0	0	0	0	0	5	0	0	0
AGAP1-IT1	0	0	0	0	0	0	0	1	0	0
AGTR1	0	0	0	0	0	0	2	0	0	0
AGTR2	0	2	0	0	0	0	0	0	0	0
AKAP14	0	0	0	0	0	0	0	2	0	0
AKAP4	0	0	0	0	0	0	1	0	0	0
AL109763.2	0	0	0	0	0	0	0	2	0	0
AL121656.5	0	0	0	0	1	0	0	0	0	0
AL132709.5	0	0	0	0	0	0	0	1	0	0
ALAS2	0	0	0	0	0	1	0	0	0	0
ALDH1L1	1	0	0	0	0	0	0	0	0	0
ALDOB	0	0	0	0	0	4	0	0	0	0
ALPPL2	0	0	0	0	0	1	0	0	0	0
ALX1	0	0	0	0	0	0	0	2	0	0
AMY1A	0	0	0	1.1	0	0	0	0	0	0
AMY1C	0	0	0	1.1	0	0	0	0	0	0
ANGPT4	1	0	0	0	0	0	0	0	0	0
ANKFN1	0	0	0	0	0	0	1	0	0	0
ANKRD20A2	0	0	0	2	0	0	0	0	0	0
ANKRD26P3	0	0	0	0	1	0	0	0	0	0
ANKRD29	0	0	0	0	0	0	0	0	0	2
ANKRD62P1-PARP4P3	0	0	3	0	0	0	0	0	0	0
ANKRD66	0	0	0	0	1	0	0	0	0	0
ANO1	1	0	0	0	0	0	0	0	0	0
ANTXRL	0	0	0	0	0	0	0	0	1	0
ANXA13	2	0	0	0	0	0	0	0	0	0
AOX1	1	0	0	0	0	0	0	0	0	0
AP000289.6	2	0	0	0	0	0	0	0	0	0
AP1B1P1	0	1	0	0	0	0	0	0	0	0
APCDD1L-AS1	0	0	2	0	0	0	0	0	0	0
APCS	0	3	0	0	0	0	0	0	0	0
APOA4	0	0	0	0	0	0	2	0	0	0
APOBEC3A	0	0	0	0	1	0	0	0	0	0
APOH	0	1	0	0	0	0	0	0	0	0
AQP5	0	0	0	0	0	1	0	0	0	0
ARGFXP2	0	0	0	0	0	1	0	0	0	0
ARHGAP26-AS1	0	0	0	0	0	0	0	0	1	0
ARMCX5-GPRASP2	7	0	0	0	0	0	0	0	0	0
ARR3	0	0	0	0	0	0	0	0	1	0
ASCL3	1	0	0	0	0	0	0	0	0	0
ASIC2	2	0	0	0	0	0	0	0	0	0
ASIC4	0	0	0	0	0	1	0	0	0	0
ASMT	0	0	1	0	0	0	0	0	0	0
ATE1-AS1	0	0	0	0	1	0	0	0	0	0
ATOH7	0	2	0	0	0	0	0	0	0	0
ATP4A	0	0	0	0	0	0	1	0	0	0
ATP6V0A4	0	1	0	0	0	0	0	0	0	0
ATXN3L	0	0	0	0	0	0	2	0	0	0
AVP	0	0	0	0	0	1	0	0	0	0
AXDND1	0	0	0	0	0	1	0	0	0	0
BANCR	0	2	0	0	0	0	0	0	0	0
BARHL1	0	0	0	0	0	0	0	0	1	0
BASP1P1	2	0	0	0	0	0	0	0	0	0
BHMT	0	0	0	0	0	0	0	1	0	0
BHMT2	0	0	3	0	0	0	0	0	0	0
BIRC7	0	1	0	0	0	0	0	0	0	0
BLACAT1	0	0	0	0	0	0	0	1	0	0
BLACE	0	0	0	0	0	0	0	0	0	1
BLID	0	0	0	0	0	0	0	0	0	2
BOC	0	1	0	0	0	0	0	0	0	0
BOK	0	0	0	0	0	2	0	0	0	0
BREA2	0	0	0	0	0	0	0	0	1	0
BRINP2	1	0	0	0	0	0	0	0	0	0
BTNL3	0	0	0	0	0	0	0	1	0	0
C10orf11	0	0	0	0	0	1	0	0	0	0
C10orf90	0	0	0	0	1	0	0	0	0	0
C11orf16	0	0	0	0	1	0	0	0	0	0
C11orf44	0	0	0	0	1	0	0	0	0	0
C11orf70	0	0	0	0	0	0	0	0	1	0
C12orf80	0	0	0	0	0	0	0	1	0	0
C13orf45	0	0	0	0	1	0	0	0	0	0
C14orf183	0	1	0	0	0	0	0	0	0	0
C15orf27	0	0	0	0	0	0	0	0	1	0
C15orf54	0	0	2	0	0	0	0	0	0	0
C15orf56	0	0	0	0	0	0	0	0	0	1
C15orf65	0	0	0	1	0	0	0	0	0	0
C16orf11	0	0	0	0	0	0	0	0	1	0
C16orf47	0	0	0	0	0	0	0	0	1	0
C16orf82	0	1	0	0	0	0	0	0	0	0
C16orf90	1	0	0	0	0	0	0	0	0	0
C17orf98	0	0	0	1	0	0	0	0	0	0
C1QL4	0	0	0	0	3	0	0	0	0	0
C1QTNF2	0	0	0	1	0	0	0	0	0	0
C1QTNF9B	0	0	0	0	0	0	0	0	1	0
C1orf111	0	0	0	0	0	0	0	0	2	0
C1orf185	0	0	4	0	0	0	0	0	0	0
C1orf210	0	0	0	0	1	0	0	0	0	0
C1orf61	0	0	0	0	0	0	0	0	3	0
C1orf94	0	0	0	0	0	0	4	0	0	0
C20orf181	0	0	4	0	0	0	0	0	0	0
C21orf37	0	0	0	0	0	1	0	0	0	0
C21orf54	1	0	0	0	0	0	0	0	0	0
C2orf61	0	0	0	0	0	1	0	0	0	0
C2orf73	0	0	0	0	0	2	0	0	0	0
C3orf56	0	0	0	0	0	0	3	0	0	0
C3orf67	0	0	0	0	0	0	0	2	0	0
C4orf36	0	3	0	0	0	0	0	0	0	0
C5orf58	0	0	0	0	0	0	0	1	0	0
C6orf118	0	0	0	0	0	1	0	0	0	0
C6orf195	0	0	0	0	0	0	1	0	0	0
C7orf33	0	0	0	0	0	0	1	0	0	0
C7orf63	0	0	0	0	1	0	0	0	0	0
C7orf69	0	0	0	0	1	0	0	0	0	0
C7orf72	0	3	0	0	0	0	0	0	0	0
C8orf22	1	0	0	0	0	0	0	0	0	0
C8orf34	0	0	0	2	0	0	0	0	0	0
C9orf131	0	0	3	0	0	0	0	0	0	0
C9orf53	0	0	0	0	0	0	1	0	0	0
C9orf57	0	1	0	0	0	0	0	0	0	0
CACNA1G-AS1	0	1	0	0	0	0	0	0	0	0
CALCA	0	1	0	0	0	0	0	0	0	0
CALCR	0	0	0	0	1	0	0	0	0	0
CALML5	0	0	0	0	0	2	0	0	0	0
CARD10	2	0	0	0	0	0	0	0	0	0
CASC15	0	0	0	0	1	0	0	0	0	0
CASC8	0	0	0	0	0	0	1	0	0	0
CASP5	0	0	0	0	0	0	0	0	1	0
CASQ2	0	0	0	0	0	0	2	0	0	0
CATSPER3	0	0	0	0	0	0	0	0	2	0
CATSPERD	0	0	0	0	0	0	1	0	0	0
CCDC103	0	0	2	0	0	0	0	0	0	0
CCDC147-AS1	0	0	0	0	0	0	0	1	0	0
CCDC155	0	1	0	0	0	0	0	0	0	0
CCDC160	0	0	0	0	0	0	0	1	0	0
CCDC79	0	0	0	0	0	1	0	0	0	0
CCL24	0	1	0	0	0	0	0	0	0	0
CCNO	0	0	0	0	1	0	0	0	0	0
CD1B	0	0	0	0	0	0	2	0	0	0
CD1D	0	0	0	0	0	2	0	0	0	0
CD207	0	3	0	0	0	0	0	0	0	0
CD300E	0	0	0	0	0	1	0	0	0	0
CDC14C	0	0	2	0	0	0	0	0	0	0
CDH5	0	0	0	0	0	0	0	0	0	1
CDK15	0	0	0	0	1	0	0	0	0	0
CDR1	0	0	0	0	0	0	0	1	0	0
CDRT15L2	0	0	0	0	0	0	0	0	2	0
CDX4	0	0	0	0	0	0	2	0	0	0
CEACAM3	0	0	0	0	0	2	0	0	0	0
CEACAM7	0	0	3	0	0	0	0	0	0	0
CEACAM8	0	0	0	0	2	0	0	0	0	0
CECR5-AS1	1	0	0	0	0	0	0	0	0	0
CES1P2	0	0	1	0	0	0	0	0	0	0
CFHR3	0	0	0	0	0	0	0	1	0	0
CFI	0	0	0	0	0	0	0	1	0	0
CHMP4C	0	1	0	0	0	0	0	0	0	0
CHRDL2	0	0	0	0	0	1	0	0	0	0
CHRNA3	0	0	0	0	3	0	0	0	0	0
CHRNB3	0	1	0	0	0	0	0	0	0	0
CHRND	0	0	0	0	0	0	0	0	1	0
CKM	0	0	0	0	0	0	0	0	2	0
CLC	0	0	0	0	0	0	0	0	1	0
CLCNKB	0	0	0	0	0	0	0	0	1	0
CLDN20	0	0	0	0	0	0	0	2	0	0
CLDN8	0	2	0	0	0	0	0	0	0	0
CLK2P	1	0	0	0	0	0	0	0	0	0
CLRN1-AS1	0	0	0	0	0	0	0	0	1	0
CLSTN2	0	0	0	0	0	1	0	0	0	0
CLVS1	0	0	0	0	0	0	0	0	0	1
CNGA1	0	0	0	0	0	0	0	0	1	0
CNKSR3	0	1	0	0	0	0	0	0	0	0
CNR1	0	0	0	0	0	0	0	2	0	0
COL21A1	0	0	0	0	1	0	0	0	0	0
COL4A6	0	0	0	0	0	0	0	1	0	0
COLEC10	0	0	0	0	0	0	0	0	0	2
CPB2	0	1	0	0	0	0	0	0	0	0
CPLX4	0	0	0	1	0	0	0	0	0	0
CPN2	0	0	0	0	0	0	0	0	2	0
CPNE9	0	0	0	0	0	0	0	1	0	0
CR1L	0	0	0	0	0	0	0	0	1	0
CRISP1	0	0	0	0	0	0	0	0	0	1
CRYBA2	0	0	1	0	0	0	0	0	0	0
CRYGA	1	0	0	0	0	0	0	0	0	0
CSF3	0	0	0	0	1	0	0	0	0	0
CSNK1G2-AS1	0	0	0	0	0	1	0	0	0	0
CSPG4	0	0	0	0	1	0	0	0	0	0
CSPG5	0	0	0	0	0	0	0	0	0	1
CSTF3-AS1	0	0	0	0	0	1	0	0	0	0
CT45A6	0.67	0	0	0	0	0	0	0	0	0
CTB-113P19.1	0	0	0	0	1	0	0	0	0	0
CTGLF12P	0	1.57	0	0	0	0	0	0	0	0
CTSE	0	0	0	0	0	0	1	0	0	0
CTTNBP2	0	0	3	0	0	0	0	0	0	0
CTXN1	0	0	0	0	0	1	0	0	0	0
CTXN3	0	0	0	0	0	0	2	0	0	0
CXCR2P1	0	0	0	0	0	2	0	0	0	0
CXorf49	0	0.5	0	0	0	0	0	0	0	0
CXorf49B	0	0.5	0	0	0	0	0	0	0	0
CXorf58	0	0	0	0	1	0	0	0	0	0
CXorf64	0	0	0	0	1	0	0	0	0	0
CXorf66	0	0	0	0	0	0	0	0	2	0
CYLC2	0	0	0	0	0	1	0	0	0	0
CYP11B1	0	0	3	0	0	0	0	0	0	0
CYP2C18	0	0	0	0	0	0	0	0	1	0
CYP4A22	0	0.22	0	0	0	0	0	0	0	0
CYP4F24P	0	1	0	0	0	0	0	0	0	0
CYP4F3	0	0	0	0	0	1	0	0	0	0
CYP4X1	0	0	0	0	0	0	0	0	0	1
D21S2088E	0	0	0	0	0	2	0	0	0	0
DAAM2	1	0	0	0	0	0	0	0	0	0
DACT2	1	0	0	0	0	0	0	0	0	0
DACT3-AS1	0	0	0	0	0	0	1	0	0	0
DAND5	0	0	0	0	2	0	0	0	0	0
DBH	0	1	0	0	0	0	0	0	0	0
DCAF8L1	0	0	1	0	0	0	0	0	0	0
DCAF8L2	0	0	0	0	0	0	1	0	0	0
DCD	0	1	0	0	0	0	0	0	0	0
DDX11L10	0	1.18	0	0	0	0	0	0	0	0
DEFA3	0	1	0	0	0	0	0	0	0	0
DENND2A	0	0	0	0	0	0	2	0	0	0
DGCR6	0	0	0	0	0	0	0	2.3	0	0
DLGAP1-AS5	0	1	0	0	0	0	0	0	0	0
DMBT1	0	0	0	0	0	0	0	0	0	2
DMKN	0	0	0	0	0	0	0	0	0	1
DMRTB1	0	0	0	0	0	0	0	0	1	0
DNAAF3	0	0	0	0	0	0	0	2	0	0
DNAJB8	0	0	0	0	0	0	3	0	0	0
DNAJB8-AS1	0	3	0	0	0	0	0	0	0	0
DNAJC22	0	0	0	0	0	0	0	0	0	1
DNAJC25-GNG10	0	0	0	0	0	0	0	0	0	7.02
DNM1P41	0	0	0	0	2.23	0	0	0	0	0
DPY19L2P1	1	0	0	0	0	0	0	0	0	0
DPYD-AS2	0	0	0	0	1	0	0	0	0	0
DPYSL5	1	0	0	0	0	0	0	0	0	0
DSCR8	0	0	0	1	0	0	0	0	0	0
DSERG1	0	0	0	0	1	0	0	0	0	0
DUOX1	0	0	3	0	0	0	0	0	0	0
DYDC1	0	1	0	0	0	0	0	0	0	0
DYNC1I1	0	0	0	0	0	0	1	0	0	0
EBLN1	0	0	0	0	0	0	0	0	0	1
EEF1E1-BLOC1S5	0	0	24.01	0	0	0	0	0	0	0
EFCAB3	0	1	0	0	0	0	0	0	0	0
EGFLAM-AS2	0	0	0	0	0	0	0	1	0	0
EGOT	0	0	1	0	0	0	0	0	0	0
EIF3IP1	0	0	0	1	0	0	0	0	0	0
ELF5	0	0	0	0	0	1	0	0	0	0
EMID1	1	0	0	0	0	0	0	0	0	0
EPGN	1	0	0	0	0	0	0	0	0	0
ERI3-IT1	0	0	0	0	0	1	0	0	0	0
ERVV-1	0	0	1	0	0	0	0	0	0	0
ERVV-2	0	0	3	0	0	0	0	0	0	0
ESX1	0	1	0	0	0	0	0	0	0	0
EVX2	0	0	0	0	1	0	0	0	0	0
EYA1	0	1	0	0	0	0	0	0	0	0
EYA2	0	0	1	0	0	0	0	0	0	0
F10	0	0	0	0	0	2	0	0	0	0
FABP12	0	0	0	0	0	1	0	0	0	0
FAM150B	0	0	0	0	1	0	0	0	0	0
FAM151B	0	0	0	3	0	0	0	0	0	0
FAM154A	0	0	0	1	0	0	0	0	0	0
FAM155A-IT1	0	1	0	0	0	0	0	0	0	0
FAM159B	0	0	0	1	0	0	0	0	0	0
FAM169B	0	0	0	0	0	1	0	0	0	0
FAM177B	0	0	0	0	1	0	0	0	0	0
FAM198A	0	2	0	0	0	0	0	0	0	0
FAM19A5	0	0	1	0	0	0	0	0	0	0
FAM230A	0	0	0	1.29	0	0	0	0	0	0
FAM231A	0	0	0	0	0	0	0	0	0.5	0
FAM25C	0	0	0	0	0	0	0	0.5	0	0
FAM25G	0	0	0	0	0	0	0	0.5	0	0
FAM27E2	0	0	0	0	0	0	0	0	0	1
FAM47A	0	0	0	0	0	0	0	1	0	0
FAM47C	0	0	0	0	0	0	0	0	1	0
FAM66A	0	0	0	0	0	0	0	1	0	0
FAM71C	0	0	0	0	0	0	2	0	0	0
FAM74A4	0	0	1	0	0	0	0	0	0	0
FAM92A1P2	0	0	0	0	0	0	1	0	0	0
FAM99A	0	0	0	0	1	0	0	0	0	0
FAM9C	0	0	0	0	0	0	2	0	0	0
FBLL1	0	0	0	0	0	0	0	1	0	0
FBN2	0	0	0	0	0	0	0	1	0	0
FBXL2	0	1	0	0	0	0	0	0	0	0
FBXO27	0	0	0	0	0	0	0	1	0	0
FCRL2	0	0	0	0	0	1	0	0	0	0
FER1L6-AS2	0	0	0	0	0	0	0	0	1	0
FGF13-AS1	0	1	0	0	0	0	0	0	0	0
FGF20	0	0	0	0	0	0	0	1	0	0
FGF21	0	0	0	0	0	0	0	2	0	0
FLJ25715	0	0	0	0	0	0	0	1	0	0
FLJ27255	0	2	0	0	0	0	0	0	0	0
FLJ33581	0	1	0	0	0	0	0	0	0	0
FLJ35282	0	0	0	0	1	0	0	0	0	0
FLJ41200	0	1	0	0	0	0	0	0	0	0
FLJ41941	0	0	0	0	0	0	0	0	0	1
FLJ42102	0	0	0	1	0	0	0	0	0	0
FLJ42842	0	0	0	0	0	0	0	2	0	0
FLJ43585	0	0	0	0	0	0	0	0	0	2
FLJ44313	0	0	0	0	0	0	0	0	0	1
FLJ44511	0	0	0	0	1	0	0	0	0	0
FLJ46906	0	0	0	0	0	1	0	0	0	0
FMR1-AS1	1	0	0	0	0	0	0	0	0	0
FOXA3	0	0	0	0	0	0	0	0	0	1
FOXB2	0	0	0	0	0	0	2	0	0	0
FOXC2	1	0	0	0	0	0	0	0	0	0
FOXQ1	0	0	0	0	0	0	0	0	1	0
FPR1	0	1	0	0	0	0	0	0	0	0
FRMPD1	0	0	0	0	0	0	1	0	0	0
FTCD	0	0	0	0	0	0	0	0	1	0
FUT5	0	0	0	0	0	0	0.78	0	0	0
FZD8	0	0	0	0	0	0	0	0	1	0
GAB4	0	1	0	0	0	0	0	0	0	0
GABRA3	0	1	0	0	0	0	0	0	0	0
GABRB3	0	0	1	0	0	0	0	0	0	0
GABRE	0	1	0	0	0	0	0	0	0	0
GABRG2	0	0	0	0	0	0	0	0	0	1
GABRQ	0	1	0	0	0	0	0	0	0	0
GALNT13	0	0	0	0	0	1	0	0	0	0
GALNT5	0	0	1	0	0	0	0	0	0	0
GALNT8	0	0	0	0	0	1	0	0	0	0
GALR1	0	0	0	0	0	0	0	0	1	0
GALR2	0	0	0	0	0	0	0	0	0	1
GATA6-AS1	2	0	0	0	0	0	0	0	0	0
GATM-AS1	0	0	0	0	0	0	1.09	0	0	0
GCKR	0	0	0	0	0	0	2	0	0	0
GCOM1	4.46	0	0	0	0	0	0	0	0	0
GCSAML	0	0	0	0	0	0	0	0	0	3
GDF3	0	0	0	0	0	0	0	1	0	0
GFI1B	0	0	0	0	0	0	0	1	0	0
GFRA4	0	0	0	0	0	0	0	0	0	2
GJB3	0	0	0	0	0	1	0	0	0	0
GJB4	0	0	0	0	0	2	0	0	0	0
GJD2	0	0	0	0	0	0	1	0	0	0
GLOD5	0	0	0	0	0	0	0	2	0	0
GNG12-AS1	0	0	2	0	0	0	0	0	0	0
GOLGA6L2	0	1	0	0	0	0	0	0	0	0
GOLGA8T	0	0	0	0	2.27	0	0	0	0	0
GPIHBP1	0	0	0	0	0	0	1	0	0	0
GPM6A	0	0	0	1	0	0	0	0	0	0
GPR119	0	0	0	0	0	2	0	0	0	0
GPR123	0	0	0	0	1	0	0	0	0	0
GPR141	0	0	0	0	0	0	0	0	0	1
GPR143	0	1	0	0	0	0	0	0	0	0
GPR144	0	0	0	0	0	0	0	0	0	1
GPR17	0	0	0	0	0	0	0	3	0	0
GPR20	1	0	0	0	0	0	0	0	0	0
GPR33	0	0	3	0	0	0	0	0	0	0
GPR45	0	1	0	0	0	0	0	0	0	0
GPR50	0	0	2	0	0	0	0	0	0	0
GPR64	0	0	0	0	0	2	0	0	0	0
GPR97	0	0	0	0	0	0	0	0	0	2
GPT	1	0	0	0	0	0	0	0	0	0
GRAPL	0	0	0	0	0	0	0	1	0	0
GRIK1	0	2	0	0	0	0	0	0	0	0
GRM5	0	0	0	0	0	0	0	0	0	2
GSTT2B	0	1	0	0	0	0	0	0	0	0
GTSCR1	0	1	0	0	0	0	0	0	0	0
H1FOO	0	0	0	0	0	0	0	0	0	2
HAO2-IT1	0	0	1	0	0	0	0	0	0	0
HAPLN4	0	0	0	0	2	0	0	0	0	0
HAS2-AS1	0	0	0	0	2	0	0	0	0	0
HAVCR1P1	0	0	0	0	0	0	0	1	0	0
HCCAT4	0	0	0	0	2	0	0	0	0	0
HCG17	0	0	0	0	0	0	0	0	0	1
HEPACAM2	0	0	1	0	0	0	0	0	0	0
HES5	1	0	0	0	0	0	0	0	0	0
HEY1	0	0	0	0	0	0	0	1	0	0
HGC6.3	0	0	0	0	0	0	0	5	0	0
HHATL	0	0	0	0	1	0	0	0	0	0
HHIP-AS1	0	0	0	0	0	0	2	0	0	0
HIST1H1A	0	0	0	0	0	1	0	0	0	0
HIST1H3E	0	0	0	0	0	0	0	0	0	1
HMX3	0	0	0	0	0	3	0	0	0	0
HNRNPCL1	0	0	0	0	0	0	1	0	0	0
HNRNPKP3	0	0	0	0	0	1	0	0	0	0
HOXA2	0	0	0	0	0	0	0	1	0	0
HOXA7	0	0	0	0	0	0	0	0	0	1
HOXB-AS3	0	0	0	0	0	0	0	1	0	0
HOXB1	0	0	0	0	0	0	0	1	0	0
HP	0	0	0	0	0	0	0	0	1	0
HPD	0	0	0	0	0	0	0	2	0	0
HPN-AS1	0	0	0	0	0	0	1	0	0	0
HRCT1	0	0	0	0	1	0	0	0	0	0
HS3ST6	0	0	1	0	0	0	0	0	0	0
HSD11B1	1	0	0	0	0	0	0	0	0	0
HSD3B1	0	0	1	0	0	0	0	0	0	0
HSD3B2	0	0	0	0	0	0	0	1	0	0
HSFY1	0	0	0	0	0	0	0	0	0.5	0
HSFY2	0	0	0	0	0	0	0	0	0.5	0
HSPA6	0	0	0	0	0	0	0	0	2	0
HSPB9	0	3	0	0	0	0	0	0	0	0
HTR1D	0	1	0	0	0	0	0	0	0	0
HTR2C	0	1	0	0	0	0	0	0	0	0
HTR3B	0	0	0	0	0	0	0	0	1	0
HTR3D	0	1	0	0	0	0	0	0	0	0
IBA57-AS1	1	0	0	0	0	0	0	0	0	0
IFITM5	0	0	0	0	0	1	0	0	0	0
IFNA16	0	0	0	0	1	0	0	0	0	0
IFNL4	1	0	0	0	0	0	0	0	0	0
IGFL2	0	0	0	0	0	0	0	0	1	0
IGSF1	0	0	0	0	0	0	0	0	1	0
IL1RAPL2	0	0	0	0	1	0	0	0	0	0
IL36A	0	1	0	0	0	0	0	0	0	0
IL37	0	0	0	0	0	0	0	1	0	0
IL5	0	0	0	0	0	0	1	0	0	0
INHA	0	0	0	0	0	1	0	0	0	0
INO80B-WBP1	0	0	6.52	0	0	0	0	0	0	0
INS-IGF2	0	0	0	0	0	0	0	0	0	4.22
IRGC	0	1	0	0	0	0	0	0	0	0
IRX4	0	0	1	0	0	0	0	0	0	0
ISL1	0	1	0	0	0	0	0	0	0	0
ISM1-AS1	0	0	0	0	0	1	0	0	0	0
KCNA1	0	0	0	0	0	0	1	0	0	0
KCNA7	0	1	0	0	0	0	0	0	0	0
KCNJ6	0	0	0	0	2	0	0	0	0	0
KCNK15	0	0	0	0	0	0	0	1	0	0
KCNQ1DN	0	0	0	0	0	1	0	0	0	0
KCNQ5-IT1	0	0	0	0	0	1	0	0	0	0
KCNS3	0	0	0	0	0	0	0	0	3	0
KCTD19	0	0	0	0	1	0	0	0	0	0
KCTD4	0	0	0	0	0	0	0	2	0	0
KIAA1751	0	0	0	0	0	0	0	2	0	0
KIF25-AS1	0	0	0	0	0	1	0	0	0	0
KLHDC7A	0	0	0	0	0	0	2	0	0	0
KLK1	0	0	0	0	0	1	0	0	0	0
KLK13	0	0	0	0	0	0	1	0	0	0
KLK2	0	0	0	0	0	0	0	0	2	0
KLK4	0	0	0	0	0	0	0	0	0	2
KLK7	0	0	0	0	1	0	0	0	0	0
KRT16P1	1	0	0	0	0	0	0	0	0	0
KRT222	0	1	0	0	0	0	0	0	0	0
KRT28	0	4	0	0	0	0	0	0	0	0
KRT3	0	0	0	0	0	1	0	0	0	0
KRT35	0	0	0	0	0	0	0	1	0	0
KRT77	0	0	0	0	0	1	0	0	0	0
KRT78	0	0	0	0	0	0	0	0	1	0
KRT79	0	0	0	0	0	1	0	0	0	0
KRT82	0	0	0	0	1	0	0	0	0	0
KRT85	0	1	0	0	0	0	0	0	0	0
KRT8P41	0	0	0	0	0	1	0	0	0	0
KRTAP1-5	0	0	0	0	1	0	0	0	0	0
KRTAP13-4	0	0	0	0	1	0	0	0	0	0
KRTAP16-1	0	1	0	0	0	0	0	0	0	0
KRTAP2-2	0	0	0	0	0	1	0	0	0	0
KRTAP4-3	0	2	0	0	0	0	0	0	0	0
KRTAP4-6	0	2	0	0	0	0	0	0	0	0
KRTAP4-9	0	1	0	0	0	0	0	0	0	0
KRTAP5-7	0	2	0	0	0	0	0	0	0	0
KRTAP6-3	0	0	0	0	0	1	0	0	0	0
KRTAP7-1	0	0	0	0	0	0	0	0	1	0
KRTAP8-1	0	0	2	0	0	0	0	0	0	0
KRTAP9-9	0	0	0	0	0	0	0	0	0	1
LARGE-AS1	0	1	0	0	0	0	0	0	0	0
LARP6	0	0	0	0	0	0	1	0	0	0
LCE1F	0	0	0	0	0	0	0	1	0	0
LCN6	0	0	1	0	0	0	0	0	0	0
LECT1	0	0	0	0	2	0	0	0	0	0
LHCGR	0	0	0	0	0	0	1	0	0	0
LHFPL5	0	0	0	0	1	0	0	0	0	0
LHX5	1	0	0	0	0	0	0	0	0	0
LIFR-AS1	0	0	0	0	0	0	0	3	0	0
LILRB5	0	1	0	0	0	0	0	0	0	0
LILRP2	0	1	0	0	0	0	0	0	0	0
LINC-ROR	0	0	0	0	0	2	0	0	0	0
LINC00029	0	0	3	0	0	0	0	0	0	0
LINC00163	0	0	0	0	0	0	1	0	0	0
LINC00207	0	0	0	0	0	0	1	0	0	0
LINC00211	0	0	0	0	1	0	0	0	0	0
LINC00269	1	0	0	0	0	0	0	0	0	0
LINC00271	0	0	0	0	0	0	0	0	0	1
LINC00293	0	0	0	0	0	0	0	1	0	0
LINC00299	0	0	0	0	0	1	0	0	0	0
LINC00326	0	0	0	0	0	0	0	2	0	0
LINC00366	0	0	1	0	0	0	0	0	0	0
LINC00410	0	0	0	0	2	0	0	0	0	0
LINC00461	0	1	0	0	0	0	0	0	0	0
LINC00501	1	0	0	0	0	0	0	0	0	0
LINC00523	0	0	0	0	0	0	1	0	0	0
LINC00548	0	0	0	0	0	0	1	0	0	0
LINC00578	0	0	0	0	0	0	0	0	0	1
LINC00607	0	0	0	0	0	0	1	0	0	0
LINC00612	0	0	0	0	0	0	0	0	3	0
LINC00665	0	0	0	0	0	1	0	0	0	0
LINC00704	0	0	0	0	0	0	0	0	0	1
LINC00710	0	0	0	0	0	1	0	0	0	0
LINC00837	0	1	0	0	0	0	0	0	0	0
LINC00864	0	0	0	1	0	0	0	0	0	0
LINC00867	0	0	0	0	0	3	0	0	0	0
LINC00870	0	0	0	0	0	0	0	1	0	0
LINC00877	0	0	0	0	0	1	0	0	0	0
LINC00905	0	1	0	0	0	0	0	0	0	0
LINC00924	0	0	0	0	0	0	0	0	2	0
LINC00939	0	0	0	0	2	0	0	0	0	0
LINC00943	0	0	1	0	0	0	0	0	0	0
LINC00955	0	0	0	0	0	0	0	1	0	0
LINC00958	0	0	1	0	0	0	0	0	0	0
LINC00960	1	0	0	0	0	0	0	0	0	0
LINC00974	0	0	0	0	0	0	0	0	0	1
LINC00989	0	1	0	0	0	0	0	0	0	0
LINC00994	0	0	0	0	0	0	0	2	0	0
LINC01005	0	0	0	0	1	0	0	0	0	0
LINC01016	0	0	0	0	0	0	0	0	0	1
LINC01070	0	0	0	0	0	0	0	0	0	4
LINC01099	0	0	0	0	0	0	0	0	0	2
LINC01102	0	0	0	0	0	0	0	1	0	0
LINC01106	1	0	0	0	0	0	0	0	0	0
LINC01114	0	0	0	0	0	0	0	0	1	0
LINC01165	0	0	0	0	0	0	0	0	0	1
LIPF	0	0	0	0	0	0	0	0	0	1
LIPM	0	0	0	0	0	0	0	0	1	0
LMCD1-AS1	1	0	0	0	0	0	0	0	0	0
LOC100128127	0	0	0	0	0	0	0	1	0	0
LOC100128325	0	0	0	1	0	0	0	0	0	0
LOC100128908	0	0	0	0	0	0	0	0	0	3
LOC100129098	0	0	0	0	0	0	0	0	1	0
LOC100129473	0	0	0	0	0	0	0	0	0	1
LOC100129935	0	0	0	1	0	0	0	0	0	0
LOC100130238	0	0	0	0	0	0	0	1	0	0
LOC100130673	0	0	0	0	0	0	0	0	0	1
LOC100131372	0	0	0	0	0	0	0	0	0	2
LOC100131496	0	1	0	0	0	0	0	0	0	0
LOC100131532	0	0	0	0	0	0	0	0	0	1
LOC100132174	0	0	0	0	0	2	0	0	0	0
LOC100133746	0	0	0	0	0	1	0	0	0	0
LOC100287010	0	0	0	0	0	0	1	0	0	0
LOC100287877	0	0	0	0	0	0	0	0	1	0
LOC100288814	0	1	0	0	0	0	0	0	0	0
LOC100289533	2	0	0	0	0	0	0	0	0	0
LOC100422212	0	0	0	0	0	1	0	0	0	0
LOC100499194	0	0	0	0	0	0	0	0	0	1
LOC100505515	0	0	0	0	1	0	0	0	0	0
LOC100505650	0	0	0	0	1	0	0	0	0	0
LOC100505920	0	0	0	0	0	0	0	0	0	1
LOC100506047	0	0	0	0	0	0	0	0	1	0
LOC100506113	1	0	0	0	0	0	0	0	0	0
LOC100506691	0	0	0	0	0	0	0	0	0	1
LOC100506851	0	0	0	0	2	0	0	0	0	0
LOC100506908	0	0	0	0	0	1	0	0	0	0
LOC100507033	0	0	4	0	0	0	0	0	0	0
LOC100507071	0	0	1	0	0	0	0	0	0	0
LOC100507336	0	1	0	0	0	0	0	0	0	0
LOC100507395	0	0	0	0	1	0	0	0	0	0
LOC100507403	0	0	0	0	0	0	1	0	0	0
LOC100507472	0	0	0	0	1	0	0	0	0	0
LOC100507616	0	0	0	0	0	2	0	0	0	0
LOC100509620	0	0	0	0	0	1	0	0	0	0
LOC100616530	0	0	0	0	0	0	0	0	1	0
LOC100652807	0	0	0	0	0	0	0	0	1	0
LOC100652911	0	0	0	0	0	0	1	0	0	0
LOC100653515	0	0	0	1	0	0	0	0	0	0
LOC100996404	0	0	0	0	0	0	0	2	0	0
LOC100996465	0	0	0	0	1	0	0	0	0	0
LOC100996482	0	0	0	0	0	2	0	0	0	0
LOC100996492	0	0	0	0	0	0	4	0	0	0
LOC100996602	0	0	0	0	0	1	0	0	0	0
LOC100996663	0	0	0	0	0	1	0	0	0	0
LOC100996664	0	0	4	0	0	0	0	0	0	0
LOC100996696	0	1	0	0	0	0	0	0	0	0
LOC100996756	0	0	0	0	1	0	0	0	0	0
LOC101060017	0	0	1	0	0	0	0	0	0	0
LOC101060085	0	0	0	0	0	0	0	1	0	0
LOC101060211	0.67	0	0	0	0	0	0	0	0	0
LOC101060264	0	0	0	0	0	1	0	0	0	0
LOC101060376	0	0	0	0	0	0	0	0	0	0.7
LOC101060498	0	0	1	0	0	0	0	0	0	0
LOC101926889	0	0	0	0	0	0	0	1	0	0
LOC101926893	0	1	0	0	0	0	0	0	0	0
LOC101926894	0	0	3	0	0	0	0	0	0	0
LOC101926899	0	0	0	1	0	0	0	0	0	0
LOC101926900	0	0	0	2	0	0	0	0	0	0
LOC101926901	0	1.41	0	0	0	0	0	0	0	0
LOC101926909	0	0	0	0	0	1	0	0	0	0
LOC101926948	0	0	0	0	0	0	1	0	0	0
LOC101926951	0	0	0	0	0	0	3	0	0	0
LOC101926956	0	0	0	0	1	0	0	0	0	0
LOC101926966	0	0	0	0	0	1	0	0	0	0
LOC101927022	0	1	0	0	0	0	0	0	0	0
LOC101927039	0	1	0	0	0	0	0	0	0	0
LOC101927071	0	0	0	1	0	0	0	0	0	0
LOC101927104	0	0	0	0	0	2	0	0	0	0
LOC101927153	1	0	0	0	0	0	0	0	0	0
LOC101927198	0	2	0	0	0	0	0	0	0	0
LOC101927234	0	1	0	0	0	0	0	0	0	0
LOC101927249	0	0	0	0	0	1	0	0	0	0
LOC101927268	0	1	0	0	0	0	0	0	0	0
LOC101927278	0	1	0	0	0	0	0	0	0	0
LOC101927280	0	1	0	0	0	0	0	0	0	0
LOC101927281	0	0	0	0	0	1	0	0	0	0
LOC101927313	0	0	0	0	0	1	0	0	0	0
LOC101927320	0	0	2	0	0	0	0	0	0	0
LOC101927321	0	0	0	0	0	3	0	0	0	0
LOC101927345	0	0	0	0	0	0	1	0	0	0
LOC101927353	0	0	0	0	1	0	0	0	0	0
LOC101927377	0	0	1	0	0	0	0	0	0	0
LOC101927446	0	0	0	0	0	0	3	0	0	0
LOC101927448	0	0	0	0	0	0	0	0	1	0
LOC101927461	0	1	0	0	0	0	0	0	0	0
LOC101927479	0	1	0	0	0	0	0	0	0	0
LOC101927490	0	0	0	0	0	2	0	0	0	0
LOC101927499	1	0	0	0	0	0	0	0	0	0
LOC101927511	0	0	0	0	0	1	0	0	0	0
LOC101927644	0	0	0	0	0	0	0	3	0	0
LOC101927646	0	0	0	0	0	0	0	0	0	1
LOC101927670	0	2	0	0	0	0	0	0	0	0
LOC101927723	0	0	0	0	0	0	1	0	0	0
LOC101927725	0	0	0	0	0	0	0	0	1	0
LOC101927730	0	0	0	0	0	0	0	1	0	0
LOC101927745	0	0	0	0	0	1	0	0	0	0
LOC101927773	0	0	0	0	1	0	0	0	0	0
LOC101927798	0	0	0	0	0	0	2	0	0	0
LOC101927811	0	0	0	0	1	0	0	0	0	0
LOC101927826	0	3	0	0	0	0	0	0	0	0
LOC101927840	0	0	0	0	1	0	0	0	0	0
LOC101927842	0	0	0	0	2	0	0	0	0	0
LOC101927861	0	1	0	0	0	0	0	0	0	0
LOC101927904	0	0	0	0	0	0	0	1	0	0
LOC101927906	0	0	2	0	0	0	0	0	0	0
LOC101927956	0	0	0	0	0.82	0	0	0	0	0
LOC101927986	1	0	0	0	0	0	0	0	0	0
LOC101928072	0	0	0	0	0	0	0	0	0	0.5
LOC101928115	0	0	0	0	0	1	0	0	0	0
LOC101928158	0	0	0	0	0	0	0	3	0	0
LOC101928160	0	0	0	0	0	0	0	2	0	0
LOC101928193	0	0	3	0	0	0	0	0	0	0
LOC101928212	0	0	1	0	0	0	0	0	0	0
LOC101928221	0	1	0	0	0	0	0	0	0	0
LOC101928225	0	0	0	0	0	1	0	0	0	0
LOC101928240	0	0	0	0	0	0	0	0	1	0
LOC101928258	0	0	0	0	0	0	1	0	0	0
LOC101928261	0	0	0	0	0	0	1	0	0	0
LOC101928278	0	1	0	0	0	0	0	0	0	0
LOC101928307	0	0	0	0	0	0	0	2	0	0
LOC101928326	0	1	0	0	0	0	0	0	0	0
LOC101928343	0	0	0	0	0	0	0	0	2	0
LOC101928352	0	1	0	0	0	0	0	0	0	0
LOC101928359	0	0	0	0	0	1	0	0	0	0
LOC101928380	0	0	0	1	0	0	0	0	0	0
LOC101928394	0	0	0	0	1	0	0	0	0	0
LOC101928408	1	0	0	0	0	0	0	0	0	0
LOC101928415	1	0	0	0	0	0	0	0	0	0
LOC101928428	0	1	0	0	0	0	0	0	0	0
LOC101928432	0	0	0	0	0	0	1	0	0	0
LOC101928443	0	0	0	0	2	0	0	0	0	0
LOC101928445	0	0	0	0	0	0	0	0	0	1
LOC101928466	0	0	0	0	0	0	0	0	1	0
LOC101928489	0	0	0	0	0	0	0	0	2	0
LOC101928526	0	1	0	0	0	0	0	0	0	0
LOC101928561	0	0	0	0	0	0	1	0	0	0
LOC101928574	0	0	0	1	0	0	0	0	0	0
LOC101928582	1	0	0	0	0	0	0	0	0	0
LOC101928587	0	0	0	1	0	0	0	0	0	0
LOC101928600	0	0	0	0	0	0	1	0	0	0
LOC101928697	0	1	0	0	0	0	0	0	0	0
LOC101928699	0	1	0	0	0	0	0	0	0	0
LOC101928717	0	0	0	0	0	0	0	0	0	1
LOC101928727	0	0	0	0	0	0	0	1	0	0
LOC101928735	0	0	0	0	0	0	0	0	2	0
LOC101928760	0	0	0	0	0	0	1	0	0	0
LOC101928764	0	1	0	0	0	0	0	0	0	0
LOC101928794	2	0	0	0	0	0	0	0	0	0
LOC101928810	0	0	0	0	1	0	0	0	0	0
LOC101928817	0	1	0	0	0	0	0	0	0	0
LOC101928825	0	0	0	0	0	1	0	0	0	0
LOC101928850	0	0	0	0	1	0	0	0	0	0
LOC101928870	0	0	0	0	0	1	0	0	0	0
LOC101928874	0	0	0	0	0	1	0	0	0	0
LOC101928892	0	0	0	0	0	0	1	0	0	0
LOC101928917	0	0	0	0	0	0.79	0	0	0	0
LOC101928922	0	0	0	0	0	0	0	1	0	0
LOC101928926	2	0	0	0	0	0	0	0	0	0
LOC101928947	0	3	0	0	0	0	0	0	0	0
LOC101928955	0	1	0	0	0	0	0	0	0	0
LOC101928982	1	0	0	0	0	0	0	0	0	0
LOC101929002	0	0	0	0	1	0	0	0	0	0
LOC101929038	0	0	0	0	0	1	0	0	0	0
LOC101929047	0	0	0	0	0	2	0	0	0	0
LOC101929119	0	0	0	0	0	1	0	0	0	0
LOC101929130	0	0	0	0	1	0	0	0	0	0
LOC101929133	1	0	0	0	0	0	0	0	0	0
LOC101929134	0	2	0	0	0	0	0	0	0	0
LOC101929141	0	0	0	0	0	0	0	0	0	0.8
LOC101929165	0	0	0	0	0	0	1	0	0	0
LOC101929185	0	1	0	0	0	0	0	0	0	0
LOC101929190	0	0	0	0	0	1	0	0	0	0
LOC101929216	0	0	0	0	0	0	0	0	1	0
LOC101929249	0	1	0	0	0	0	0	0	0	0
LOC101929258	1	0	0	0	0	0	0	0	0	0
LOC101929288	0	0	2	0	0	0	0	0	0	0
LOC101929313	0	0	0	0	2	0	0	0	0	0
LOC101929374	0	0	2	0	0	0	0	0	0	0
LOC101929382	0	0	0	0	0	0	0	0	0	1
LOC101929422	0	0	0	0	1	0	0	0	0	0
LOC101929441	1	0	0	0	0	0	0	0	0	0
LOC101929442	0	0	1	0	0	0	0	0	0	0
LOC101929449	0	0	0	0	0	0	0	1	0	0
LOC101929491	0	0	0	0	0	0	0	2	0	0
LOC101929548	0	1	0	0	0	0	0	0	0	0
LOC101929563	0	0	0	0	0	1	0	0	0	0
LOC101929575	0	0	0	0	1	0	0	0	0	0
LOC101929583	0	0	0	0	0	1	0	0	0	0
LOC101929602	0	2	0	0	0	0	0	0	0	0
LOC101929625	0	0	0	0	2	0	0	0	0	0
LOC101929643	1	0	0	0	0	0	0	0	0	0
LOC101929648	1	0	0	0	0	0	0	0	0	0
LOC101929726	0	0	0	0	0	1	0	0	0	0
LOC101929728	0	3	0	0	0	0	0	0	0	0
LOC101929741	0	0	0	0	0	0	0	0	0	1
LOC101929748	0	0	0	0	0	0	0	0	0	1
LOC101929759	0	1	0	0	0	0	0	0	0	0
LOC101929766	0	0	0	0	0	0	0	0	0	1
LOC101929805	0	0	0	0	0	0	0	0	1	0
LOC101929844	0	0	0	0	0	0	1	0	0	0
LOC101929946	0	0	0	0	0	0	0	0	0	1
LOC101930026	0	0	0	0	0	1	0	0	0	0
LOC101930421	0	0	0	0	0	0	1	0	0	0
LOC101930567	1	0	0	0	0	0	0	0	0	0
LOC102467146	0	1	0	0	0	0	0	0	0	0
LOC102546226	0	0	1	0	0	0	0	0	0	0
LOC102723311	0	0	0	0	1.65	0	0	0	0	0
LOC102723327	0	1	0	0	0	0	0	0	0	0
LOC102723336	1	0	0	0	0	0	0	0	0	0
LOC102723337	0	0	0	0	0	1	0	0	0	0
LOC102723354	0	0	0	0	2	0	0	0	0	0
LOC102723373	1	0	0	0	0	0	0	0	0	0
LOC102723383	0	0	0	0	0	0	0	0	0.5	0
LOC102723390	0	0	0	0	0	1	0	0	0	0
LOC102723401	0	1	0	0	0	0	0	0	0	0
LOC102723421	0	0	0	0	0	0	0	0	2	0
LOC102723434	0	0	0	0	0	1	0	0	0	0
LOC102723443	0	0	0	0	0	0	0	0	1	0
LOC102723448	1	0	0	0	0	0	0	0	0	0
LOC102723471	0	0	0	0	1	0	0	0	0	0
LOC102723489	0	0	0	0	4.57	0	0	0	0	0
LOC102723502	0	0	0	0	0	0	1	0	0	0
LOC102723511	2	0	0	0	0	0	0	0	0	0
LOC102723542	0	0	0	0	0	0	0	0	0	1
LOC102723543	0	0	0	0	2	0	0	0	0	0
LOC102723545	0	0	0	0	1	0	0	0	0	0
LOC102723547	0	1	0	0	0	0	0	0	0	0
LOC102723559	0	1	0	0	0	0	0	0	0	0
LOC102723579	1	0	0	0	0	0	0	0	0	0
LOC102723589	0	0	0	0	1	0	0	0	0	0
LOC102723647	0	0	0	0	0	0	0	0	1	0
LOC102723652	0	2.76	0	0	0	0	0	0	0	0
LOC102723655	0	0	0	0	0	0	1	0	0	0
LOC102723675	0	0	0	0	0	1	0	0	0	0
LOC102723677	0	0	0	0	0	0	0	0	2	0
LOC102723679	0	1	0	0	0	0	0	0	0	0
LOC102723695	1	0	0	0	0	0	0	0	0	0
LOC102723708	0	0	0	0	0	1	0	0	0	0
LOC102723721	0	0	0	0	0	0	0	0	1	0
LOC102723741	0	1	0	0	0	0	0	0	0	0
LOC102723778	0	0	0	0	0	0	0	2	0	0
LOC102723780	0	0	0	0	0	0	0	0	1	0
LOC102723791	0	0	0	0	0	0	0	0	2	0
LOC102723804	0	0	0	0	0	0	0	2	0	0
LOC102723872	0	1	0	0	0	0	0	0	0	0
LOC102723878	1	0	0	0	0	0	0	0	0	0
LOC102723893	0	0	0	0	0	1	0	0	0	0
LOC102723894	0	0	1	0	0	0	0	0	0	0
LOC102723902	1.14	0	0	0	0	0	0	0	0	0
LOC102723906	0	0	0	0	0	1	0	0	0	0
LOC102723929	0	3	0	0	0	0	0	0	0	0
LOC102723949	0	1	0	0	0	0	0	0	0	0
LOC102723985	0	1	0	0	0	0	0	0	0	0
LOC102723988	0	3	0	0	0	0	0	0	0	0
LOC102724003	0	1	0	0	0	0	0	0	0	0
LOC102724030	0	0	0	0	0	1	0	0	0	0
LOC102724041	0	0	0	0	0	0	0	1	0	0
LOC102724049	1	0	0	0	0	0	0	0	0	0
LOC102724060	0	0	2	0	0	0	0	0	0	0
LOC102724108	0	1	0	0	0	0	0	0	0	0
LOC102724109	0	0	0	0	0	0	1	0	0	0
LOC102724138	0	0	1.21	0	0	0	0	0	0	0
LOC102724168	0	0	0	0	1	0	0	0	0	0
LOC102724177	0	0	0	0	0	0	0	0	0	1
LOC102724196	0	0	0	0	0	0	0	0	1	0
LOC102724215	0	0	0	0	0	1	0	0	0	0
LOC102724219	0	0	0	0	0	0	0	15.31	0	0
LOC102724258	0	0	0	1	0	0	0	0	0	0
LOC102724306	0	1	0	0	0	0	0	0	0	0
LOC102724307	0	0	0	0	0	0	0	1	0	0
LOC102724311	1	0	0	0	0	0	0	0	0	0
LOC102724312	0	0	0	0	0	1	0	0	0	0
LOC102724334	0	0	0	0	0	0	0	1.03	0	0
LOC102724377	0	0	0	0	0	2	0	0	0	0
LOC102724383	0	1	0	0	0	0	0	0	0	0
LOC102724397	0	0	0	0	3	0	0	0	0	0
LOC102724400	0	0	0	0	0	0	0	1	0	0
LOC102724424	0	0	0	0	1	0	0	0	0	0
LOC102724436	0	0	0	0	1	0	0	0	0	0
LOC102724457	0	1	0	0	0	0	0	0	0	0
LOC102724474	1	0	0	0	0	0	0	0	0	0
LOC102724493	0	0	0	0	0	0	0	0	1	0
LOC102724497	0	1	0	0	0	0	0	0	0	0
LOC102724502	0	0	0	0	0	0	1	0	0	0
LOC102724507	0	0	0	0	1	0	0	0	0	0
LOC102724511	0	0	0	0	0	0	0	0	0	1
LOC102724516	0	0	0	0	0	0	0	0	1.95	0
LOC102724549	0	0	0	0	0	0.7	0	0	0	0
LOC102724550	0	0	0	0	0	0	0	0	0	2
LOC102724601	0	1	0	0	0	0	0	0	0	0
LOC102724604	0	0	0	0	0	0	2	0	0	0
LOC102724613	0	0	0	0	0	0	1	0	0	0
LOC102724620	0	2	0	0	0	0	0	0	0	0
LOC102724629	1	0	0	0	0	0	0	0	0	0
LOC102724633	0	0	0	0	0	0	0	0	0	1
LOC102724663	1	0	0	0	0	0	0	0	0	0
LOC102724665	0	1	0	0	0	0	0	0	0	0
LOC102724676	0	0	0	0	0	0	0	0	0	1
LOC102724703	0	0	0	0	0	0.65	0	0	0	0
LOC102724711	0	2	0	0	0	0	0	0	0	0
LOC102724724	0	0	0	0	0	0	0	0	0	2
LOC102724736	0	3	0	0	0	0	0	0	0	0
LOC102724745	0	1	0	0	0	0	0	0	0	0
LOC102724747	0	1	0	0	0	0	0	0	0	0
LOC102724774	0	0	0	0	1	0	0	0	0	0
LOC102724777	0	0	0	0	2	0	0	0	0	0
LOC102724795	0	0	0	0	1	0	0	0	0	0
LOC102724799	0	0	2	0	0	0	0	0	0	0
LOC102724800	0	0	0	0	0	2	0	0	0	0
LOC102724832	0	1	0	0	0	0	0	0	0	0
LOC102724843	0	0	0	0	0	0	0	15.31	0	0
LOC102724864	0	0	0	0	0	1	0	0	0	0
LOC102724870	0	0	0	0	1	0	0	0	0	0
LOC102724872	0	0	0	0	0	0	0	0	2	0
LOC102724880	0	0	0	0	1	0	0	0	0	0
LOC102724893	0	0	0	0	0	0	0	2	0	0
LOC102724895	1	0	0	0	0	0	0	0	0	0
LOC102724903	0	0	0	0	3	0	0	0	0	0
LOC102724938	1	0	0	0	0	0	0	0	0	0
LOC102724970	0	0	0	0	0	0	0	1	0	0
LOC102724974	1	0	0	0	0	0	0	0	0	0
LOC145845	0	0	1	0	0	0	0	0	0	0
LOC149950	0	0	0	0	0	0	0	0	1	0
LOC152225	0	1	0	0	0	0	0	0	0	0
LOC154872	0	0	0	1	0	0	0	0	0	0
LOC254896	0	1	0	0	0	0	0	0	0	0
LOC284009	0	1	0	0	0	0	0	0	0	0
LOC284395	0	1	0	0	0	0	0	0	0	0
LOC284578	0	0	1	0	0	0	0	0	0	0
LOC284581	0	0	0	0	0	0	0	0	0	1
LOC284933	0	0	0	0	0	0	2	0	0	0
LOC286178	0	0	0	0	0	0	0	1	0	0
LOC286189	0	0	4	0	0	0	0	0	0	0
LOC339593	0	0	0	1	0	0	0	0	0	0
LOC339622	0	0	0	0	0	0	0	0	0	2
LOC388282	0	0	0	0	0	0	0	2	0	0
LOC388456	0	0	0	0	0	0	0	0	1	0
LOC389602	1	0	0	0	0	0	0	0	0	0
LOC399900	2	0	0	0	0	0	0	0	0	0
LOC400655	0	0	0	0	0	0	0	0	0	2
LOC401312	0	0	0	0	0	1	0	0	0	0
LOC401357	0	0	0	0	0	0	0	1	0	0
LOC440292	0	0	0	0	0	1	0	0	0	0
LOC441204	0	0	0	0	0	1	0	0	0	0
LOC441493	0	0	0	0	0	1	0	0	0	0
LOC441728	0	1	0	0	0	0	0	0	0	0
LOC643441	0	0	0	0	0	1	0	0	0	0
LOC643802	0	0	0	0	0	0	0	2	0	0
LOC644086	0	0	0	0	0	0	0	0	2	0
LOC644189	1	0	0	0	0	0	0	0	0	0
LOC644554	1	0	0	0	0	0	0	0	0	0
LOC644662	0	0	0	0	0	0	0	0	1	0
LOC645202	0	0	0	0	0	0	0	0	1.39	0
LOC645752	0	2	0	0	0	0	0	0	0	0
LOC650226	0	1	0	0	0	0	0	0	0	0
LOC650368	0	0	0	0	0	1	0	0	0	0
LOC727944	1	0	0	0	0	0	0	0	0	0
LOC728026	0	0	0	0	1	0	0	0	0	0
LOC728728	0	0	0	0	0	0	0	0	0	0.85
LOC729506	0	0	0	0	3	0	0	0	0	0
LOC729800	0	0	0	0	0	0	0	0	0	1
LOC729815	0	0	0	0	0	0	1	0	0	0
LPL	1	0	0	0	0	0	0	0	0	0
LPO	0	0	2	0	0	0	0	0	0	0
LRIT2	0	0	0	0	0	0	0	0	0	1
LRRC14B	0	0	0	0	0	0	0	0	0	2
LRRC3-AS1	0	0	0	0	0	0	0	1	0	0
LRRC3C	0	1	0	0	0	0	0	0	0	0
LRRC69	0	0	0	0	0	1	0	0	0	0
LSMEM2	0	0	0	0	0	0	0	0	0	1
LTF	0	0	0	0	2	0	0	0	0	0
LURAP1L	0	0	0	0	0	0	1	0	0	0
LY6G6F	0	0	0	0	0	1	0	0	0	0
LY6H	0	1	0	0	0	0	0	0	0	0
LY6K	0	0	0	0	0	0	0.57	0	0	0
LYG2	0	0	0	0	0	0	0	1	0	0
LYPD6	0	0	0	0	0	0	0	2	0	0
LYVE1	0	0	0	0	0	1	0	0	0	0
M1AP	0	2	0	0	0	0	0	0	0	0
MADCAM1	1	0	0	0	0	0	0	0	0	0
MAEL	0	1	0	0	0	0	0	0	0	0
MAGEA11	0	0	0	0	0	1	0	0	0	0
MAGEA2B	0	2	0	0	0	0	0	0	0	0
MAGEA3	0	0	0	0	0	0	0	0	0	1
MAGEB4	0	0	0	0	0	2	0	0	0	0
MAGEC1	1	0	0	0	0	0	0	0	0	0
MAGEE2	0	0	0	0	1	0	0	0	0	0
MAMDC2	1	0	0	0	0	0	0	0	0	0
MAPT-AS1	0	0	0	2	0	0	0	0	0	0
2011-03-01	0	0	0	0	0	0	0	1	0	0
MC5R	0	0	0	0	0	1	0	0	0	0
MEF2C-AS1	0	2	0	0	0	0	0	0	0	0
MESP2	0	0	0	0	0	2	0	0	0	0
MGC34034	0	0	0	0	0	0	0	2	0	0
MIPOL1	0	0	0	0	0	0	0	0	0	1
MIR1302-4	0	1	0	0	0	0	0	0	0	0
MIR181A2HG	0	0	0	0	1	0	0	0	0	0
MIR202HG	0	0	0	0	0	1	0	0	0	0
MIR3198-2	0	0	0	0	0	0	1	0	0	0
MIR324	0	2	0	0	0	0	0	0	0	0
MIR3918	0	0	0	0	1	0	0	0	0	0
MIR4637	0	1	0	0	0	0	0	0	0	0
MIR4721	0	0	0	0	0	0	0	0	0	0.86
MIR4724	0	0	0	1	0	0	0	0	0	0
MIR503HG	0	0	0	0	0	0	1	0	0	0
MIR548AR	1	0	0	0	0	0	0	0	0	0
MIR670HG	1	0	0	0	0	0	0	0	0	0
MIR6723	0	0	0	0	1	0	0	0	0	0
MIXL1	2	0	0	0	0	0	0	0	0	0
MLK7-AS1	0	0	0	0	0	0	1	0	0	0
MLLT4-AS1	0	1	0	0	0	0	0	0	0	0
MMP13	0	0	2	0	0	0	0	0	0	0
MMP7	0	3	0	0	0	0	0	0	0	0
MORC1	0	0	0	0	0	0	0	0	1	0
MRGPRX1	0	0	0	0	0	0	0	0	1	0
MROH2B	0	0	0	0	0	0	0	0	0	1
MS4A15	0	0	0	0	0	0	0	0	1	0
MT1B	0	1	0	0	0	0	0	0	0	0
MTNR1A	0	0	0	0	0	0	0	1	0	0
MTNR1B	0	0	0	0	0	1	0	0	0	0
MTRNR2L5	0	0	0	0	0	0	2	0	0	0
MTTP	0	0	0	0	0	0	0	0	0	1
MTUS2-AS1	0	0	0	0	0	0	0	0	1	0
MYH2	0	0	2	0	0	0	0	0	0	0
MYLPF	0	0	0	0	0	0	0	0	0	1
MYO3A	0	0	0	0	0	1	0	0	0	0
MYOT	0	0	1	0	0	0	0	0	0	0
MYOZ2	0	1	0	0	0	0	0	0	0	0
MYRFL	0	0	0	0	0	0	0	0	1	0
NANOG	0	0	0	0	0	0	0	1	0	0
NAP1L6	1	0	0	0	0	0	0	0	0	0
NAV2-AS4	0	0	0	0	0	1	0	0	0	0
NBPF7	0	0	0	0	0	0	0	1	0	0
NDST4	1	0	0	0	0	0	0	0	0	0
NEK11	0	0	0	0	0	2	0	0	0	0
NEUROD6	0	0	0	0	1	0	0	0	0	0
NGB	0	0	0	0	0	0	0	0	0	1
NGFR	0	1	0	0	0	0	0	0	0	0
NKX2-2	0	0	0	2	0	0	0	0	0	0
NKX2-3	0	0	0	0	0	1	0	0	0	0
NKX2-6	0	0	0	0	2	0	0	0	0	0
NKX3-2	0	1	0	0	0	0	0	0	0	0
NLGN1	0	0	0	0	0	0	0	0	1	0
NLRP5	0	0	0	0	1	0	0	0	0	0
NMBR	0	0	0	0	1	0	0	0	0	0
NME5	0	0	0	0	0	0	0	0	0	1
NME8	0	0	0	0	0	1	0	0	0	0
NMU	0	0	0	0	0	0	1	0	0	0
NOSTRIN	0	0	0	0	0	0	2	0	0	0
NOTO	0	0	2	0	0	0	0	0	0	0
NOTUM	0	0	0	0	0	0	0	0	0	1
NOX5	0	2	0	0	0	0	0	0	0	0
NPBWR2	0	0	0	0	0	0	0	0	0	1
NPFFR1	0	0	0	0	1	0	0	0	0	0
NPFFR2	0	0	0	0	0	0	0	0	0	1
NPHS1	0	0	0	0	0	1	0	0	0	0
NPY2R	0	0	1	0	0	0	0	0	0	0
NPY5R	0	0	0	0	0	0	1	0	0	0
NR2E3	0	1	0	0	0	0	0	0	0	0
NRG3	1	0	0	0	0	0	0	0	0	0
NRON	0	0	0	0	0	0	0	0	0	2
NRSN1	0	0	0	0	0	0	0	1	0	0
NTF3	0	0	1	0	0	0	0	0	0	0
NTM	0	0	2	0	0	0	0	0	0	0
NTSR2	0	0	0	0	0	0	1	0	0	0
NUPR1	0	0	0	0	0	0	0	0	0	1
NXF3	0	0	0	1	0	0	0	0	0	0
NXF4	0	0	0	0	0	0	0	0	0	1
NXN	0	0	0	0	0	1	0	0	0	0
NXNL1	0	0	0	0	0	1	0	0	0	0
NXPE4	0	0	0	0	0	0	0	0	0	1
NXPH2	0	0	0	0	0	1	0	0	0	0
OAZ3	0	0	0	0	1.01	0	0	0	0	0
OCM2	0	1	0	0	0	0	0	0	0	0
OLR1	1	0	0	0	0	0	0	0	0	0
OMP	0	0	2	0	0	0	0	0	0	0
OPN1MW	0	0	0	0	0	0	0	0	0	1
OR10C1	0	0	0	0	0	0	3	0	0	0
OR10K1	0	2	0	0	0	0	0	0	0	0
OR10P1	1	0	0	0	0	0	0	0	0	0
OR10V1	0	0	0	0	0	0	0	1	0	0
OR10W1	0	0	0	0	1	0	0	0	0	0
OR11G2	0	1	0	0	0	0	0	0	0	0
OR11H6	0	0	0	0	0	2	0	0	0	0
OR13C4	0	0	0	0	0	0	1	0	0	0
OR14I1	0	0	0	0	0	1	0	0	0	0
OR1D2	0	0	0	0	1	0	0	0	0	0
OR1L3	1	0	0	0	0	0	0	0	0	0
OR1L6	0	0	0	0	0	0	0	1	0	0
OR1M1	0	0	0	0	1	0	0	0	0	0
OR1S1	0	0	0	0	0	0	0	0	1	0
OR2AT4	0	0	0	0	4	0	0	0	0	0
OR2C1	0	0	0	0	0	0	1	0	0	0
OR2F2	0	0	0	0	0	0	0	0	1	0
OR2G2	0	0	1	0	0	0	0	0	0	0
OR2J2	1	0	0	0	0	0	0	0	0	0
OR2M1P	2	0	0	0	0	0	0	0	0	0
OR2M5	0	0	0	0	2	0	0	0	0	0
OR2T35	0	0	0	0	0	1	0	0	0	0
OR2W1	0	0	0	0	0	0	1	0	0	0
OR2Y1	0	0	0	0	0	0	0	1	0	0
OR4B1	0	0	0	0	0	0	1	0	0	0
OR4C3	0	0	0	0	0	0	0	0	0	1
OR4C6	0	0	0	0	0	0	0	0	1	0
OR4D11	1	0	0	0	0	0	0	0	0	0
OR4D9	0	0	0	0	0	0	0	0	1	0
OR4F15	0	0	0	0	0	3	0	0	0	0
OR4F21	0	0	0	0	0	0.75	0	0	0	0
OR4F5	0	0	0	0	0	0	0	0	1	0
OR4K15	0	0	0	0	0	0	0	1	0	0
OR4S1	0	0	0	0	0	0	0	0	1	0
OR4X1	0	0	2	0	0	0	0	0	0	0
OR51A2	0	1	0	0	0	0	0	0	0	0
OR51A4	0	0	0	0	0	4	0	0	0	0
OR51B2	0	0	0	0	1	0	0	0	0	0
OR51G1	0	0	0	0	0	1	0	0	0	0
OR52E4	0	0	0	0	0	1	0	0	0	0
OR52E6	0	0	0	0	0	0	0	1	0	0
OR52I1	0	2	0	0	0	0	0	0	0	0
OR52N1	0	0	0	0	0	0	2	0	0	0
OR52R1	0	0	0	0	1	0	0	0	0	0
OR56A1	0	0	0	0	1	0	0	0	0	0
OR5B17	0	0	0	0	0	0	0	0	0	1
OR5J2	0	1	0	0	0	0	0	0	0	0
OR5M1	0	0	0	0	0	1	0	0	0	0
OR5M9	0	1	0	0	0	0	0	0	0	0
OR6B2	0	0	0	0	0	0	0	0	1	0
OR6C75	0	0	0	0	0	0	0	0	0	1
OR6C76	0	0	0	0	0	1	0	0	0	0
OR6F1	0	0	0	0	2	0	0	0	0	0
OR6K6	0	0	0	0	2	0	0	0	0	0
OR6M1	0	0	0	0	0	0	0	0	0	1
OR7A10	0	0	0	0	0	0	0	1	0	0
OR7A17	0	0	0	0	0	1	0	0	0	0
OR7G1	0	0	0	0	0	0	1	0	0	0
OR8B12	0	0	0	0	0	2	0	0	0	0
OR8B4	0	0	0	0	1	0	0	0	0	0
OR8H1	0	1	0	0	0	0	0	0	0	0
OR9Q2	0	0	0	0	1	0	0	0	0	0
OTOA	0	0	0	0	0	0.28	0	0	0	0
OTOR	0	0	0	0	0	1	0	0	0	0
OTOS	0	2	0	0	0	0	0	0	0	0
OTP	0	0	0	0	0	0	0	0	1	0
OTX2-AS1	0	0	0	0	0	0	0	0	0	1
OVOL3	0	1	0	0	0	0	0	0	0	0
PABPC1L2A	0	0	1	0	0	0	0	0	0	0
PALM3	0	0	0	2	0	0	0	0	0	0
PARD6G-AS1	0	1	0	0	0	0	0	0	0	0
PAX9	0	0	0	0	0	1	0	0	0	0
PBOV1	0	0	0	0	0	0	0	0	1	0
PCAT4	1	0	0	0	0	0	0	0	0	0
PCDH11X	0	1	0	0	0	0	0	0	0	0
PCDH20	0	0	0	0	0	0	0	0	1	0
PCNAP1	0	0	0	0	0	0	0	0	0	1
PDC	0	0	0	0	0	0	2	0	0	0
PDX1-AS1	0	0	0	0	0	0	1	0	0	0
PDYN	0	0	0	0	1	0	0	0	0	0
PENK	0	0	0	0	0	0	0	1	0	0
PGF	0	0	0	0	0	1	0	0	0	0
PIH1D2	0	0	0	0	0	0	0	0	0	1
PIRT	0	0	0	0	0	1	0	0	0	0
PITX3	0	0	0	0	0	0	0	0	1	0
PIWIL1	1	0	0	0	0	0	0	0	0	0
PKD1L1	0	0	0	0	0	0	0	1	0	0
PKD1L2	0	0	3	0	0	0	0	0	0	0
PKNOX2	0	0	0	0	0	0	0	1	0	0
PLA2G4D	0	0	0	0	0	0	0	0	0	1
PLA2G5	0	0	0	0	1	0	0	0	0	0
PLCE1-AS1	0	0	0	0	0	2	0	0	0	0
PLCH1-AS1	0	0	0	0	0	0	0	0	1	0
PLEK2	0	0	0	0	0	1	0	0	0	0
PLK5	0	1	0	0	0	0	0	0	0	0
PLVAP	0	0	0	0	0	2	0	0	0	0
PMEL	0	0	0	0	0	0	0	1	0	0
PNMAL1	0	0	0	0	0	1	0	0	0	0
POM121L2	0	0	0	0	0	0	0	0	0	2
PON1	0	0	1	0	0	0	0	0	0	0
PON3	0	1	0	0	0	0	0	0	0	0
POTEB	0	0.5	0	0	0	0	0	0	0	0
POTEB2	0	0.5	0	0	0	0	0	0	0	0
POTEF	0	0	1	0	0	0	0	0	0	0
POTEH	0	0	0	0	0	0	0	2	0	0
POTEJ	0	0	0	0	0	0	0	0	3	0
PP12613	0	1	0	0	0	0	0	0	0	0
PP14571	0	1	0	0	0	0	0	0	0	0
PPBP	0	1	0	0	0	0	0	0	0	0
PPBPP2	0	0	0	0	0	1	0	0	0	0
PPIAL4D	0.33	0	0	0	0	0	0	0	0	0
PPP1R1A	0	0	0	0	0	0	0	0	1	0
PPP1R1C	0	0	0	0	0	0	0	3	0	0
PPP1R27	0	0	0	0	0	0	0	0	1	0
PPP1R2P9	1	0	0	0	0	0	0	0	0	0
PRAMEF20	0	0	0	0	0	0	1	0	0	0
PRAMEF4	0	0	2	0	0	0	0	0	0	0
PRAMEF6	0	1	0	0	0	0	0	0	0	0
PRAMEF7	0	0	0	0	0	0	0.5	0	0	0
PRKAG3	0	0	0	1	0	0	0	0	0	0
PRMT8	0	0	0	0	0	0	1	0	0	0
PRNT	0	0	0	0	1	0	0	0	0	0
PROK1	0	0	0	0	0	1	0	0	0	0
PROL1	0	0	2	0	0	0	0	0	0	0
PROS1	2	0	0	0	0	0	0	0	0	0
PROZ	0	0	0	0	1	0	0	0	0	0
PRPS1L1	0	0	0	0	0	0	0	1	0	0
PRR15	0	0	0	0	0	0	0	0	0	1
PRR23D1	0	3	0	0	0	0	0	0	0	0
PRR5-ARHGAP8	4.34	0	0	0	0	0	0	0	0	0
PRRX2	0	0	0	2	0	0	0	0	0	0
PRSS2	0	0	0	0	1	0	0	0	0	0
PRSS3	0	0	0	0	1	0	0	0	0	0
PRSS54	0	0	0	0	1.75	0	0	0	0	0
PRSS56	1	0	0	0	0	0	0	0	0	0
PRSS8	0	0	0	0	0	0	0	0	1	0
PSG2	0	1	0	0	0	0	0	0	0	0
PSG5	0	1	0	0	0	0	0	0	0	0
PSORS1C2	0	0	0	0	1	0	0	0	0	0
PSORS1C3	0	0	0	0	0	0	2	0	0	0
PTCSC3	0	1	0	0	0	0	0	0	0	0
PTF1A	0	1	0	0	0	0	0	0	0	0
PTGES	0	0	0	0	0	0	0	0	0	1
PTX4	1	0	0	0	0	0	0	0	0	0
RAB17	0	0	0	0	1	0	0	0	0	0
RAB40AL	0	0	0	0	0	0	0	0	1	0
RAB42	0	0	0	0	0	0	1	0	0	0
RAD51AP2	0	0	2	0	0	0	0	0	0	0
RAG2	0	0	0	0	0	0	0	2	0	0
RAP1GAP	2	0	0	0	0	0	0	0	0	0
RARRES1	0	0	0	0	0	0	0	0	0	2
RBPJL	0	0	0	0	0	0	1	0	0	0
RFPL4AL1	0	0	0	0	0	0	0	0	1	0
RFPL4B	1	0	0	0	0	0	0	0	0	0
RGAG1	0	0	0	0	1	0	0	0	0	0
RGN	0	0	0	0	0	0	0	0	0	1
RGS22	0	0	0	0	1	0	0	0	0	0
RHAG	0	0	0	0	0	1	0	0	0	0
RHPN1-AS1	0	0	0	0	1	0	0	0	0	0
RLN3	2	0	0	0	0	0	0	0	0	0
RNF182	1	0	0	0	0	0	0	0	0	0
RNF219-AS1	0	1.38	0	0	0	0	0	0	0	0
RNU2-2P	0	2	0	0	0	0	0	0	0	0
RNU6-2	0	0	0.25	0	0	0	0	0	0	0
RNU6-33P	0	0	0.25	0	0	0	0	0	0	0
RNU6-36P	0	0	0.25	0	0	0	0	0	0	0
RNU6-9	0	0	0.25	0	0	0	0	0	0	0
ROPN1B	0	0	0	0	0	0	0	0	1	0
RP1-140J1.1	0	0	0	0	0	0	1	0	0	0
RP1-256G22.2	0	0	0	0	0	1	0	0	0	0
RP1-40E16.9	1	0	0	0	0	0	0	0	0	0
RP1-63G5.5	0	0	0	0	0	0	0	0	1	0
RP11-1080G15.1	0	0	0	1	0	0	0	0	0	0
RP11-1084I9.1	0	0	0	0	0	0	1	0	0	0
RP11-1096D5.1	0	0	0	0	3	0	0	0	0	0
RP11-109J4.1	0	0	0	0	0	0	3	0	0	0
RP11-111E14.1	0	0	0	0	0	0	0	0	1	0
RP11-134O21.1	0	0	0	0	0	0	2	0	0	0
RP11-13P5.2	0	0	0	0	0	0	0	0	1	0
RP11-146N18.1	0	0	0	0	0	1	0	0	0	0
RP11-147N17.1	0	0	0	0	0	0	0	0	1	0
RP11-154D6.1	0	0	0	0	0	0	0	0	1	0
RP11-166A12.1	0	0	1	0	0	0	0	0	0	0
RP11-166O4.5	1	0	0	0	0	0	0	0	0	0
RP11-16E12.2	0	0	0	1	0	0	0	0	0	0
RP11-170N11.1	0	0	0	0	1	0	0	0	0	0
RP11-17A4.2	0	0	0	0	0	0	3	0	0	0
RP11-1H15.2	0	0	0	0	0	0	0	1	0	0
RP11-214C8.2	0	0	0	0	0	0	0	0	1	0
RP11-230B22.1	1	0	0	0	0	0	0	0	0	0
RP11-234K24.3	0	0	0	0	0	0	0	0	1	0
RP11-24P4.1	0	0	0	0	0	0	0	0	0	1
RP11-266L9.2	0	0	0	0	1	0	0	0	0	0
RP11-286B14.1	0	0	0	1	0	0	0	0	0	0
RP11-28G8.1	0	0	0	0	0	0	3	0	0	0
RP11-298O21.5	0	0	0	0	0	1	0	0	0	0
RP11-313C15.1	0	0	0	0	0	0	0	0	1	0
RP11-317M11.1	0	0	0	0	2	0	0	0	0	0
RP11-326F20.5	0	0	0	0	0	1	0	0	0	0
RP11-329J18.2	0	1	0	0	0	0	0	0	0	0
RP11-344B5.2	0	3	0	0	0	0	0	0	0	0
RP11-353N14.5	0	0	0	0	0	0	0	0	1	0
RP11-355N15.1	0	0	0	0	0	0	0	1	0	0
RP11-364P22.1	0	0	0	0	0	1	0	0	0	0
RP11-379F4.4	0	0	1	0	0	0	0	0	0	0
RP11-381O7.3	0	0	0	0	0	0	0	3.11	0	0
RP11-387D10.3	1	0	0	0	0	0	0	0	0	0
RP11-3B12.2	0	1	0	0	0	0	0	0	0	0
RP11-41O4.2	0	0	0	0	0	0	1	0	0	0
RP11-421P23.1	0	0	0	0	0	0	1	0	0	0
RP11-433J20.1	0	1	0	0	0	0	0	0	0	0
RP11-435M3.2	0	0	0	0	1	0	0	0	0	0
RP11-438N16.1	0	1	0	0	0	0	0	0	0	0
RP11-474D1.3	0	0	0	0	1	0	0	0	0	0
RP11-47I22.2	0	1	0	0	0	0	0	0	0	0
RP11-494M8.4	0	1	0	0	0	0	0	0	0	0
RP11-500B12.1	0	1	0	0	0	0	0	0	0	0
RP11-513O17.2	0	0	4	0	0	0	0	0	0	0
RP11-519M16.1	0	0	0	0	0	0	0	2	0	0
RP11-523L20.2	0	0	0	0	0	0	0	0	1	0
RP11-594N15.2	0	0	0	0	0	0	0	0	0	2
RP11-630D6.5	0	0	0	0	0	0	2	0	0	0
RP11-632K5.3	0	0	0	0	1	0	0	0	0	0
RP11-692N5.1	0	1	0	0	0	0	0	0	0	0
RP11-699L21.1	0	0	0	1	0	0	0	0	0	0
RP11-70F11.11	1	0	0	0	0	0	0	0	0	0
RP11-710F7.3	0	0	0	0	1	0	0	0	0	0
RP11-719J20.1	0	0	0	0	0	0	0	0	2	0
RP11-725G5.2	0	0	0	1	0	0	0	0	0	0
RP11-730N24.1	0	0	0	0	1	0	0	0	0	0
RP11-744J10.3	0	0	0	0	0	0	0	0	0	1
RP11-75N4.2	0	0	0	0	2	0	0	0	0	0
RP11-76E12.1	0	0	0	0	0	1	0	0	0	0
RP11-770J1.3	0	0	0	0	0	0	0	0	2	0
RP11-778O17.4	0	0	1	0	0	0	0	0	0	0
RP11-794P6.1	0	0	0	0	0	0	0	1	0	0
RP11-79E3.3	0	0	0	0	0	0	0	0	1	0
RP11-806H10.4	0	0	0	0	0	0	0	0	4	0
RP11-806K15.1	0	0	0	0	1	0	0	0	0	0
RP11-809M12.1	0	0	0	0	0	0	0	0	1	0
RP11-814P5.1	1	0	0	0	0	0	0	0	0	0
RP11-829H16.3	3.61	0	0	0	0	0	0	0	0	0
RP11-87M18.2	0	0	0	0	1	0	0	0	0	0
RP11-87N24.2	0	0	0	0	0	0	0	1	0	0
RP11-887P2.5	0	0	0	0	0	0	0	0	1	0
RP11-893F2.6	0	0	0	0	0	0	0	2	0	0
RP11-93B14.5	0	0	0	0	1.11	0	0	0	0	0
RP11-983C2.2	1	0	0	0	0	0	0	0	0	0
RP13-60M5.2	0	0	0	0	0	0	2	0	0	0
RP13-653N12.2	0	0	0	0	0	1	0	0	0	0
RP4-533D7.5	0	0	0	0	0	0	0	0	0	1
RP4-544H6.2	0	0	0	0	0	0	0	0	0	1
RP4-613A2.1	0	0	0	0	0	0	0	1	0	0
RP4-655J12.4	0	0	0	0	0	0	0	0	1	0
RP4-684O24.5	1	0	0	0	0	0	0	0	0	0
RP4-697P8.3	0	1	0	0	0	0	0	0	0	0
RP4-723E3.1	0	0	0	0	0	0	0	1	0	0
RP5-855F14.1	0	1	0	0	0	0	0	0	0	0
RPGRIP1	0	0	0	0	0	0	0	1	0	0
RPH3A	0	0	0	0	0	0	2	0	0	0
RPS7P5	0	1	0	0	0	0	0	0	0	0
RRH	0	0	0	0	0	0	0	0	0	1
RSPH1	0	0	0	0	0	1	0	0	0	0
RSPO1	0	0	0	0	0	2	0	0	0	0
RSPO2	0	0	0	0	0	0	0	0	1	0
RUNX1-IT1	0	0	4	0	0	0	0	0	0	0
RXFP1	1	0	0	0	0	0	0	0	0	0
RXRG	0	0	0	0	0	0	0	1	0	0
S100A12	0	0	0	0	0	2	0	0	0	0
S100A14	0	0	0	1	0	0	0	0	0	0
SBSN	0	0	0	0	0	1	0	0	0	0
SCARA3	0	0	0	0	0	0	0	0	0	1
SCGB2A1	0	1	0	0	0	0	0	0	0	0
SCNN1G	0	1	0	0	0	0	0	0	0	0
SDPR	0	0	0	0	1	0	0	0	0	0
SDR9C7	0	1	0	0	0	0	0	0	0	0
SELENBP1	0	0	0	0	1	0	0	0	0	0
SEMA3F	0	1	0	0	0	0	0	0	0	0
SERF1A	0	0	0	0	0	0	0	31.64	0	0
SERPINA10	0	0	0	0	0	1	0	0	0	0
SERPINA4	0	0	1	0	0	0	0	0	0	0
SERPINA5	0	0	0	0	1	0	0	0	0	0
SERPINB2	0	0	0	0	2	0	0	0	0	0
SERPIND1	0	0	0	0	0	0	2	0	0	0
SERTM1	0	0	0	0	0	0	1	0	0	0
SETSIP	0	0	0	0	0	0	0	0	2	0
SFRP2	0	0	0	0	2	0	0	0	0	0
SFRP4	0	0	0	0	0	1	0	0	0	0
SGCZ	0	0	1	0	0	0	0	0	0	0
SGOL1-AS1	0	0	0	0	0	0.12	0	0	0	0
SH2D7	0	0	0	0	1	0	0	0	0	0
SH3GL2	0	0	0	0	1	0	0	0	0	0
SH3GL3	0	1	0	0	0	0	0	0	0	0
SHCBP1L	0	0	0	0	0	1	0	0	0	0
SIGLEC6	0	0	1	0	0	0	0	0	0	0
SIX6	0	0	0	0	0	0	0	0	1	0
SLC13A1	0	1	0	0	0	0	0	0	0	0
SLC13A2	0	0	0	0	0	0	1	0	0	0
SLC13A4	1	0	0	0	0	0	0	0	0	0
SLC15A1	0	0	0	0	1	0	0	0	0	0
SLC1A7	0	0	0	0	0	4	0	0	0	0
SLC22A10	0	1	0	0	0	0	0	0	0	0
SLC22A12	0	0	0	0	0	0	0	0	0	1
SLC22A18AS	0	0	0	0	0	0	0	0	1	0
SLC22A2	1	0	0	0	0	0	0	0	0	0
SLC25A3P1	0	0	0	0	0	0	0	1	0	0
SLC28A2	0	0	0	0	0	0	0	0	1	0
SLC39A2	0	0	0	0	1	0	0	0	0	0
SLC44A3	0	0	0	0	0	0	0	0	0	1
SLC46A2	0	1	0	0	0	0	0	0	0	0
SLC4A3	0	0	0	0	0	0	1	0	0	0
SLC52A3	0	0	0	0	0	1	0	0	0	0
SLC5A2	0	0	0	0	1.01	0	0	0	0	0
SLC6A11	0	0	0	0	0	0	0	1	0	0
SLC6A14	0	1	0	0	0	0	0	0	0	0
SLC6A19	0	2	0	0	0	0	0	0	0	0
SLC6A3	0	0	0	0	0	0	0	1	0	0
SLC7A9	0	1	0	0	0	0	0	0	0	0
SLC9A4	0	0	0	0	0	3	0	0	0	0
SLMO2-ATP5E	3.36	0	0	0	0	0	0	0	0	0
SLX1B-SULT1A4	0	0	0	0	5.43	0	0	0	0	0
SMCP	0	0	2	0	0	0	0	0	0	0
SNCAIP	0	0	0	0	0	0	1	0	0	0
SNHG18	0	0	0	0	0	0	0	0	1	0
SNORA25	0	0	0	0	0	1	0	0	0	0
SNORA45	1	0	0	0	0	0	0	0	0	0
SNORA5C	0	0	0	0	0	2	0	0	0	0
SNORA6	0	1	0	0	0	0	0	0	0	0
SNORA70	0	0	0	0	0	0	0	0	0	1
SNORA74B	0	1	0	0	0	0	0	0	0	0
SNORD15A	0	0	0	0	0	0	0	0	1	0
SNORD3B-1	0	0	0	0	0	0	0	0.62	0	0
SNORD3B-2	0	0	0	0	0	0	0	0.62	0	0
SNORD89	1	0	0	0	0	0	0	0	0	0
SORCS3	0	0	0	0	0	0	0	0	0	2
SOX3	0	0	0	0	0	0	0	0	0	1
SPACA5B	1	0	0	0	0	0	0	0	0	0
SPAG11A	0	0	2	0	0	0	0	0	0	0
SPAG17	0	0	0	0	0	0	2	0	0	0
SPANXB1	0	0	0	0	0	1	0	0	0	0
SPANXN1	0	0	0	0	1	0	0	0	0	0
SPARCL1	0	0	0	0	0	1	0	0	0	0
SPATA31B1	0	0	0	1	0	0	0	0	0	0
SPATC1	0	1	0	0	0	0	0	0	0	0
SPEF1	0	1	0	0	0	0	0	0	0	0
SPERT	0	0	0	0	1	0	0	0	0	0
SPINK9	1	0	0	0	0	0	0	0	0	0
SPRR2D	0	0	0	0	0	0	0	1	0	0
SRD5A1P1	0	0	4	0	0	0	0	0	0	0
ST18	0	0	0	0	2	0	0	0	0	0
ST7-OT4	0	1	0	0	0	0	0	0	0	0
ST8SIA5	0	0	1	0	0	0	0	0	0	0
ST8SIA6	1	0	0	0	0	0	0	0	0	0
STAC2	0	0	0	0	1	0	0	0	0	0
STAU2-AS1	0	0	0	0	0	0	0	0	0	1
STK32B	0	0	0	0	1	0	0	0	0	0
SUGT1P1	3	0	0	0	0	0	0	0	0	0
SULT1C4	0	1	0	0	0	0	0	0	0	0
SUN3	1	0	0	0	0	0	0	0	0	0
SUSD5	1	0	0	0	0	0	0	0	0	0
SV2C	0	0	0	0	0	0	0	0	0	1
SYCP1	1	0	0	0	0	0	0	0	0	0
SYCP2L	0	0	0	0	1	0	0	0	0	0
SYNE4	0	0	0	0	3	0	0	0	0	0
SYT4	0	0	0	0	1	0	0	0	0	0
SYT6	0	0	0	1	0	0	0	0	0	0
TAAR3	0	0	0	0	1	0	0	0	0	0
TAC4	0	0	0	0	0	0	0	0	1	0
TACR3	1	0	0	0	0	0	0	0	0	0
TAS1R1	0	0	0	0	0	0	1	0	0	0
TAS2R30	0	0	0	0	0	0	0	0	1	0
TAS2R8	2	0	0	0	0	0	0	0	0	0
TBL1Y	0	1	0	0	0	0	0	0	0	0
TBX4	0	0	0	0	0	0	0	1	0	0
TCERG1L	0	0	0	0	0	1	0	0	0	0
TCL1B	0	0	0	0	0	0	0	0	0	1
TCP10L2	0	0	0	0	0	0	0	1	0	0
TCTEX1D1	0	0	0	0	0	1	0	0	0	0
TDRD15	0	1	0	0	0	0	0	0	0	0
TDRG1	0	0	0	0	1	0	0	0	0	0
TEK	0	0	0	0	0	0	1	0	0	0
TEX28	0	1	0	0	0	0	0	0	0	0
TGM3	0	0	0	0	1	0	0	0	0	0
THEGL	0	0	1	0	0	0	0	0	0	0
THSD7B	0	0	0	0	0	0	1	0	0	0
TIMP4	0	0	0	0	0	0	0	0	2	0
TLL1	0	0	0	0	0	0	0	1	0	0
TM4SF19-AS1	0	0	0	0	0	2	0	0	0	0
TM4SF20	0	0	0	0	0	1	0	0	0	0
TMC3	0	0	0	0	0	1	0	0	0	0
TMED11P	0	0	0	0	0	0	0	0	1	0
TMEM133	0	1	0	0	0	0	0	0	0	0
TMEM151A	0	1	0	0	0	0	0	0	0	0
TMEM155	0	0	0	0	0	3	0	0	0	0
TMEM17	0	0	0	0	1	0	0	0	0	0
TMEM202	0	0	0	0	0	0	1	0	0	0
TMEM207	0	0	0	0	0	0	3	0	0	0
TMEM225	0	1	0	0	0	0	0	0	0	0
TMEM233	0	1	0	0	0	0	0	0	0	0
TMEM239	0	1	0	0	0	0	0	0	0	0
TMEM253	0	0	0	0	0	0	0	0	0	1
TMEM30C	0	0	0	0	0	0	0	0	1	0
TMEM37	0	0	0	0	0	0	1	0	0	0
TMEM51-AS1	0	0	0	0	0	0	0	0	1	0
TMEM52B	0	0	0	0	0	0	0	0	0	1
TMEM61	0	0	0	0	1	0	0	0	0	0
TMEM72	2	0	0	0	0	0	0	0	0	0
TMEM82	1	0	0	0	0	0	0	0	0	0
TMEM88B	0	0	2	0	0	0	0	0	0	0
TMPRSS12	0	1	0	0	0	0	0	0	0	0
TMPRSS9	0	0	0	0	0	0	0	0	0	1
TNFRSF10C	0	0	0	0	0	0	1	0	0	0
TNFRSF21	0	0	0	0	1	0	0	0	0	0
TNFSF18	0	0	0	0	0	0	2	0	0	0
TNNT1	0	1	0	0	0	0	0	0	0	0
TOP1P2	0	0	0	0	0	0	4	0	0	0
TPH2	0	0	0	0	0	1	0	0	0	0
TPSB2	0	1	0	0	0	0	0	0	0	0
TRAPPC3L	0	0	0	0	1	0	0	0	0	0
TRIM31	0	0	0	0	0	0	1	0	0	0
TRIM39-RPP21	0	0	0	0	3.01	0	0	0	0	0
TRIM49C	0	0	0	0	0	0	5	0	0	0
TRIM49D1	0	0	0	1	0	0	0	0	0	0
TRIM53AP	1	0	0	0	0	0	0	0	0	0
TRNAC10	0	0	0	0	0.14	0	0	0	0	0
TRNAC14	0	0	0	0	0.14	0	0	0	0	0
TRNAC16	0	0	0	0	0.14	0	0	0	0	0
TRNAC29	0	0	0	0	0.14	0	0	0	0	0
TRNAC5	0	0	0	0	0.14	0	0	0	0	0
TRNAC7	0	0	0	0	0.14	0	0	0	0	0
TRNAC9	0	0	0	0	0.14	0	0	0	0	0
TRNC	0	0	0	0	0	0	0	1	0	0
TRNK	0	0	0	0	0	0	0	1	0	0
TRNP1	0	0	0	0	0	0	0	0	1	0
TRNQ	0	0	0	0	0	0	0	0	0	1
TRNV	0	0	0	0	0	0	0	1	0	0
TRPC5	0	0	0	0	0	0	0	0	0	1
TRPM2-AS	0	0	0	1	0	0	0	0	0	0
TRPM8	0	0	0	0	0	0	3	0	0	0
TRPV5	0	0	0	0	0	0	0	0	0	2
TRPV6	0	1	0	0	0	0	0	0	0	0
TSLP	0	0	0	0	0	1	0	0	0	0
TSSK1B	0	0	0	0	0	1	0	0	0	0
TTC40	0	0	0	0	0	0	0	0	0	1
TTLL6	0	0	0	0	1	0	0	0	0	0
TTLL8	0	0	0	0	0	1	0	0	0	0
TTTY2	0	0	0	0	0	0	0	0.5	0	0
TTTY2B	0	0	0	0	0	0	0	0.5	0	0
TULP1	0	0	0	0	1	0	0	0	0	0
TXLNG2P	0	0	0	0	0	3	0	0	0	0
TXNDC8	0	0	0	0	0	0	0	0	1	0
TXNRD3NB	0	0	0	0	0	0	0	0	0	0.01
UBE2U	0	0	0	0	0	0	0	1	0	0
UBOX5-AS1	0	0	0	0	0	0	0	1	0	0
UGT2B28	0	0	0	0	0	0	3	0	0	0
ULK4P3	0	0	0	0	0	0	0	0	1	0
UNC5B-AS1	0	0	0	0	0	0	3	0	0	0
UNC93A	0	0	0	0	1	0	0	0	0	0
UPK3A	0	0	0	0	1	0	0	0	0	0
URAHP	0	0	0	0	0	0	0	1.41	0	0
USP17L1P	0	0	0	0	0	0	0	0	0	0.67
USP17L22	0	0	0	0	0	0	0	1	0	0
USP17L3	0	0	0	0	0	0	0	0	0	0.67
USP17L4	0	0	0	0	0	0	0	0	0	0.67
USP17L7	0	0	0	0	0	2	0	0	0	0
USP17L9P	0	0	0	1	0	0	0	0	0	0
VAV3-AS1	0	0	0	0	1	0	0	0	0	0
VNN1	0	1	0	0	0	0	0	0	0	0
VPREB3	0	0	0	0	0	0	0	0	0	1
VSNL1	0	0	0	0	0	0	0	0	0	2
WBP11P1	0	0	1	0	0	0	0	0	0	0
WDR16	0	1	0	0	0	0	0	0	0	0
WDR66	0	0	1	0	0	0	0	0	0	0
WDR93	0	0	0	0	0	0	0	1	0	0
WDR96	0	0	0	0	0	0	1	0	0	0
WLS	2	0	0	0	0	0	0	0	0	0
WNT16	0	0	0	0	0	0	0	0	0	1
WNT2	0	0	0	0	0	0	0	2	0	0
WNT2B	0	0	0	0	0	0	0	0	1	0
WNT7B	0	1	0	0	0	0	0	0	0	0
WSCD2	0	0	0	0	0	0	0	0	1	0
XG	0	0	0	0	0	0	0	0	0	1
XXYLT1-AS2	0	0	0	0	0	0	1	0	0	0
YIPF7	2	0	0	0	0	0	0	0	0	0
ZBBX	0	0	0	0	0	0	0	2	0	0
ZDHHC22	0	0	0	0	0	1	0	0	0	0
ZIM3	0	1	0	0	0	0	0	0	0	0
ZMAT4	0	1	0	0	0	0	0	0	0	0
ZNF215	0	1	0	0	0	0	0	0	0	0
ZNF32-AS1	0	0	0	0	0	0	0	0	1.64	0
ZNF32-AS3	0	0	0	0	0	0	0	1	0	0
ZNF33BP1	0	0	0	0	4	0	0	0	0	0
ZNF534	0	0	0	0	1	0	0	0	0	0
ZNF556	0	0	0	0	0	1	0	0	0	0
ZNF645	0	0	0	0	0	0	0	1	0	0
ZNF695	0	0	0	1	0	0	0	0	0	0
ZNF732	0	0	0	0	2	0	0	0	0	0
ZNF806	0	0	0	0	0	0	0	0	1	0
ZNRF2P1	0	0	0	0	1	0	0	0	0	0
ZPBP2	0	0	0	0	1	0	0	0	0	0
A2ML1	0	0	0	0	5	2	0	0	0	0
A4GNT	0	0	0	0	3	2	0	0	0	0
AADAC	0	0	0	0	0	0	1	1	0	0
AANAT	1	1	0	0	0	0	0	0	0	0
ABCA17P	1	1	0	0	0	0	0	0	0	0
ABCA8	0	0	0	0	0	0	0	2	0	2
ABCC6P1	0	0	0	0	1	1	0	0	0	0
ABO	0	0	1	1	0	0	0	0	0	0
AC002398.5	0	0	0	0	4	3	0	0	0	0
AC003984.1	0	0	3	2	0	0	0	0	0	0
AC005235.1	1	0	0	0	0	1	0	0	0	0
AC006196.1	0	1	0	0	1	0	0	0	0	0
AC006262.5	0	0	0	0	0	0	0	0	2	1
AC007040.7	0	0	0	0	0	0	0	0	1	1
AC007163.6	0	0	0	0	1	0	0	0	0	1
AC007359.6	0	0	1	2	0	0	0	0	0	0
AC007880.1	0	0	1	1	0	0	0	0	0	0
AC008703.1	0	0	2	3	0	0	0	0	0	0
AC009227.2	0	0	0	0	0	0	2	1	0	0
AC010127.3	0	0	0	0	0	0	1	2	0	0
AC010731.4	0	0	0	0	1	1	0	0	0	0
AC011518.1	0	0	4	3	0	0	0	0	0	0
AC011609.3	0	0	0	0	2	2	0	0	0	0
AC011718.2	0	0	0	0	0	0	1	0	0	1
AC016910.1	0	0	0	0	0	0	3	1	0	0
AC018470.4	0	0	0	0	4	3	0	0	0	0
AC018799.1	0	0	0	0	0	0	0	0	1	1
AC019118.2	0	0	0	0	1	1	0	0	0	0
AC024592.9	0	0	0	0	2	1	0	0	0	0
AC037193.1	0	0	0	0	1	1	0	0	0	0
AC073321.3	0	0	2	1	0	0	0	0	0	0
AC079586.1	0	0	0	0	4	2	0	0	0	0
AC099342.1	1	1	0	0	0	0	0	0	0	0
AC104134.2	0	0	0	0	4.17	1.53	0	0	0	0
AC104654.2	0	0	0	0	2	1	0	0	0	0
AC104777.2	0	0	0	0	0	0	0	0	1	1
AC105339.1	0	0	0	0	2	1	0	0	0	0
AC107622.1	0	1	0	1	0	0	0	0	0	0
AC226118.1	0	0	0	0	0	0	0	0	1	1
ACE2	0	0	2	1	0	0	0	0	0	0
ACOXL	0	1	0	1	0	0	0	0	0	0
ACSBG2	0	0	2	1	0	0	0	0	0	0
ACSM4	0	0	1	3	0	0	0	0	0	0
ACSS3	0	0	0	0	0	0	0	0	1	1
ACTA1	0	0	4	2	0	0	0	0	0	0
ACTBL2	0	0	0	0	0	0	2	3	0	0
ACTL9	0	0	0	0	0	0	1	1	0	0
ACTN1-AS1	0	0	0	0	0	0	0	0	1	1
ACTN3	0	1	0	0	0	0	0	0	1	0
ACTR3BP5	0	0	0	0	0	0	1	3	0	0
ACTRT1	0	0	1	1	0	0	0	0	0	0
ADAM21P1	1	2	0	0	0	0	0	0	0	0
ADAM30	0	0	0	0	0	0	2	3	0	0
ADAM3A	0	0	0	0	0	0	1	2	0	0
ADAM5	0	0	0	0	0	0	0	0	2	2
ADAM7	0	0	0	0	3	3	0	0	0	0
ADAMTS18	1	1	0	0	0	0	0	0	0	0
ADAMTS3	0	0	0	0	0	0	3	2	0	0
ADCY10	0	1	0	0	1	0	0	0	0	0
ADCY6	0	0	8	2	0	0	0	0	0	0
ADCYAP1R1	0	0	0	0	4	2	0	0	0	0
ADH1B	0	0	0	0	0	0	2	2	0	0
ADORA1	0	0	0	0	0	0	0	0	1	1
ADRB3	0	0	0	0	0	0	0	0	1	1
AFAP1L1	0	0	0	0	5	2	0	0	0	0
AGT	0	0	2	0	0	0	1	0	0	0
AHSP	0	0	1	2	0	0	0	0	0	0
AJAP1	0	0	0	0	0	0	0	1	0	1
AKNAD1	0	0	0	0	0	0	4	2	0	0
AKR1B10	0	0	0	0	0	0	0	0	1	1
AKR7A2P1	0	0	0	0	0	0	1	2	0	0
ALDH3B2	0	0	0	0	0	0	1	2	0	0
ALOXE3	0	0	0	0	0	0	0	0	1	1
ALPI	0	1	0	0	1	0	0	0	0	0
ALPP	0	0	0	0	0	0	4	4	0	0
AMPH	0	0	0	0	0	0	3	5	0	0
AMY1B	0	0	0	1.1	0	0	0	0	1.15	0
AMY2A	0	0	1.03	1.08	0	0	0	0	0	0
ANGPTL1	0	0	0	0	0	0	2	1	0	0
ANGPTL5	0	0	0	0	0	0	3	1	0	0
ANHX	0	0	0	0	1	3	0	0	0	0
ANKRD30A	1	0	0	0	0	0	0	0	0	1
ANKRD30BP2	0	0	0	0	2	2	0	0	0	0
ANKRD30BP3	0	0	1	1	0	0	0	0	0	0
ANKRD34B	0	0	2	0	0	0	2	0	0	0
ANKRD45	0	0	0	0	0	0	1	1	0	0
ANO7	0	0	0	0	0	0	4	6	0	0
ANXA2P1	0	0	0	0	1	2	0	0	0	0
AOC4P	0	0	0	0	1	0	0	0	0	2
AOX2P	0	0	0	0	0	0	0	0	1	1
AP000475.2	0	0	0	0	0	0	1	1	0	0
AP003025.2	0	0	0	0	1	3	0	0	0	0
APBB2	0	2	0	0	1	0	0	0	0	0
APELA	0	0	2	0	2	0	0	0	0	0
APLNR	0	0	0	0	0	0	3	2	0	0
APOD	0	0	0	0	0	4	0	0	0	1
AQP2	0	0	0	0	0	0	1	1	0	0
AQP4	0	0	0	0	0	0	2	3	0	0
AQP7	2	5	0	0	0	0	0	0	0	0
ARG1	0	0	0	0	2	3	0	0	0	0
ARGFX	1	0	2	0	0	0	0	0	0	0
ARHGAP40	0	0	0	0	1	1	0	0	0	0
ARHGEF16	0	0	1	3	0	0	0	0	0	0
ARHGEF26	0	0	5	1	0	0	0	0	0	0
ARHGEF26-AS1	0	0	0	0	0	1	0	0	1	0
ARL14	0	0	0	0	1	2	0	0	0	0
ARMC3	0	0	0	0	0	0	2	2	0	0
ARMS2	0	0	0	0	0	0	0	0	1	2
ARPP21	0	0	1	0	0	0	0	0	0	2
ART3	0	0	4	4	0	0	0	0	0	0
ARTN	1	0	4	0	0	0	0	0	0	0
ASAH2	0	0	0	0	0	0	3.72	1.28	0	0
ASAP1-IT1	0	0	0	0	0	0	0	0	2	2
ASB18	0	0	0	0	3	2	0	0	0	0
ASCL5	0	0	0	0	0	0	4	2	0	0
ASIP	0	0	0	0	0	0	0	0	5	1
ASPN	0	0	0	0	0	0	0	0	2	1
ATP12A	0	0	0	0	1	1	0	0	0	0
ATP13A5	0	0	0	0	1	1	0	0	0	0
ATP1A4	0	0	0	0	0	0	2	2	0	0
ATP1B4	0	0	0	0	0	0	1	2	0	0
ATP4B	0	0	0	0	0	0	1	1	0	0
AVPR1A	0	2	0	0	0	0	0	0	1	0
AVPR1B	0	0	1	1	0	0	0	0	0	0
AWAT1	0	0	0	0	0	0	3	2	0	0
BAI3	0	0	0	0	0	0	3	4	0	0
BANK1	1	1	0	0	0	0	0	0	0	0
BCAM	1	0	0	0	0	1	0	0	0	0
BHLHA9	0	0	0	0	1	1	0	0	0	0
BIN3-IT1	1	1	0	0	0	0	0	0	0	0
BMP7	0	0	0	0	0	0	1	1	0	0
BOK-AS1	0	0	0	0	0	0	7	4	0	0
BOLL	0	0	0	0	2	2	0	0	0	0
BPI	0	0	0	0	0	0	1	2	0	0
BRINP1	0	0	0	0	0	0	6	3	0	0
BRWD1-AS1	0	0	0	0	2	2	0	0	0	0
BTBD17	0	0	0	0	0	0	0	0	3	3
BTG4	0	0	0	0	4	1	0	0	0	0
C10orf99	0	0	0	0	4	1	0	0	0	0
C11orf52	0	0	0	0	0	0	4	1	0	0
C12orf39	0	1	0	0	2	0	0	0	0	0
C12orf54	0	0	0	0	0	0	1	1	0	0
C12orf56	0	0	2	1	0	0	0	0	0	0
C12orf71	0	1	1	0	0	0	0	0	0	0
C14orf166B	0	0	0	0	1	1	0	0	0	0
C14orf177	0	0	0	0	2	2	0	0	0	0
C14orf37	1	2	0	0	0	0	0	0	0	0
C15orf32	0	0	0	0	1	1	0	0	0	0
C15orf38-AP3S2	2.45	2.18	0	0	0	0	0	0	0	0
C16orf3	0	0	4	2	0	0	0	0	0	0
C16orf71	0	2	0	0	1	0	0	0	0	0
C18orf61	0	0	1	1	0	0	0	0	0	0
C18orf63	0	0	1	0	1	0	0	0	0	0
C19orf26	0	0	1	1	0	0	0	0	0	0
C19orf45	1	1	0	0	0	0	0	0	0	0
C19orf69	0	0	0	0	0	0	1	1	0	0
C1orf140	0	0	0	0	0	0	0	0	3	1
C1orf177	1	1	0	0	0	0	0	0	0	0
C1orf189	0	0	0	0	0	0	0	0	1	1
C1orf192	0	0	0	0	2	3	0	0	0	0
C1orf194	0	0	0	0	0	0	0	0	1	1
C1orf227	0	0	0	0	0	0	2	1	0	0
C20orf166	2	2	0	0	0	0	0	0	0	0
C20orf173	0	0	0	0	0	0	0	0	1	1
C20orf26	0	0	2	2	0	0	0	0	0	0
C21orf128	0	2	0	0	1	0	0	0	0	0
C2CD4C	0	0	0	0	0	0	7	6	0	0
C2orf53	0	0	0	0	1	1	0	0	0	0
C2orf78	0	0	0	0	0	0	2	1	0	0
C2orf82	2	2	0	0	0	0	0	0	0	0
C4orf50	1	2	0	0	0	0	0	0	0	0
C4orf6	0	0	0	0	0	0	1	2	0	0
C5orf27	0	2	0	0	0	0	3	0	0	0
C5orf47	0	0	0	0	3	4	0	0	0	0
C5orf60	0	1	0	0	0	2	0	0	0	0
C6orf10	1	0	0	0	0	3	0	0	0	0
C6orf123	0	0	0	0	0	0	1	1	0	0
C8orf69	0	0	0	0	1	2	0	0	0	0
C9	2	1	0	0	0	0	0	0	0	0
C9orf62	0	0	0	0	2	2	0	0	0	0
CA7	0	0	0	0	0	0	0	0	1	1
CA9	0	0	0	0	0	0	4	2	0	0
CABP1	0	0	0	0	0	0	1	1	0	0
CABS1	0	0	0	0	2	2	0	0	0	0
CACNA1G	0	0	0	0	0	0	0	0	1	1
CACNA1S	0	0	0	0	1	1	0	0	0	0
CACNA2D3-AS1	0	0	0	0	0	0	0	0	1	2
CACNG4	0	1	0	0	0	0	0	0	0	1
CADM3	0	0	0	0	0	0	3	3	0	0
CADPS2	0	0	0	0	4	3	0	0	0	0
CALHM3	0	0	0	0	1	1	0	0	0	0
CALR3	0	0	0	2	0	0	0	0	0	1
CAMK1G	0	0	0	0	1	1	0	0	0	0
CAPN11	0	0	0	0	0	0	4	5	0	0
CAPNS2	0	0	5	3	0	0	0	0	0	0
CASC11	0	0	0	0	0	0	0	0	1	3
CASC16	0	0	4	2	0	0	0	0	0	0
CASC20	0	0	0	0	0	0	4	4	0	0
CASP14	0	0	0	0	0	0	1	3	0	0
CCDC105	0	0	0	0	1	2	0	0	0	0
CCDC11	1	0	0	0	1	0	0	0	0	0
CCDC129	0	0	0	0	0	3	1	0	0	0
CCDC13	0	0	0	0	1	5	0	0	0	0
CCDC151	0	0	0	0	1	1	0	0	0	0
CCDC178	0	0	0	0	0	0	2	4	0	0
CCDC36	0	0	3	1	0	0	0	0	0	0
CCDC54	0	0	0	0	0	0	1	4	0	0
CCDC64B	0	0	0	0	0	0	5	4	0	0
CCDC67	0	0	0	0	0	1	1	0	0	0
CCDC83	0	0	0	0	0	0	0	0	2	3
CCKBR	0	0	0	0	0	1	0	0	0	3
CCL14	0	0	0	0	1	1	0	0	0	0
CCL20	0	0	32	17	0	0	0	0	0	0
CCL26	1	1	0	0	0	0	0	0	0	0
CCL8	0	0	0	0	2	1	0	0	0	0
CCM2L	0	0	0	0	0	0	1	3	0	0
CCNYL2	0	0	1	1	0	0	0	0	0	0
CCR3	0	0	0	0	0	0	0	0	1	1
CD164L2	0	0	2	1	0	0	0	0	0	0
CD19	0	1	0	0	1	0	0	0	0	0
CD1C	0	0	0	0	1	1	0	0	0	0
CD300LD	0	0	1	2	0	0	0	0	0	0
CD5L	0	0	0	0	1	1	0	0	0	0
CDC42EP5	3	1	0	0	0	0	0	0	0	0
CDCP2	0	0	0	0	0	0	4	3	0	0
CDH11	0	1	0	0	2	0	0	0	0	0
CDH12	0	0	0	0	1	0	0	1	0	0
CDH13	0	0	0	0	0	0	1	1	0	0
CDH15	0	0	0	0	0	0	2	1	0	0
CDH18	0	1	0	0	0	0	0	0	1	0
CDH19	0	2	0	0	0	0	0	3	0	0
CDHR5	0	0	0	0	0	0	1	2	0	0
CDIPT-AS1	0	0	2	2	0	0	0	0	0	0
CDKL4	0	0	0	0	0	1	0	0	1	0
CDRT1	0	0	0	0	0	0	2	2	0	0
CDX1	0	0	0	0	0	0	1	1	0	0
CEACAM22P	0	0	0	0	2	2	0	0	0	0
CEACAM5	0	0	0	0	0	1	0	0	0	1
CEBPA-AS1	0	1	0	0	1	0	0	0	0	0
CELP	1	0	0	0	0	0	0	0.6	0	0
CENPVP1	0.5	0.5	0	0	0	0	0	0	0	0
CENPVP2	0.5	0.5	0	0	0	0	0	0	0	0
CERS1	0	0	1.5	4	0	0	0	0	0	0
CETP	0	0	0	0	4	1	0	0	0	0
CFC1	0	0	0	0	1	1	0	0	0	0
CFHR1	0	0	1	1	0	0	0	0	0	0
CFHR5	0	0	0	0	0	0	0	0	4	1
CFLAR-AS1	0	0	1	0	0	0	0	0	0	1
CGB7	0	0	0	0	0	0	2	3	0	0
CGB8	0	0	0	0	0	0	0	0	1	2
CGNL1	0	0	3	0	1	0	0	0	0	0
CH25H	0	0	0	0	0	0	2	1	0	0
CHGA	0	0	0	0	0	0	3	4	0	0
CHRFAM7A	4	3	0	0	0	0	0	0	0	0
CHRM1	0	0	0	0	4	0	1	0	0	0
CHRNA1	0	0	0	0	0	0	0	0	1	1
CHRNG	0	1	0	0	1	0	0	0	0	0
CHST4	0	0	4	1	0	0	0	0	0	0
CHST8	0	0	0	0	0	0	4	1	0	0
CHST9	0	0	0	0	0	3	0	0	0	1
CIDEA	0	0	0	0	0	0	0	0	1	1
CIDEC	0	0	0	0	1	2	0	0	0	0
CILP2	0	0	0	0	0	1	0	1	0	0
CLCA1	0	0	0	0	0	0	1	2	0	0
CLCA2	0	0	0	0	0	0	6	9	0	0
CLCA3P	0	0	0	0	0	0	5	2	0	0
CLCN1	0	0	2	0	1	0	0	0	0	0
CLCNKA	0	0	0	0	2	1	0	0	0	0
CLDN14	0	0	0	0	1	3	0	0	0	0
CLDN19	0	0	0	0	1	0	1	0	0	0
CLDN2	2	0	0	0	1	0	0	0	0	0
CLDN3	0	0	0	0	0	1	2	0	0	0
CLDN6	0	0	0	0	0	0	2	4	0	0
CLEC10A	0	0	0	0	5	5	0	0	0	0
CLEC14A	2	0	0	0	1	0	0	0	0	0
CLEC1A	0	0	0	0	0	1	0	1	0	0
CLEC1B	0	0	2	4	0	0	0	0	0	0
CLEC4D	0	0	0	0	9	11	0	0	0	0
CLEC9A	0	0	0	0	0	0	2	2	0	0
CLNK	0	0	0	1	1	0	0	0	0	0
CLSTN2-AS1	0	0	0	0	0	0	8	8	0	0
CNBD2	0	0	0	0	0	0	2	1	0	0
CNDP1	0	0	4	3	0	0	0	0	0	0
CNRIP1	1	1	0	0	0	0	0	0	0	0
CNTD2	0	0	2	2	0	0	0	0	0	0
COL11A1	0	0	0	0	2	2	0	0	0	0
COL14A1	0	0	3	4	0	0	0	0	0	0
COL16A1	0	0	0	0	1	1	0	0	0	0
COL24A1	0	0	1	0	3	0	0	0	0	0
COL26A1	0	0	0	0	0	0	5	1	0	0
COL4A2-AS1	1	1	0	0	0	0	0	0	0	0
COL4A5	1	1	0	0	0	0	0	0	0	0
COL8A2	0	0	0	0	0	0	3	3	0	0
COLEC11	0	0	2	0	0	1	0	0	0	0
COMP	0	1	0	0	0	0	3	0	0	0
CORO2B	0	0	0	0	0	2	1	0	0	0
COX7A1	0	0	0	0	0	0	0	0	1	1
CPED1	0	1	1	0	0	0	0	0	0	0
CPLX2	0	0	0	0	1	3	0	0	0	0
CPNE6	0	0	2	2	0	0	0	0	0	0
CPZ	0	0	0	0	0	0	1	1	0	0
CR1	4	3	0	0	0	0	0	0	0	0
CRHBP	0	0	0	0	0	0	4	3	0	0
CRIP2	0	0	0	0	2	1	0	0	0	0
CRISP3	0	0	0	0	1	1	0	0	0	0
CRSP8P	0	0	1	0	0	0	0	0	0	1
CRYAA	0	0	0	0	2	1	0	0	0	0
CSRP3	0	0	1	2	0	0	0	0	0	0
CST6	2	1	0	0	0	0	0	0	0	0
CT45A3	0	0	0	0	0	0	0	0	1	1
CTC-558O2.1	0	0	0	0	2	2	0	0	0	0
CTNNA2	0	0	0	0	1	1	0	0	0	0
CTSLP8	0	0	0	0	0	0	1	2	0	0
CTXN2	0	0	1	2	0	0	0	0	0	0
CXADRP3	1	0	1	0	0	0	0	0	0	0
CXorf67	0	0	3	1	0	0	0	0	0	0
CYP11B2	0	1	0	0	1	0	0	0	0	0
CYP17A1	0	0	0	0	3	2	0	0	0	0
CYP2C19	2	2	0	0	0	0	0	0	0	0
CYP3A4	0	0	0	0	1	1	0	0	0	0
CYP4A11	1	2.78	0	0	0	0	0	0	0	0
CYP4B1	0	0	6	4	0	0	0	0	0	0
CYP4F8	0	0	0	0	0	0	2	4	0	0
CYYR1	0	0	0	0	1	1	0	0	0	0
DAB1	0	0	0	0	0	0	0	0	1	1
DAPL1	0	0	0	0	1	1	0	0	0	0
DCAF13P3	0	0	0	0	2	2	0	0	0	0
DCLK2	0	0	1	0	0	0	0	0	1	0
DDAH1	1	0	1	0	0	0	0	0	0	0
DDI1	0	0	0	0	0	0	3	2	0	0
DDO	0	0	0	0	0	0	0	0	2	2
DDX11L5	0	0	0	0	1	0	1.27	0	0	0
DDX11L9	0	0	0	0	0	0	0	0	4	1
DDX53	0	0	2	1	0	0	0	0	0	0
DEFB103A	0	0	0	0	1	1	0	0	0	0
DEGS2	1	0	2	0	0	0	0	0	0	0
DGAT2L6	0	0	0	0	0	0	5	4	0	0
DGCR10	0	0	0	0	0	0	1	1	0	0
DGCR5	0	0	0	0	2	3	0	0	0	0
DGKI	0	0	4	4	0	0	0	0	0	0
DHRS2	0	0	0	0	0	0	0	0	3	1
DIO3	0	0	0	0	0	0	5	5	0	0
DIRC1	0	0	0	0	2	1	0	0	0	0
DISC2	1	1	0	0	0	0	0	0	0	0
DKFZp566F0947	0	0	0	0	1	0	2	0	0	0
DKFZp686L13185	1	1	0	0	0	0	0	0	0	0
DKK1	0	0	0	0	0	0	1	1	0	0
DKK2	0	0	0	0	1	2	0	0	0	0
DKK4	0	0	0	0	1	2	0	0	0	0
DLGAP1-AS3	0	0	0	0	0	0	0	0	2	2
DMRT3	0	0	0	0	0	0	4	1	0	0
DNAH7	0	0	5	1	0	0	0	0	0	0
DNAJA1P5	0	0	0	0	0	0	4	2	0	0
DNAJC5B	0	0	0	0	0	1	0	0	1	0
DNM1P35	0	0	0	0	0	0	2	1	0	0
DNMBP-AS1	0	0	0	0	2	1	0	0	0	0
DOK5	0	0	0	0	1	1	0	0	0	0
DPH6-AS1	1	0	0	0	0	0	0	1	0	0
DPPA2P3	0	0	0	0	0	0	1	1	0	0
DPPA4	1	0	0	0	0	0	1	0	0	0
DPY19L1P1	0	0	0	0	0	0	2	1	0	0
DPY19L2P3	0	0	0	0	0	0	3	2	0	0
DPYS	0	0	0	0	5	3	0	0	0	0
DQX1	1	1	0	0	0	0	0	0	0	0
DRD1	0	0	0	0	0	0	0	0	1	1
DRD3	0	0	0	0	2	1	0	0	0	0
DRD4	0	0	0	0	0	0	2	2	0	0
DRD5	1	0	2	0	0	0	0	0	0	0
DSCAM	0	0	0	0	0	0	0	0	1	1
DSCAM-IT1	0	0	0	0	1	1	0	0	0	0
DSCR10	0	0	0	0	0	0	0	0	1	1
DSG3	0	3	0	0	0	0	0	0	0	1
DUOX2	0	0	0	0	1	1	0	0	0	0
DUOXA1	0	0	1	0	0	0	0	0	1	0
DUSP9	0	1	0	0	0	0	0	0	1	0
DUX4	0	0	0	0	0	0	0.67	0.33	0	0
DUX4L2	0	0	0	0	0	0	0.67	0.33	0	0
DUX4L3	0	0	0	0	0	0	0.67	0.33	0	0
DUX4L4	0	0	0	0	2	1	0	0	0	0
DUX4L5	0	0	0	0	0	0	0.67	0.33	0	0
DUX4L6	0	0	0	0	0	0	0.67	0.33	0	0
DYDC2	1	1	0	0	0	0	0	0	0	0
DYNAP	0	0	0	0	4	6	0	0	0	0
EBF2	0	0	0	0	0	0	3	4	0	0
ECEL1P2	0	0	0	0	0	0	1	2	0	0
EEF1DP3	0	0	1	1	0	0	0	0	0	0
EFCAB1	0	0	0	0	0	0	2	2	0	0
EFCAB10	2	0	0	0	0	0	0	0	0	1
EFCAB6-AS1	0	0	1	0	0	1	0	0	0	0
EFEMP1	0	0	0	0	0	0	0	0	1	1
EGF	3	0	1	0	0	0	0	0	0	0
EGFLAM-AS4	0	0	3	2	0	0	0	0	0	0
EHHADH-AS1	0	0	0	0	0	0	0	0	3	2
ELANE	0	0	0	0	0	0	1	2	0	0
ELAVL2	1	0	0	0	0	0	0	0	1	0
ELMOD1	0	0	0	0	1	3	0	0	0	0
ELOVL2	0	0	0	0	0	0	0	0	3	1
EMILIN3	3	1	0	0	0	0	0	0	0	0
ENDOU	0	0	0	0	2	1	0	0	0	0
ENO4	0	2	0	0	0	1	0	0	0	0
ENTPD2	0	0	0	0	0	0	5	1	0	0
EPCAM	0	0	0	0	0	0	2	2	0	0
EPHB2	0	0	0	0	1	2	0	0	0	0
EPHX4	1	1	0	0	0	0	0	0	0	0
EPN2-AS1	1	1	0	0	0	0	0	0	0	0
EPO	0	0	0	0	0	0	2	2	0	0
EPPIN	0	0	0	0	1	1	0	0	0	0
ERICH2	0	0	0	0	1	1	0	0	0	0
ESPNP	0	0	0	0	0	0	2	2	0	0
EXOC3L4	0	0	5	4	0	0	0	0	0	0
EXTL1	0	0	0	0	1	2	0	0	0	0
F11-AS1	0	1	0	0	0	0	0	1	0	0
F13A1	0	1	0	0	0	2	0	0	0	0
F8A3	0	0	0	0	2.46	3.06	0	0	0	0
FA2H	0	0	0	0	0	0	0	0	2	1
FABP3	1	1	0	0	0	0	0	0	0	0
FAM107A	2	0	0	0	0	0	0	1	0	0
FAM133CP	0	0	0	0	0	0	2	4	0	0
FAM138A	0	0	0	0	0	0	0.67	1.33	0	0
FAM138B	0	0	0	0	0	0	0.67	1.33	0	0
FAM138E	0	0	0	0	1	1	0	0	0	0
FAM138F	0	0	0	0	0	0	0.67	1.33	0	0
FAM149A	0	0	0	0	0	0	0	0	1	1
FAM157A	0	0	0	0	0	5	0	0	0.59	0
FAM157C	0	0	1	1	0	0	0	0	0	0
FAM163A	0	0	0	0	0	0	1	1	0	0
FAM187B	0	0	0	0	0	0	1	1	0	0
FAM212B-AS1	0	0	0	0	0	0	0	0	0.11	0.21
FAM215A	0	0	0	0	1	1	0	0	0	0
FAM231B	0	0	0	0	0	0	1	3	0	0
FAM41AY1	0	0	0	0	1	2	0	0	0	0
FAM69C	0	0	3	4	0	0	0	0	0	0
FAM71D	0	0	0	0	2	3	0	0	0	0
FAM71E2	0	0	0	0	0	0	3	4	0	0
FAM83C-AS1	0	0	0	0	0	0	2	1	0	0
FAM90A10P	0	0	0	0	0	0	2	3	0	0
FAM92B	0	0	0	0	0	0	1	1	0	0
FAR2P2	1	1	0	0	0	0	0	0	0	0
FBXW10	0	0	0	0	2	5	0	0	0	0
FCGR1C	1	0	0	0	2	0	0	0	0	0
FCGR2C	0	0	0	0	0	0	0	0	1	1
FENDRR	0	0	0	0	2	3	0	0	0	0
FERMT1	0	0	0	0	3	2	0	0	0	0
FETUB	0	0	0	0	0	0	0	0	1	1
FEV	0	0	0	0	0	0	0	0	1	1
FEZF1	0	0	0	0	1	1	0	0	0	0
FEZF2	0	0	1	1	0	0	0	0	0	0
FFAR3	0	0	0	0	0	0	4	7	0	0
FGA	0	1	0	0	3	0	0	0	0	0
FGB	1	0	1	0	0	0	0	0	0	0
FGF10	0	0	0	0	0	0	0	0	2	2
FGF13	0	0	0	0	0	0	0	0	1	1
FGF14-IT1	0	0	0	0	2	1	0	0	0	0
FGF19	0	0	0	0	1	1	0	0	0	0
FGF6	0	0	0	0	2	1	0	0	0	0
FGL1	0	0	0	0	0	0	1	3	0	0
FLJ16171	0	0	0	0	2	2	0	0	0	0
FLJ20518	0	0	0	0	0	0	1	1	0	0
FLJ26245	0	0	0	0	0	0	2	2	0	0
FLJ30375	0	0	0	0	1	1	0	0	0	0
FLJ31662	0	0	0	0	2	1	0	0	0	0
FLJ33544	0	0	4	3	0	0	0	0	0	0
FLJ40288	0	0	1	0	0	0	1	0	0	0
FLJ45743	0	0	0	0	1	1	0	0	0	0
FLJ45974	0	0	0	0	3	0	0	1	0	0
FLJ46284	0	0	0	0	0	2	3	0	0	0
FMO1	1	1	0	0	0	0	0	0	0	0
FMO6P	1	0	0	0	2	0	0	0	0	0
FMOD	0	0	0	0	1	1	0	0	0	0
FOLR1	0	0	0	0	0	0	2	2	0	0
FOLR2	0	0	0	0	0	0	0	0	1	1
FOLR3	0	0	0	0	3	4	0	0	0	0
FOXB1	0	0	0	0	0	0	5	4	0	0
FOXD3	0	0	0	0	0	0	0	0	4	4
FOXG1	1	0	0	0	0	0	0	0	0	1
FOXI1	0	0	0	0	3	3	0	0	0	0
FOXI3	0	0	0	0	1	2	0	0	0	0
FOXS1	0	0	0	0	0	0	2	1	0	0
FRAS1	0	0	0	0	0	0	5	2	0	0
[truncated: 19,509 more rows]
