# Supplementary material for: Bioengineering the metabolic network of CAR T cells with GLP-1 and Urolithin A increases persistence and long-term anti-tumor activity
Source: Cell Rep Med. 2025 Mar 18;6(3):102021. doi: 10.1016/j.xcrm.2025.102021 (PMC11970383; doi:10.1016/j.xcrm.2025.102021)
Supplement: Table S4. Excel file containing the scRNA-seq data of autophagy-related gene expression across the identified cell clusters, related to Figures 2L and S10A [file mmc5.xlsx]

## Sheet: Autophagy_MaxExp cluster
Gene	MaxExpression	MaxExpressionSingleRLabel
INS	0	T_cell:CD4+_central_memory
IGF1R	3.20667	Neutrophil
IRS1	3.15634	Platelets
IRS2	3.72298	Neutrophil
IRS4	1.06735	T_cell:CD4+_central_memory
PIK3CA	3.62424	T_cell:CD8+
PIK3CD	3.52566	T_cell:CD4+_central_memory
PIK3CB	3.50221	HSC_-G-CSF
PIK3R1	4.0407	NK_cell
PIK3R2	2.59577	T_cell:gamma-delta
PIK3R3	3.1558	T_cell:CD8+
PDPK1	2.91188	T_cell:CD4+_effector_memory
AKT1	3.13034	HSC_-G-CSF
AKT2	3.58937	NK_cell
AKT3	3.03631	T_cell:CD4+_Naive
PTEN	3.99252	HSC_-G-CSF
HRAS	3.15904	BM
KRAS	3.74936	T_cell:CD8+
NRAS	3.24615	T_cell:gamma-delta
MRAS	2.59577	Macrophage:monocyte-derived:IL-4/Dex/TGFb
RRAS	2.85687	Platelets
RRAS2	3.19425	NK_cell
RAF1	3.49962	HSC_-G-CSF
MAP2K1	3.24972	Monocyte:CD16-
MAP2K2	3.49629	T_cell:CD8+
MAPK1	3.78233	HSC_-G-CSF
MAPK3	2.88914	HSC_-G-CSF
HIF1A	3.80068	Monocyte
DDIT4	3.78895	T_cell:CD8+
TSC2	3.07355	T_cell:CD8+
TSC1	3.18643	T_cell:CD8+
BNIP3	3.22041	NK_cell
RHEB	3.60752	Platelets
RPTOR	3.2874	Pre-B_cell_CD34-
DEPTOR	2.38706	T_cell:CD4+_effector_memory
MTOR	3.10455	T_cell:CD8+
AKT1S1	2.9127	T_cell:CD4+_central_memory
MLST8	3.14087	T_cell:CD4+_effector_memory
RPS6KB1	2.96262	T_cell:CD4+_central_memory
RPS6KB2	3.24378	T_cell:CD8+
IGBP1	3.30073	T_cell:gamma-delta
PPP2CA	3.73428	T_cell:CD8+
PPP2CB	3.14617	T_cell:CD8+_effector_memory
ULK1	3.3824	HSC_-G-CSF
ULK2	2.7561	Monocyte
ATG13	3.2597	T_cell:CD4+_effector_memory
ATG101	3.07552	Myelocyte
RB1CC1	3.7897	T_cell:CD4+_central_memory
ATG2A	3.18089	T_cell:CD8+
ATG2B	3.63856	T_cell:CD8+
WIPI2	3.1699	T_cell:CD8+
WIPI1	3.27508	Platelets
WDR45B	3.09645	T_cell:CD4+
WDR45	3.15904	BM
ATG9B	2.58437	T_cell:gamma-delta
ATG9A	3.30325	NK_cell
SUPT20H	3.12201	T_cell:CD8+
SMCR8	3.21352	Neutrophil:uropathogenic_E._coli_UTI89
WDR41	3.18587	Monocyte
C9orf72	3.19612	Monocyte:CD16+
RAB8A	3.7933	Monocyte
RAB39B	3.04325	NK_cell
SQSTM1	4.6092	Neutrophil:commensal_E._coli_MG1655
TBK1	3.17208	T_cell:CD8+_effector_memory_RA
TANK	3.46049	T_cell:CD4+
RAB1A	3.53396	Monocyte:CD16+
RRAGA	3.08046	HSC_-G-CSF
RRAGB	3.02102	Pro-Myelocyte
RRAGC	2.96349	HSC_-G-CSF
RRAGD	3.20667	Neutrophil
STK11	3.11478	HSC_-G-CSF
PRKAA1	3.19425	T_cell:CD8+
PRKAA2	0	T_cell:CD4+_central_memory
PRKACA	3.1688	HSC_-G-CSF
PRKACB	3.58141	T_cell:gamma-delta
PRKACG	0	T_cell:CD4+_central_memory
PRKCD	3.34015	HSC_-G-CSF
MAPK8	3.09612	T_cell:CD8+
MAPK10	2.37547	Pro-Myelocyte
MAPK9	3.2545	HSC_-G-CSF
BCL2	3.56348	T_cell:CD8+_effector_memory_RA
BCL2L1	3.57915	Platelets
BAD	2.92097	T_cell:CD8+
BECN1	3.14724	T_cell:CD4+
BECN2	0	T_cell:CD4+_central_memory
NRBF2	3.163	T_cell:CD8+
PIK3R4	2.93858	T_cell:CD8+
PIK3C3	3.39606	NK_cell
ATG14	3.201	T_cell:CD8+_effector_memory_RA
AMBRA1	2.83021	Neutrophil
TRAF6	3.1688	Myelocyte
TP53INP2	2.58154	Myelocyte
VMP1	3.61277	Monocyte:CD16-
STX17	3.11994	T_cell:CD8+
UVRAG	3.22157	T_cell:CD4+_effector_memory
SH3GLB1	3.87589	Neutrophil
RUBCN	3.09444	T_cell:CD4+
CAMKK2	3.22157	T_cell:CD8+_effector_memory
MAP3K7	3.14511	T_cell:CD8+
ERN1	3.67608	T_cell:CD8+
ITPR1	3.38957	NK_cell
DAPK1	3.49702	Monocyte:CD16+
DAPK3	3.07257	T_cell:CD8+
DAPK2	3.36566	HSC_-G-CSF
HMGB1	4.58156	T_cell:gamma-delta
PRAP1	0.189145	T_cell:CD8+
EIF2AK3	2.85816	T_cell:CD8+
EIF2AK4	3.24615	T_cell:CD4+_effector_memory
EIF2S1	3.25211	T_cell:gamma-delta
MTMR3	3.30115	HSC_-G-CSF
MTMR4	2.86074	NK_cell
MTMR14	3.58709	Neutrophil
ZFYVE1	2.95138	T_cell:CD8+
ATG12	3.49393	T_cell:CD8+
ATG5	3.23437	Platelets
ATG16L1	3.4054	NK_cell
ATG16L2	3.82742	Neutrophil:uropathogenic_E._coli_UTI89
ATG7	2.93689	Monocyte:CD16+
ATG10	2.95138	T_cell:CD8+
ATG3	3.2565	T_cell:CD8+
CFLAR	4.10793	T_cell:CD8+
RAB33B	3.03883	Neutrophil:commensal_E._coli_MG1655
PRKCQ	4.02006	T_cell:CD8+
GABARAP	4.49669	Neutrophil
GABARAPL1	3.09142	Platelets
GABARAPL2	3.88052	Monocyte
MAP1LC3C	0.869861	Monocyte:CD16+
MAP1LC3B	3.85109	Neutrophil
MAP1LC3A	3.1165	Myelocyte
MAP1LC3B2	2.56311	T_cell:CD8+
ATG4A	2.59577	T_cell:CD8+
ATG4B	3.44567	T_cell:CD4+_central_memory
ATG4C	2.66881	NK_cell
ATG4D	2.9909	Monocyte:CD16-
NBR1	3.24615	T_cell:CD4+_effector_memory
OPTN	3.80784	T_cell:CD4+_central_memory
CALCOCO2	3.49032	T_cell:CD4+_central_memory
TAX1BP1	3.78759	Platelets
WDFY3	3.16391	Monocyte:CD16-
UBA52	4.47072	T_cell:gamma-delta
RPS27A	5.01386	T_cell:CD4+_central_memory
UBB	5.56835	BM
UBC	4.53666	T_cell:CD8+
SNAP29	3.20063	T_cell:CD4+_effector_memory
VAMP8	3.84485	Monocyte:CD16+
YKT6	3.19537	T_cell:gamma-delta
STX7	3.25211	T_cell:CD8+
EPG5	3.23789	T_cell:CD8+_effector_memory
PLEKHM1	3.20667	T_cell:Treg:Naive
VPS11	2.58891	T_cell:CD8+
VPS16	2.96349	T_cell:CD8+
VPS18	3.11273	T_cell:CD4+_effector_memory
VPS33A	3.50013	T_cell:CD8+
VPS39	3.21123	Neutrophil:LPS
VPS41	3.39792	Monocyte
BIRC6	3.9397	T_cell:CD8+
GORASP2	3.24615	T_cell:CD8+
GORASP1	3.1688	Myelocyte
RAB7A	3.50117	Platelets
RAB7B	1.26285	Monocyte:CD16-
LAMP1	3.51753	T_cell:CD8+
LAMP2	3.48367	T_cell:CD8+
CTSD	4.66072	Myelocyte
CTSL	3.99332	Monocyte:CD16-
CTSB	4.25406	Macrophage:monocyte-derived:IL-4/Dex/cntrl
