# Supplementary material for: Bioengineering the metabolic network of CAR T cells with GLP-1 and Urolithin A increases persistence and long-term anti-tumor activity
Source: Cell Rep Med. 2025 Mar 18;6(3):102021. doi: 10.1016/j.xcrm.2025.102021 (PMC11970383; doi:10.1016/j.xcrm.2025.102021)
Supplement: Table S5. Excel file containing the scRNA-seq data of all T cell populations, related to Figures 2L and S10A [file mmc6.xlsx]

## Sheet: expression_all_clusters_
gene_name	T_cell:CD4+	T_cell:CD4+_Naive	T_cell:CD4+_central_memory	T_cell:CD4+_effector_memory	T_cell:CD8+	T_cell:CD8+_Central_memory	T_cell:CD8+_effector_memory	T_cell:CD8+_naive	T_cell:Treg:Naive	T_cell:effector	T_cell:gamma-delta
INS	0	0	0	0	0	0	0	0	0	0	0
IGF1R	2.25546	1.14904	1.39544	1.47226	2.57647	0	2.17203	0	0	0	1.77042
IRS1	0.815049	1.4223	2.13107	2.51059	2.03862	0	0	0	0	0	0.857171
IRS2	2.3693	1.64273	2.3979	2.05983	2.95138	0	0	0	1.90619	0	2.5576
IRS4	0	0	1.06735	0.639523	0	0	0	0	0	0	0.352876
PIK3CA	3.12825	1.30494	2.91931	2.81532	3.62424	0	2.56754	0	2.10343	0	2.49006
PIK3CD	3.14724	1.63787	3.52566	2.73389	3.21466	2.14128	2.58324	2.01855	2.28346	0.480725	2.9743
PIK3CB	2.4931	1.63787	2.3623	2.59119	2.59348	1.66931	2.2803	2.05804	2.42562	0	2.39427
PIK3R1	3.73728	3.07828	3.40916	3.24142	3.61014	3.03035	2.80651	2.59807	2.90044	1.24386	3.49289
PIK3R2	2.48399	2.51372	2.35537	2.50852	2.5598	0	0.550555	2.00342	0	0	2.59577
PIK3R3	1.7572	0	2.56366	2.56754	3.1558	0.68622	0	0.870505	0	0	2.05804
PDPK1	2.60038	1.39681	2.45382	2.91188	2.73699	1.99569	2.49514	1.48008	1.39248	0.480725	2.59922
AKT1	2.49514	1.69351	2.51163	2.56976	3.09243	0	1.23208	3.12617	0	0	2.58098
AKT2	2.42281	1.24743	2.73631	2.86698	2.65579	0	2.5776	1.62138	0	0.480725	2.86619
AKT3	2.47797	3.03631	2.56255	2.65354	2.5576	0	1.55805	1.93553	1.90619	0	2.51737
PTEN	3.09444	1.7497	3.06183	3.2044	3.13349	2.58437	2.30106	2.21302	2.31	0	3.35782
HRAS	2.42908	1.81376	2.37018	2.60153	3.12409	0.830953	1.42325	2.85378	0	0.804014	2.52951
KRAS	3.11925	2.33069	3.29989	3.24497	3.74936	2.43841	2.56754	2.2331	2.5221	0.820848	3.31766
NRAS	2.57088	0.640285	2.97224	2.96961	2.89639	2.38169	2.53698	2.29301	1.95297	0	3.24615
MRAS	0.620732	0	0	1.10465	1.14188	0	0	0	0	0	0
RRAS	2.42939	1.88575	2.05983	1.98505	2.54344	1.82896	1.62138	2.01855	0	0	2.24899
RRAS2	2.89639	1.49869	2.53164	2.63212	3.17172	2.49006	3.16663	1.97831	0	0	2.59577
RAF1	2.88674	2.02938	2.93015	2.70126	3.02381	2.20796	1.1723	1.63587	2.28346	0.820848	3.10693
MAP2K1	2.56532	2.33069	2.60153	2.57872	2.94795	2.29863	2.28982	2.31656	2.28346	0	2.9471
MAP2K2	2.99856	2.06162	2.60308	2.85045	3.49629	2.38437	2.53484	2.28267	2.10343	0	3.45354
MAPK1	3.21926	2.02938	3.00083	2.60153	3.31595	2.58437	2.58324	2.5998	2.73362	0	2.83548
MAPK3	1.86678	2.51372	2.37018	2.22545	2.59922	0.995651	2.53698	1.48879	1.90619	0	2.58437
HIF1A	3.10049	1.58826	2.80578	3.19649	3.24438	2.32484	2.51476	2.59807	2.55321	0.820848	3.36678
DDIT4	2.85506	2.18418	3.27851	3.29818	3.78895	2.61875	2.90969	2.3988	0	0.480725	3.06248
TSC2	2.5776	2.33069	2.52421	2.5821	3.07355	2.18733	0.550555	1.48772	0	0	2.49821
TSC1	2.3693	1.80183	2.3808	3.17537	3.18643	2.49006	0	2.05804	0	0	2.32902
BNIP3	2.35537	2.03572	2.85919	2.57872	2.58437	2.00231	1.42325	0.870505	1.39248	0	2.57423
RHEB	2.60153	1.80183	2.54452	2.59176	3.18199	2.47897	2.26314	1.7993	2.10343	0.804014	2.82273
RPTOR	2.8623	2.02938	2.60733	2.62378	2.84993	2.20796	1.55805	2.59807	1.39248	0	2.58834
DEPTOR	0.963659	0	1.383	2.38706	2.05864	0	0	0	0	0	0.989771
MTOR	2.47797	2.02938	2.94283	2.5776	3.10455	0	2.28982	2.01855	0	0	2.59005
AKT1S1	2.49616	2.22877	2.9127	2.56976	2.5609	2.32484	1.42325	1.16337	0	0	2.32318
MLST8	2.60153	2.33069	2.60153	3.14087	2.9268	0	2.08471	2.55321	0	1.2655	2.56754
RPS6KB1	2.59119	2.02938	2.96262	2.88037	2.92764	0.68622	0.725057	2.29301	1.39248	0	2.58493
RPS6KB2	2.60153	1.67528	2.94198	2.69609	3.24378	0.68622	1.86402	2.29301	1.9509	0.820848	3.1377
IGBP1	2.60038	1.95792	2.96088	3.15151	3.11994	2.43841	2.81164	2.84993	0	0.820848	3.30073
PPP2CA	3.54915	1.63787	3.12492	3.23437	3.73428	2.00231	2.53484	2.55321	1.9509	1.57221	3.11581
PPP2CB	2.44559	1.32365	2.63332	2.4631	2.94198	0	3.14617	1.25348	0	0	2.59234
ULK1	2.5554	1.19937	2.66632	2.27168	2.58891	0.830953	0.868333	0	1.39248	0	1.89891
ULK2	2.5158	1.63787	2.37459	2.21157	2.60038	1.61104	0	0	0	0	2.56865
ATG13	2.39972	2.07338	2.60153	3.2597	3.10557	2.62556	2.2803	2.84993	1.95297	0	2.7316
ATG101	2.19014	1.69242	2.42281	2.5821	2.98821	0.68622	2.00231	1.0839	0	1.2655	2.5872
RB1CC1	3.38405	2.02938	3.7897	3.10455	3.77398	2.18733	2.27716	2.21666	2.73362	0.480725	2.88435
ATG2A	2.78629	1.63787	2.57423	3.06572	3.18089	2.00231	2.27716	1.14567	1.39248	0.480725	2.54777
ATG2B	2.56643	1.18831	2.65211	2.59119	3.63856	0	2.17203	1.69134	2.28346	0	2.54777
WIPI2	2.50386	1.39842	2.82273	2.87247	3.1699	2.00231	1.8012	1.97831	0	0.804014	3.12201
WIPI1	2.47797	0	2.50852	2.5821	2.59119	1.74266	1.23208	1.48008	0	0	2.04212
WDR45B	3.09645	2.13665	2.33658	2.59463	3.06086	1.43023	2.90288	0	1.90619	0	2.59463
WDR45	2.52	1.80183	2.46803	2.57088	2.78154	1.64088	1.62138	2.01855	1.9509	0	3.07257
ATG9B	1.56369	1.71428	2.52	2.24032	2.41164	0	1.42757	0	0	0	2.58437
ATG9A	2.56532	1.16915	2.46803	2.31574	2.9127	1.74266	1.20523	1.16337	0	0	2.50541
SUPT20H	2.43223	2.22877	2.56311	2.89963	3.12201	1.66931	2.60038	2.21302	0	0	2.56754
SMCR8	2.56532	0	2.50955	2.58098	2.86776	1.66931	0	1.97831	0	0	2.57872
WDR41	2.79202	0.640285	2.57199	2.54236	2.75335	0	0	0	0	0.480725	2.51111
C9orf72	2.60153	1.39681	2.14627	2.39608	2.60038	0	0.748914	0	0	0	2.57423
RAB8A	2.59119	2.51372	3.00083	2.83548	3.26695	1.55923	2.57985	2.59807	1.58247	1.57221	3.1831
RAB39B	2.27246	1.03868	2.36842	2.44223	2.58664	0.68622	1.62138	2.59807	0	0	2.59922
SQSTM1	3.44813	2.65456	3.16808	3.65717	3.44567	3.28245	2.49821	2.79707	2.55321	1.04793	3.05121
TBK1	2.87011	2.22877	2.46902	2.55212	3.10286	2.00231	2.04504	1.63587	0	0.820848	2.59463
TANK	3.46049	1.63787	3.10863	2.88116	3.19762	2.38169	2.28982	2.6852	2.55321	0.480725	2.98911
RAB1A	2.63692	1.50194	3.19201	2.71564	3.11375	2.00231	2.49514	2.05804	2.55321	0.480725	2.70581
RRAGA	2.53377	1.88836	2.5587	2.63212	3.06767	2.20796	1.95975	1.97831	0	0.480725	2.76442
RRAGB	2.42	1.18831	2.45236	2.51163	2.75679	0	2.47497	1.51593	0	0	2.48399
RRAGC	2.50386	1.32365	2.58098	2.56976	2.79562	0.68622	0.748914	2.01855	1.39248	0	2.59577
RRAGD	1.34246	0	1.3411	2.01179	1.9509	0	0	0	0	0	0.897124
STK11	2.57088	1.72198	2.51476	2.36405	2.58891	1.27843	0.725057	2.21666	0	0	2.88236
PRKAA1	2.56976	1.69242	3.06183	2.85532	3.19425	2.00231	2.47497	2.05804	2.28346	0	2.56999
PRKAA2	0	0	0	0	0	0	0	0	0	0	0
PRKACA	2.28188	2.02938	2.63572	2.19746	2.86385	1.74266	2.42281	1.73474	0	0	2.33742
PRKACB	2.94966	2.33069	2.97224	3.3297	3.31085	1.66931	2.5311	2.65887	2.82721	0	3.58141
PRKACG	0	0	0	0	0	0	0	0	0	0	0
PRKCD	2.41814	2.51372	2.57647	2.6161	3.05892	0.830953	2.00231	1.60944	0	0.480725	2.86152
MAPK8	3.09444	1.30494	2.52845	2.57647	3.09612	2.00231	2.27716	0	0	0	2.60153
MAPK10	0	0	1.03428	1.005	0	0	0	0	0	0	0
MAPK9	2.75037	2.02938	2.42281	2.83271	3.12201	2.20796	1.78142	1.85714	1.39248	0	2.43793
BCL2	3.40446	2.66135	3.50953	3.23671	3.31595	2.43841	2.42751	2.5998	3.11719	0.480725	2.69031
BCL2L1	2.94966	1.75245	2.45918	2.51163	3.12825	2.38437	2.08471	1.97831	0	0	2.59005
BAD	2.42094	2.23173	2.44656	2.5821	2.92097	2.47897	1.78142	1.38099	0	0	2.54668
BECN1	3.14724	1.56459	2.88116	3.00083	3.06963	3.02754	2.30106	2.21302	1.95297	0.804014	2.77212
BECN2	0	0	0	0	0	0	0	0	0	0	0
NRBF2	2.58437	1.33612	3.08244	2.88754	3.163	2.5668	2.26314	1.74072	0	0	2.57872
PIK3R4	2.52	1.63787	2.57535	2.56311	2.93858	2.38437	0.550555	0	1.95297	0	2.46902
PIK3C3	2.59119	1.49869	2.93689	2.85609	2.90532	0	2.53484	2.46803	2.55321	0.480725	2.58493
ATG14	2.79996	1.63787	2.71498	2.91188	2.9933	2.00231	2.59463	1.62138	1.39248	0	2.52739
AMBRA1	2.58437	1.64055	2.52	2.71564	2.79707	0.830953	0.748914	0	2.19156	0	2.34166
TRAF6	2.60153	1.75245	2.51685	2.52845	3.15151	0.995651	2.42281	2.01855	2.19156	0.804014	2.76512
TP53INP2	2.3693	0	1.70889	1.9935	2.57985	0	1.74695	0	0	0	2.0804
VMP1	2.91848	1.55953	2.9954	3.06767	3.21123	2.62556	2.17203	1.91897	2.90044	0.820848	3.20781
STX17	2.93858	1.39842	2.78344	3.03788	3.11994	2.49006	2.58324	2.18803	2.55321	0	3.05121
UVRAG	2.49514	1.49869	2.46902	3.22157	3.19257	1.66931	3.14617	1.62138	1.90619	0.480725	2.59577
SH3GLB1	3.11925	1.30445	2.87641	3.26352	3.57831	2.49006	3.2557	3.34717	2.19156	1.57221	3.32194
RUBCN	3.09444	1.05402	2.86854	2.74923	2.92014	0	2.26624	0	2.42562	0	2.45284
CAMKK2	2.5456	0	2.30025	2.66944	3.10965	0.830953	3.22157	0	1.9509	0.820848	2.47199
MAP3K7	2.44559	1.55509	2.53164	2.70973	3.14511	0	2.08471	0	2.10343	0.480725	2.7316
ERN1	3.22388	1.55509	3.0031	3.5724	3.67608	2.49006	2.95281	3.51373	0	0	3.35782
ITPR1	2.5776	1.49869	3.02009	3.07947	2.9352	2.38437	2.56754	2.84993	2.55321	0	2.9963
DAPK1	2.25699	0	1.20523	1.87749	2.90125	0	0	0	0	0	2.46016
DAPK3	2.05388	1.67528	2.89774	2.54994	3.07257	1.82896	0.725057	1.0839	0	0	2.58777
DAPK2	1.61072	0	2.25699	2.5821	2.50438	0	0	1.38099	0	0	2.53377
HMGB1	4.16863	3.69992	4.05063	4.05285	4.14491	3.49744	3.64217	4.03522	3.07355	3.11933	4.58156
PRAP1	0	0	0	0	0.189145	0	0	0	0	0	0
EIF2AK3	2.34849	2.51372	2.51685	2.5821	2.85816	0.995651	2.00231	1.3645	0	0	2.23136
EIF2AK4	2.485	2.07704	2.54236	3.24615	3.12409	3.14087	2.49821	1.93553	2.19156	0	2.63392
EIF2S1	2.4931	2.02938	2.66073	2.87168	3.24142	2.00231	2.5776	1.89074	0	1.2655	3.25211
MTMR3	3.09444	1.39418	2.44415	2.5821	2.7316	1.43023	0	1.85714	0	0	2.47597
MTMR4	2.62141	2.22877	2.30918	2.58664	2.66073	1.99569	2.17203	0	0	0.820848	2.70581
MTMR14	2.78629	1.6627	2.5855	3.07947	3.05795	1.64088	2.53698	2.21302	0	0.820848	3.25211
ZFYVE1	1.61442	2.59463	2.26856	2.52105	2.95138	0	1.01387	1.60944	0	0	2.4931
ATG12	2.56643	2.02938	2.90859	2.95224	3.49393	1.66931	3.23203	2.46803	2.55321	0.820848	2.59922
ATG5	2.76234	1.61512	2.89639	2.85609	3.09544	2.38169	2.58324	2.29301	1.58247	0.820848	2.96961
ATG16L1	2.74241	1.39681	3.19762	3.13594	3.2549	3.23906	1.1232	2.31656	0	0	2.59005
ATG16L2	2.75472	1.12643	2.41442	2.59635	3.20289	2.58437	0	1.69134	1.58247	0.480725	2.59291
ATG7	2.53377	1.45114	2.51476	2.53164	2.562	2.58437	1.95349	0	0	0	2.45527
ATG10	2.56976	1.39842	2.54777	2.52845	2.95138	1.74266	2.60038	0	0	0.820848	2.55212
ATG3	3.1831	1.69242	2.83096	2.91765	3.2565	1.43023	2.60038	2.59807	0	1.2655	2.92597
CFLAR	3.63856	1.89234	3.56154	3.63257	4.10793	2.47897	3.14617	2.57535	2.28346	0.480725	3.36678
RAB33B	1.92445	1.56459	2.28902	2.34934	2.5554	0	2.49821	1.85714	0	0	2.69867
PRKCQ	3.1831	1.53851	3.62188	2.74649	4.02006	2.00231	2.49514	1.97831	2.42562	0.820848	2.93267
GABARAP	3.3419	2.51302	3.54479	3.68949	3.72832	3.08692	3.29321	3.07591	2.16722	2.15577	3.53181
GABARAPL1	2.59119	0	3.04452	2.70256	2.92097	1.37589	0.550555	2.01855	0	0	2.2803
GABARAPL2	3.21926	2.59463	2.95742	3.18866	3.293	2.49006	3.21352	3.22969	2.53377	0.820848	3.20326
MAP1LC3C	0	0	0	0	0	0	0	0	0	0	0
MAP1LC3B	3.07749	1.8882	3.13349	3.34168	3.44862	2.60115	2.42281	3.11787	1.9509	1.04793	3.45552
MAP1LC3A	2.19509	0	2.51163	2.51163	2.57423	1.64088	0	2.27637	0	0	2.43984
MAP1LC3B2	0.524722	0	2.44752	2.07308	2.56311	0	0	0	0	0	1.73378
ATG4A	2.54236	0	2.0527	2.3545	2.59577	0	1.28643	1.69134	1.39248	0	2.41164
ATG4B	2.83699	1.05402	3.44567	2.7949	2.86541	1.82896	1.41071	2.21302	1.9509	0.480725	3.32194
ATG4C	2.20941	0.922607	2.50955	2.5402	2.59692	0	0	2.05804	0	0.820848	2.56643
ATG4D	2.47298	2.51372	2.45333	2.52	2.60153	0	2.2803	2.05804	1.95297	0	2.59463
NBR1	2.50644	2.59463	2.70908	3.24615	3.09343	2.00231	2.27716	2.6852	0	0	2.58437
OPTN	3.42628	2.22877	3.80784	3.49109	3.59624	2.58437	2.59463	2.72226	3.20667	0.480725	3.3384
CALCOCO2	2.6515	2.28902	3.49032	2.78272	3.45256	1.37589	2.5598	2.19722	1.90619	0.480725	2.77882
TAX1BP1	3.44813	3.24972	3.50325	3.55326	3.5437	2.00231	2.71367	2.59807	2.31	1.2655	3.10455
WDFY3	1.37027	0	0.928677	1.46429	1.94368	0	0	0	0	0	1.07327
UBA52	4.11778	3.95665	4.19655	4.06971	4.28589	3.526	3.90643	3.79713	3.01234	2.38655	4.47072
RPS27A	4.86175	4.81064	5.01386	4.83224	4.88135	4.13137	4.77269	4.64153	3.46373	3.36707	4.57841
UBB	4.38254	2.974	5.39374	5.02643	4.57172	2.81434	3.18977	3.19201	2.55321	2.61917	3.72535
UBC	3.74152	3.37555	4.38691	4.08775	4.53666	3.52007	3.509	3.59495	2.82721	2.67961	3.91522
SNAP29	3.14617	1.18673	2.79058	3.20063	2.95138	2.00231	2.47497	2.18803	2.82721	0.480725	2.59005
VAMP8	3.04167	2.59463	3.12825	3.59739	3.45651	2.99932	2.57985	2.88329	2.28346	0.804014	3.29613
YKT6	2.56532	2.02938	2.53164	2.70451	2.82422	0.68622	2.26314	2.15972	1.90619	0.480725	3.19537
STX7	2.5158	1.67528	2.79058	2.85455	3.25211	1.43023	1.31322	2.21302	1.39248	0.820848	2.56865
EPG5	2.57088	1.05402	2.87247	2.4631	3.06377	0	3.23789	2.46803	0	0	2.53164
PLEKHM1	2.75679	1.6627	2.9127	2.5821	3.04072	2.00231	2.92014	2.59807	3.20667	0	2.86152
VPS11	2.56976	0.640285	2.43412	2.5776	2.58891	0	1.74695	0	0	0.820848	2.47597
VPS16	2.41442	1.0572	2.53164	2.58664	2.96349	0.830953	1.42757	2.21302	1.39248	0.480725	2.59922
VPS18	2.34849	1.49869	2.60153	3.11273	2.66135	1.66931	1.26249	1.69134	0	0	2.37282
VPS33A	2.54886	2.33069	2.48601	3.06637	3.50013	0.830953	2.17203	1.48772	0	0	2.59922
VPS39	2.5158	1.87142	2.54236	2.91188	2.84687	0.830953	2.59463	2.05804	1.9509	0	2.56643
VPS41	2.57088	1.67528	3.11273	2.58664	3.21466	0	2.59463	2.21666	1.95297	0	2.93689
BIRC6	3.21926	2.33069	3.17537	3.24142	3.9397	2.62556	2.59463	2.59807	2.57255	0	3.35782
GORASP2	2.57199	1.67528	2.91931	2.91517	3.24615	2.47897	2.5598	2.47597	1.90619	0	2.80457
GORASP1	1.75998	0	2.5855	2.22692	2.54128	0	0	0	0	0.480725	2.53164
RAB7A	3.23203	2.51372	3.47503	3.37401	3.30746	2.23211	2.92097	2.21666	2.28346	1.2655	3.40633
RAB7B	0	0	0	0	0	0	0	0	0	0	0
LAMP1	2.78272	1.5977	3.1612	2.9936	3.51753	2.38437	2.5776	2.31656	2.19156	0.804014	3.23554
LAMP2	2.83699	1.16915	3.10863	2.87116	3.48367	2.82273	2.5776	1.16337	1.39248	0	2.69588
CTSD	3.21138	2.0116	3.2569	3.2533	3.92973	2.29863	2.51476	2.55321	2.28346	1.2655	3.16554
CTSL	2.46016	1.45114	2.73026	2.19306	2.53484	0	0	0	0	0	2.43984
CTSB	2.9352	2.02938	3.03317	3.18033	3.37107	1.55923	2.26624	2.59807	1.95297	1.8066	3.33752
