# Supplementary material for: Bioengineering the metabolic network of CAR T cells with GLP-1 and Urolithin A increases persistence and long-term anti-tumor activity
Source: Cell Rep Med. 2025 Mar 18;6(3):102021. doi: 10.1016/j.xcrm.2025.102021 (PMC11970383; doi:10.1016/j.xcrm.2025.102021)
Supplement: Table S6. Excel file containing the oligonucleotide sequences, related to the key resource table [file mmc7.xlsx]

## Sheet: Sheet1
Oligonucleotides
BECN1 Primers:
FP 1: AGCGATGGTAGTTCTGGAGG
RP 1: GTGCTGTTGTTGGACGTCTT
FP 2: GACACTCAGCTCAACGTCAC
RP 2: CTGCCACTATCTTGCGGTTC
ATG14 Primers
FP: ACAACCACTGCATACCCTCA
RP: GCTCATCTCCGCTCTCATCT
GLP-1R Primers
FP: CTCATGCAGTACTGTGTGGC
RP: CAGCCCTCGTCCTCATAGAG
CD19 ScFv Primers
FP: ACAACGTCAAGTCTTTCCGC
RP: ACTGCCAGAAAACCGTGATG
Probe: FAM-AAAGCCCGATGGAACGGTTAAGCT-BBQ
mTOR Primers
FP: TTGTTTGATGCCCCTGAAGC
RP: TGGTACTTCTTCCCCAGCTG
BECN1 shRNA
1. GCTTGGGTGTCCTCACAATTT
2. CTCAAGTTCATGCTGACGAAT
3. CCCGTGGAATGGAATGAGATT
ATG14 shRNA
1. GAGAAGATTCAGAGGCATAAT
2. GTGAAGAAACTGAATGCAAAT
3. GCCTCTTATGAAACCATGAAT
GLP-1R shRNA
1. CTCAAGGTCAACGGCTTATTA
2. TGCTGGCCTTCTCGGTCTTAT
3. TGCGCTTCATCAAGCTGTTTA
4. CAACCGGACCTTCGATGAATA
